# Supplementary material for: The anomalous state of Uranus’s magnetosphere during the Voyager 2 flyby
Source: Nat Astron. 2024 Nov 11;9(1):66–74. doi: 10.1038/s41550-024-02389-3 (PMC11757144; doi:10.1038/s41550-024-02389-3)
Supplement: Supplementary file 2 — Solar Wind measurements made by Voyager 2 while at Uranus’ orbital location, including the expected corresponding Uranian magnetopause subsolar standoff location. [file 41550_2024_2389_MOESM2_ESM.txt]

Source Data for Figures 1 and 2 (Jasinski et al., 2024).

Solar wind data for Voyager 2 at Uranus’ orbital path from day of year (DOY) 290 of 1985 until DOY 158 of 1986. This corresponds to Uranus’ perihelion and aphelion heliocentric radial distances of 18.28 au and 20.09 au, respectively.

P_dyn is the calculated dynamic pressure, where P_dyn=m*Density*(V^2); where m is the expected solar wind mass during solar minimum and equal to 1.82182e-27 kg (i.e. 97% protons and 3% helium, see text for details).

R_SS is the Uranian subsolar magnetopause standoff location in Uranian radii (R_U), see Methods for this estimation.

	Year	    DOY             V (km/s)      Density(/cc)   P_dyn(nPa)         R_SS (R_U)
      1985.00       290.16667       435.20000     0.021390000    0.0073806539       20.319744
      1985.00       290.20833       434.70000     0.022950000    0.0079007487       20.078437
      1985.00       290.25000       436.40000     0.022940000    0.0079591956       20.052491
      1985.00       290.29167       434.90000     0.021610000    0.0074462886       20.288207
      1985.00       290.33333       435.50000     0.022370000    0.0077294498       20.155799
      1985.00       291.16667       470.10000     0.037150000     0.014957038       17.951564
      1985.00       291.20833       471.90000     0.035130000     0.014252281       18.104215
      1985.00       291.25000       473.90000     0.035770000     0.014635199       18.020202
      1985.00       291.29167       471.10000     0.037890000     0.015319941       17.876221
      1985.00       291.33333       471.90000     0.036780000     0.014921688       17.959018
      1985.00       291.41667       468.30000     0.032360000     0.012928946       18.416390
      1985.00       291.45833       469.10000     0.037890000     0.015190139       17.902926
      1985.00       291.50000       469.60000     0.037990000     0.015262713       17.887962
      1985.00       291.54167       468.60000     0.036570000     0.014629713       18.021388
      1985.00       291.58333       472.40000     0.041430000     0.016843835       17.581279
      1985.00       291.62500       469.70000     0.039130000     0.015727411       17.794086
      1985.00       291.91667       465.00000     0.040380000     0.015906642       17.758747
      1985.00       291.95833       466.70000     0.046280000     0.018364336       17.316716
      1985.00       292.00000       466.10000     0.044380000     0.017565147       17.452418
      1985.00       292.04167       466.10000     0.047590000     0.018835632       17.239903
      1985.00       292.08333       464.80000     0.055310000     0.021769185       16.807627
      1985.00       292.12500       465.30000     0.048430000     0.019102352       17.197427
      1985.00       292.16667       464.30000     0.046170000     0.018132744       17.355315
      1985.00       292.20833       459.60000     0.046560000     0.017917577       17.391699
      1985.00       292.25000       462.60000     0.047390000     0.018475842       17.298335
      1985.00       292.29167       462.80000     0.049290000     0.019233211       17.176842
      1985.00       292.70833       446.30000     0.028620000     0.010385554       19.137913
      1985.00       292.75000       451.20000     0.035740000     0.013255588       18.335952
      1985.00       292.79167       452.30000     0.039140000     0.014587480       18.030530
      1985.00       292.83333       452.10000     0.036960000     0.013762815       18.215553
      1985.00       292.87500       451.80000     0.035840000     0.013328054       18.318422
      1985.00       292.91667       450.60000     0.031550000     0.011670461       18.750253
      1985.00       292.95833       449.70000     0.028270000     0.010415446       19.128265
      1985.00       293.33333       451.70000     0.022970000    0.0085382223       19.806957
      1985.00       293.37500       454.60000     0.026540000    0.0099923137       19.267952
      1985.00       293.41667       456.00000     0.035190000     0.013330770       18.317767
      1985.00       293.45833       455.10000     0.028350000     0.010697271       19.038878
      1985.00       293.50000       456.40000     0.025710000    0.0097566253       19.348808
      1985.00       293.54167       454.60000     0.025080000    0.0094426235       19.460172
      1985.00       293.58333       459.90000     0.021910000    0.0084425857       19.846138
      1985.00       293.62500       456.60000     0.023470000    0.0089143808       19.657709
      1985.00       293.66667       448.30000     0.027350000     0.010013850       19.260675
      1985.00       293.70833       459.30000     0.035550000     0.013662771       18.238883
      1985.00       293.75000       444.30000     0.028890000     0.010389782       19.136546
      1985.00       293.79167       447.40000     0.037960000     0.013842816       18.197040
      1985.00       293.83333       448.90000     0.046640000     0.017122376       17.530763
      1985.00       293.87500       450.50000     0.051940000     0.019204271       17.181380
      1985.00       293.91667       449.80000     0.059580000     0.021960675       16.781823
      1985.00       293.95833       449.00000     0.037960000     0.013942003       18.174261
      1985.00       294.00000       449.00000     0.036410000     0.013372717       18.307674
      1985.00       294.04167       448.40000     0.025100000    0.0091941420       19.551429
      1985.00       294.08333       449.30000     0.023330000    0.0085801298       19.789951
      1985.00       294.12500       451.30000     0.022960000    0.0085193965       19.814629
      1985.00       294.16667       445.40000     0.048010000     0.017351555       17.489918
      1985.00       294.20833       442.80000     0.043240000     0.015445686       17.850603
      1985.00       294.25000       445.70000     0.039200000     0.014186577       18.118898
      1985.00       294.29167       446.30000     0.031750000     0.011521361       18.792598
      1985.00       295.12500       446.20000     0.020860000    0.0075662331       20.231409
      1985.00       295.16667       442.80000     0.023610000    0.0084336872       19.849810
      1985.00       295.20833       444.30000     0.035440000     0.012745375       18.462651
      1985.00       295.25000       447.20000     0.030890000     0.011254541       18.870008
      1985.00       295.29167       445.60000     0.030890000     0.011174151       18.893755
      1985.00       296.83333       455.70000     0.010970000    0.0041502185       22.479263
      1985.00       296.87500       454.90000     0.011220000    0.0042299089       22.404380
      1985.00       296.91667       455.40000     0.010510000    0.0039709558       22.654071
      1985.00       296.95833       455.60000    0.0096600000    0.0036530098       22.988196
      1985.00       297.00000       455.90000    0.0079000000    0.0029913867       23.808342
      1985.00       297.04167       456.00000    0.0079500000    0.0030116403       23.780174
      1985.00       297.08333       458.40000    0.0090400000    0.0034606998       23.207342
      1985.00       297.12500       458.30000    0.0090500000    0.0034630166       23.204617
      1985.00       297.16667       457.00000    0.0089900000    0.0034205691       23.254880
      1985.00       297.20833       458.60000    0.0088800000    0.0034024155       23.276600
      1985.00       297.25000       459.90000    0.0094500000    0.0036413708       23.001070
      1985.00       297.29167       459.00000    0.0089000000    0.0034160299       23.260298
      1985.00       297.33333       458.50000    0.0088200000    0.0033779526       23.306085
      1985.00       297.37500       459.70000    0.0089600000    0.0034495568       23.220476
      1985.00       297.41667       459.10000    0.0088900000    0.0034136786       23.263108
      1985.00       297.45833       459.20000    0.0092300000    0.0035457796       23.108668
      1985.00       297.50000       459.70000    0.0091000000    0.0035034561       23.157402
      1985.00       297.54167       459.30000    0.0087300000    0.0033551614       23.333782
      1985.00       297.58333       458.60000    0.0086000000    0.0032951321       23.407805
      1985.00       297.62500       454.50000    0.0080900000    0.0030445463       23.734880
      1985.00       297.66667       455.10000    0.0080100000    0.0030224037       23.765295
      1985.00       297.70833       454.00000    0.0079100000    0.0029702600       23.837964
      1985.00       297.75000       456.50000    0.0073600000    0.0027942526       24.094801
      1985.00       297.79167       454.50000    0.0078300000    0.0029466993       23.871293
      1985.00       297.83333       454.70000    0.0085600000    0.0032242592       23.497266
      1985.00       297.87500       455.80000    0.0092100000    0.0034858970       23.177824
      1985.00       297.91667       451.70000    0.0092200000    0.0034271837       23.246999
      1985.00       297.95833       451.10000    0.0069400000    0.0025728319       24.446324
      1985.00       298.00000       451.10000    0.0057000000    0.0021131328       25.305264
      1985.00       298.04167       453.70000    0.0060300000    0.0022613155       25.006156
      1985.00       298.25000       447.40000    0.0073500000    0.0026803134       24.271426
      1985.00       298.29167       447.50000    0.0075400000    0.0027508297       24.161098
      1985.00       298.33333       447.60000    0.0078800000    0.0028761574       23.972985
      1985.00       298.37500       446.20000    0.0073200000    0.0026550732       24.311748
      1985.00       298.41667       447.80000    0.0068400000    0.0024987946       24.571874
      1985.00       298.45833       449.70000    0.0064800000    0.0023874103       24.769234
      1985.00       298.50000       448.80000    0.0061400000    0.0022530994       25.022130
      1985.00       298.54167       449.60000    0.0066300000    0.0024415882       24.671915
      1985.00       298.58333       450.90000    0.0061100000    0.0022631220       25.002653
      1985.00       298.62500       455.00000    0.0056200000    0.0021196560       25.291584
      1985.00       298.66667       457.50000    0.0058500000    0.0022307163       25.065997
      1985.00       298.70833       453.20000    0.0057000000    0.0021328531       25.264059
      1985.00       298.75000       454.40000    0.0058600000    0.0022043499       25.118338
      1985.00       298.79167       451.80000    0.0057800000    0.0021494462       25.229733
      1985.00       298.83333       451.20000    0.0062000000    0.0022995145       24.932775
      1985.00       298.87500       449.50000    0.0057100000    0.0021018503       25.329042
      1985.00       298.91667       449.50000    0.0061700000    0.0022711762       24.987075
      1985.00       298.95833       449.30000    0.0055300000    0.0020337813       25.475757
      1985.00       299.00000       450.00000    0.0056600000    0.0020880829       25.358261
      1985.00       299.04167       445.50000    0.0059500000    0.0021513876       25.225737
      1985.00       299.08333       446.30000    0.0063500000    0.0023042722       24.923736
      1985.00       299.12500       447.90000    0.0064600000    0.0023610268       24.817570
      1985.00       299.16667       446.40000    0.0061200000    0.0022218057       25.083604
      1985.00       299.20833       446.30000    0.0060300000    0.0021881514       25.150862
      1985.00       299.25000       447.20000    0.0058700000    0.0021386907       25.251947
      1985.00       299.29167       445.50000    0.0053600000    0.0019380567       25.692147
      1985.00       299.33333       443.50000    0.0053900000    0.0019314448       25.707555
      1985.00       299.41667       445.20000    0.0052500000    0.0018957274       25.791877
      1985.00       299.45833       444.60000    0.0059200000    0.0021319004       25.266039
      1985.00       299.50000       444.10000    0.0053500000    0.0019223020       25.728964
      1985.00       299.54167       447.00000    0.0051300000    0.0018674057       25.860078
      1985.00       299.58333       445.60000    0.0060900000    0.0022029972       25.121044
      1985.00       299.62500       444.40000    0.0055500000    0.0019968588       25.557775
      1985.00       299.66667       446.30000    0.0056900000    0.0020647730       25.408253
      1985.00       299.70833       447.00000    0.0060800000    0.0022132216       25.100645
      1985.00       299.75000       446.00000    0.0065800000    0.0023845251       24.774489
      1985.00       299.79167       446.10000    0.0066700000    0.0024182242       24.713569
      1985.00       299.83333       445.00000    0.0060300000    0.0021754225       25.176618
      1985.00       299.87500       445.70000    0.0075700000    0.0027396017       24.178441
      1985.00       299.95833       443.60000    0.0062300000    0.0022334560       25.060600
      1985.00       300.00000       445.20000    0.0066100000    0.0023868111       24.770325
      1985.00       300.04167       446.30000    0.0068900000    0.0025002260       24.569405
      1985.00       300.08333       444.50000    0.0068700000    0.0024729000       24.616821
      1985.00       300.12500       443.40000    0.0065600000    0.0023496409       24.838627
      1985.00       300.16667       442.70000    0.0059900000    0.0021387112       25.251904
      1985.00       300.20833       442.70000    0.0054000000    0.0019280535       25.715482
      1985.00       300.25000       440.90000    0.0057600000    0.0020399004       25.462334
      1985.00       300.33333       439.90000    0.0061500000    0.0021681500       25.191413
      1985.00       300.37500       440.10000    0.0064500000    0.0022759815       24.977812
      1985.00       300.41667       439.40000    0.0062100000    0.0021843287       25.158578
      1985.00       300.45833       439.30000    0.0059800000    0.0021024703       25.327731
      1985.00       300.50000       439.40000    0.0059000000    0.0020752881       25.385620
      1985.00       300.54167       439.30000    0.0065000000    0.0022852938       24.959925
      1985.00       300.58333       439.10000    0.0059600000    0.0020935311       25.346671
      1985.00       300.62500       437.10000    0.0061100000    0.0021267141       25.276838
      1985.00       300.66667       437.30000    0.0065600000    0.0022854361       24.959652
      1985.00       300.70833       437.60000    0.0064900000    0.0022641521       25.000657
      1985.00       300.75000       438.20000    0.0056400000    0.0019730138       25.611697
      1985.00       300.79167       433.70000    0.0065400000    0.0022411084       25.045566
      1985.00       300.83333       432.30000    0.0060500000    0.0020598335       25.418932
      1985.00       300.87500       437.10000    0.0077800000    0.0027079927       24.227717
      1985.00       301.54167       438.30000    0.0031700000    0.0011094519       28.333602
      1985.00       301.58333       440.30000    0.0031800000    0.0011231319       28.272751
      1985.00       301.62500       435.90000    0.0033600000    0.0011631060       28.099812
      1985.00       301.70833       438.10000    0.0033200000    0.0011608895       28.109217
      1985.00       301.75000       439.20000    0.0034200000    0.0012018688       27.938659
      1985.00       302.20833       437.40000    0.0098500000    0.0034332076       23.239838
      1985.00       302.25000       436.50000    0.0090800000    0.0031518143       23.591132
      1985.00       302.29167       436.00000    0.0087300000    0.0030233853       23.763941
      1985.00       302.33333       437.10000    0.0086600000    0.0030142952       23.776498
      1985.00       302.37500       435.30000    0.0090300000    0.0031172481       23.636818
      1985.00       302.41667       435.90000     0.011380000    0.0039393292       22.685874
      1985.00       302.45833       434.00000     0.013200000    0.0045295981       22.136929
      1985.00       302.50000       436.60000     0.010800000    0.0037505719       22.882144
      1985.00       302.54167       437.70000    0.0092900000    0.0032424634       23.474068
      1985.00       302.62500       437.10000    0.0099300000    0.0034563454       23.212469
      1985.00       302.66667       437.00000     0.010420000    0.0036252409       23.018991
      1985.00       302.70833       438.90000     0.010300000    0.0036147200       23.030731
      1985.00       302.75000       437.00000    0.0096600000    0.0033608279       23.326875
      1985.00       302.79167       438.80000    0.0071100000    0.0024940728       24.580029
      1985.00       302.83333       438.80000    0.0062600000    0.0021959065       25.135256
      1985.00       302.87500       436.80000    0.0065200000    0.0022663091       24.996481
      1985.00       303.33333       439.40000    0.0071800000    0.0025255201       24.526055
      1985.00       303.37500       438.80000    0.0065400000    0.0022941260       24.943040
      1985.00       303.41667       442.00000    0.0063100000    0.0022458471       25.036287
      1985.00       303.45833       441.60000    0.0063700000    0.0022631005       25.002695
      1985.00       303.50000       444.40000    0.0062000000    0.0022307252       25.065979
      1985.00       303.54167       443.30000    0.0075500000    0.0027030165       24.235536
      1985.00       303.62500       437.80000    0.0090600000    0.0031636322       23.575648
      1985.00       303.66667       440.40000    0.0092800000    0.0032790563       23.427897
      1985.00       303.70833       442.70000    0.0087400000    0.0031205903       23.632375
      1985.00       304.00000       440.90000     0.012790000    0.0045295705       22.136953
      1985.00       304.04167       441.30000     0.012850000    0.0045590805       22.111747
      1985.00       304.08333       440.80000     0.013070000    0.0046266329       22.054763
      1985.00       304.12500       441.10000     0.012800000    0.0045372255       22.130396
      1985.00       304.16667       443.10000    0.0099600000    0.0035626169       23.089470
      1985.00       304.20833       443.20000     0.010660000    0.0038147228       22.814162
      1985.00       304.25000       440.70000     0.010620000    0.0037576549       22.874571
      1985.00       304.29167       443.30000     0.010350000    0.0037054597       22.930774
      1985.00       304.33333       442.80000     0.010120000    0.0036149477       23.030477
      1985.00       304.37500       441.60000    0.0093800000    0.0033324777       23.361569
      1985.00       304.41667       442.30000    0.0082400000    0.0029367527       23.885458
      1985.00       304.45833       446.50000    0.0075500000    0.0027421813       24.174449
      1985.00       304.50000       446.90000    0.0076900000    0.0027980362       24.089082
      1985.00       304.54167       444.60000    0.0079200000    0.0028521370       24.008284
      1985.00       304.58333       445.00000    0.0079900000    0.0028825250       23.963686
      1985.00       304.62500       448.30000    0.0077100000    0.0028229172       24.051697
      1985.00       304.66667       446.90000    0.0073800000    0.0026852415       24.263605
      1985.00       304.70833       446.90000    0.0082000000    0.0029836017       23.819229
      1985.00       304.75000       445.10000    0.0073900000    0.0026672634       24.292217
      1985.00       304.79167       440.60000    0.0069100000    0.0024438431       24.667920
      1985.00       304.83333       443.30000    0.0074900000    0.0026815356       24.269485
      1985.00       304.87500       442.80000    0.0080400000    0.0028719545       23.979136
      1985.00       304.91667       440.70000    0.0094400000    0.0033401377       23.352161
      1985.00       304.95833       442.00000    0.0082600000    0.0029398885       23.880986
      1985.00       305.00000       440.40000    0.0078700000    0.0027808376       24.115153
      1985.00       305.04167       443.30000    0.0075500000    0.0027030165       24.235536
      1985.00       305.08333       444.60000    0.0078100000    0.0028125240       24.067266
      1985.00       305.12500       444.50000    0.0077600000    0.0027932611       24.096301
      1985.00       305.16667       444.10000    0.0081300000    0.0029211804       23.907747
      1985.00       305.20833       445.60000    0.0072700000    0.0026298505       24.352494
      1985.00       305.25000       445.00000    0.0068300000    0.0024640358       24.632334
      1985.00       305.29167       445.20000    0.0066900000    0.0024156984       24.718100
      1985.00       305.83333       450.70000     0.010560000    0.0039079168       22.717760
      1985.00       305.87500       448.00000    0.0099700000    0.0036455031       22.996494
      1985.00       305.91667       445.20000     0.010570000    0.0038167312       22.812055
      1985.00       305.95833       449.30000     0.011850000    0.0043581028       22.287334
      1985.00       306.00000       449.20000     0.011040000    0.0040584000       22.567666
      1985.00       306.04167       448.20000    0.0054900000    0.0020091961       25.530173
      1985.00       306.08333       448.10000    0.0059500000    0.0021765725       25.174284
      1985.00       306.12500       447.00000    0.0062500000    0.0022751045       24.979501
      1985.00       306.16667       446.40000    0.0069100000    0.0025086074       24.554984
      1985.00       306.20833       445.30000    0.0090600000    0.0032729537       23.435555
      1985.00       306.25000       444.70000     0.010330000    0.0037216957       22.913192
      1985.00       306.33333       445.00000     0.012330000    0.0044482520       22.207421
      1985.00       306.37500       446.20000    0.0096500000    0.0035001989       23.161181
      1985.00       306.41667       444.90000     0.010890000    0.0039269825       22.698371
      1985.00       306.45833       444.30000     0.011100000    0.0039919205       22.633153
      1985.00       306.50000       445.80000     0.011010000    0.0039863344       22.638714
      1985.00       306.54167       446.90000     0.012500000    0.0045481733       22.121041
      1985.00       306.58333       448.20000     0.011860000    0.0043404492       22.303210
      1985.00       306.62500       447.60000     0.010210000    0.0037265948       22.907904
      1985.00       306.87500       442.20000     0.012720000    0.0045313840       22.135398
      1985.00       306.91667       445.40000     0.011180000    0.0040406246       22.585052
      1985.00       306.95833       447.30000     0.011910000    0.0043412604       22.302479
      1985.00       307.00000       444.60000     0.011670000    0.0042025806       22.429871
      1985.00       307.04167       444.10000     0.012820000    0.0046063385       22.071779
      1985.00       307.08333       447.50000     0.011990000    0.0043743300       22.272806
      1985.00       307.12500       444.00000     0.012130000    0.0043564529       22.288814
      1985.00       307.16667       444.50000     0.013780000    0.0049601982       21.787038
      1985.00       307.20833       438.60000     0.016950000    0.0059403665       21.108572
      1985.00       307.25000       437.40000     0.020270000    0.0070650882       20.476115
      1985.00       307.29167       436.50000     0.022020000    0.0076434968       20.195380
      1985.00       307.66667       435.60000     0.018580000    0.0064228493       20.821353
      1985.00       307.70833       435.00000     0.016160000    0.0055709101       21.347712
      1985.00       307.75000       435.90000     0.016920000    0.0058570695       21.160932
      1985.00       307.79167       435.70000     0.015570000    0.0053848054       21.475344
      1985.00       307.83333       436.30000     0.014040000    0.0048690453       21.858049
      1985.00       307.87500       438.00000     0.013310000    0.0046519234       22.033680
      1985.00       307.91667       438.60000     0.013280000    0.0046541632       22.031820
      1985.00       307.95833       442.00000     0.012150000    0.0043244123       22.317699
      1985.00       308.00000       438.00000     0.012160000    0.0042499916       22.385770
      1985.00       308.04167       435.50000     0.011030000    0.0038111682       22.817893
      1985.00       308.08333       435.00000     0.011190000    0.0038575795       22.769490
      1985.00       308.12500       436.60000     0.011770000    0.0040874288       22.539465
      1985.00       308.16667       438.10000     0.012230000    0.0042764091       22.361447
      1985.00       308.20833       434.20000     0.010710000    0.0036785392       22.960126
      1985.00       308.25000       438.70000     0.011170000    0.0039164693       22.709049
      1985.00       308.29167       438.50000     0.011590000    0.0040600269       22.566079
      1985.00       308.33333       437.90000     0.011910000    0.0041607146       22.469304
      1985.00       308.37500       437.70000    0.0097600000    0.0034065063       23.271693
      1985.00       308.41667       438.20000     0.010190000    0.0035647183       23.087082
      1985.00       308.45833       438.30000    0.0098700000    0.0034543503       23.214820
      1985.00       308.50000       436.20000    0.0097700000    0.0033866644       23.295556
      1985.00       308.54167       436.00000    0.0092500000    0.0032034724       23.523944
      1985.00       308.58333       437.30000    0.0088500000    0.0030832483       23.682339
      1985.00       308.62500       441.20000    0.0086200000    0.0030569234       23.717992
      1985.00       308.66667       441.10000    0.0094900000    0.0033639273       23.323103
      1985.00       308.70833       435.60000     0.012760000    0.0044109557       22.240249
      1985.00       308.75000       435.00000     0.014870000    0.0051262025       21.661573
      1985.00       308.79167       434.80000     0.013250000    0.0045635334       22.107961
      1985.00       308.83333       433.80000     0.013550000    0.0046454166       22.039092
      1985.00       310.29167       465.50000     0.043950000     0.017350202       17.490157
      1985.00       310.33333       464.10000     0.044350000     0.017402957       17.480844
      1985.00       310.37500       463.20000     0.038450000     0.015029334       17.936385
      1985.00       310.41667       463.40000     0.033800000     0.013223153       18.343834
      1985.00       310.45833       463.00000     0.040110000     0.015664658       17.806572
      1985.00       310.50000       461.80000     0.038990000     0.015148421       17.911566
      1985.00       310.54167       460.50000     0.036650000     0.014159226       18.125033
      1985.00       310.58333       460.40000     0.036810000     0.014214865       18.112567
      1985.00       310.62500       461.40000     0.042720000     0.016568863       17.632121
      1985.00       310.66667       461.70000     0.044520000     0.017289450       17.500924
      1985.00       310.70833       456.70000     0.029330000     0.011145008       18.902413
      1985.00       310.75000       459.00000     0.030560000     0.011729649       18.733620
      1985.00       310.79167       458.40000     0.036450000     0.013953817       18.171561
      1985.00       310.83333       455.90000     0.049810000     0.018860882       17.235852
      1985.00       310.87500       456.90000     0.046280000     0.017601187       17.446143
      1985.00       310.91667       457.80000     0.049090000     0.018743509       17.254739
      1985.00       310.95833       460.10000     0.038890000     0.014998530       17.942842
      1985.00       311.00000       459.20000     0.042760000     0.016426602       17.658816
      1985.00       311.04167       458.60000     0.050880000     0.019494921       17.136162
      1985.00       311.08333       458.60000     0.047370000     0.018150047       17.352411
      1985.00       311.12500       458.70000     0.051570000     0.019767916       17.094406
      1985.00       311.16667       458.30000     0.062620000     0.023961779       16.527025
      1985.00       311.20833       458.50000     0.060200000     0.023055867       16.639149
      1985.00       311.25000       458.10000     0.058000000     0.022174552       16.753312
      1985.00       311.29167       458.80000     0.035190000     0.013494984       18.278465
      1985.00       311.33333       458.50000     0.024930000    0.0095478863       19.422361
      1985.00       311.37500       457.10000     0.023200000    0.0088311387       19.690091
      1985.00       311.41667       458.90000     0.022550000    0.0086514508       19.761231
      1985.00       311.45833       458.70000     0.024970000    0.0095715507       19.413928
      1985.00       311.50000       460.20000     0.029030000     0.011200736       18.885880
      1985.00       311.54167       459.50000     0.025090000    0.0096511257       19.385749
      1985.00       311.58333       458.70000     0.020230000    0.0077546043       20.144313
      1985.00       311.62500       458.70000     0.023510000    0.0090119005       19.620222
      1985.00       311.66667       461.30000     0.033260000     0.012894231       18.425079
      1985.00       311.70833       456.20000     0.031560000     0.011966133       18.668132
      1985.00       311.75000       452.20000     0.027420000     0.010214917       19.193617
      1985.00       311.79167       453.00000     0.024510000    0.0091631753       19.563005
      1985.00       311.83333       454.40000     0.022070000    0.0083020484       19.904670
      1985.00       311.91667       456.60000     0.028900000     0.010976805       18.952911
      1985.00       311.95833       458.80000     0.041240000     0.015815093       17.776739
      1985.00       312.00000       460.30000     0.040920000     0.015795154       17.780674
      1985.00       312.04167       459.40000     0.041920000     0.016117940       17.717681
      1985.00       312.08333       461.80000     0.043020000     0.016714160       17.605134
      1985.00       312.12500       461.90000     0.039750000     0.015450386       17.849650
      1985.00       312.16667       462.00000     0.033970000     0.013209482       18.347164
      1985.00       312.20833       458.20000     0.040840000     0.015620761       17.815341
      1985.00       312.25000       452.10000     0.041350000     0.015397521       17.860387
      1985.00       312.29167       452.80000     0.037210000     0.013898847       18.184149
      1985.00       312.33333       455.30000     0.038220000     0.014434185       18.063979
      1985.00       312.37500       449.70000     0.035490000     0.013075492       18.380009
      1985.00       312.41667       449.40000     0.033010000     0.012145571       18.619448
      1985.00       312.45833       450.60000     0.035360000     0.013079794       18.378949
      1985.00       312.50000       448.60000     0.035120000     0.012875951       18.429665
      1985.00       312.54167       449.70000     0.031700000     0.011679152       18.747805
      1985.00       312.58333       448.40000     0.028010000     0.010260076       19.178769
      1985.00       312.62500       447.20000     0.030750000     0.011203533       18.885053
      1985.00       312.66667       445.30000     0.036140000     0.013055690       18.384897
      1985.00       312.70833       444.60000     0.050680000     0.018250796       17.335567
      1985.00       312.75000       445.30000     0.042700000     0.015425510       17.854697
      1985.00       312.79167       444.90000     0.041560000     0.014986721       17.945321
      1985.00       312.83333       441.40000     0.042940000     0.015241685       17.892290
      1985.00       312.87500       445.70000     0.032880000     0.011899353       18.686469
      1985.00       312.91667       446.90000     0.034160000     0.012429248       18.544183
      1985.00       312.95833       446.40000     0.034210000     0.012419603       18.546708
      1985.00       313.00000       446.10000     0.034020000     0.012334031       18.569219
      1985.00       313.04167       445.80000     0.052710000     0.019084440       17.200258
      1985.00       313.08333       441.10000     0.046320000     0.016419085       17.660234
      1985.00       313.12500       442.00000     0.047660000     0.016963086       17.559533
      1985.00       313.16667       441.10000     0.053990000     0.019137875       17.191823
      1985.00       313.20833       440.00000     0.049670000     0.017518858       17.460499
      1985.00       313.25000       438.90000     0.044910000     0.015760881       17.787451
      1985.00       313.29167       439.10000     0.038230000     0.013428808       18.294235
      1985.00       313.33333       438.00000     0.033810000     0.011816794       18.709308
      1985.00       313.37500       441.70000     0.029030000     0.010318299       19.159739
      1985.00       313.41667       437.50000     0.024040000    0.0083829497       19.870835
      1985.00       313.45833       436.00000     0.019080000    0.0066078112       20.717903
      1985.00       313.50000       436.30000     0.018290000    0.0063429372       20.867137
      1985.00       313.54167       432.40000     0.026100000    0.0088903356       19.667026
      1985.00       313.58333       430.40000     0.023300000    0.0078633341       20.095165
      1985.00       313.62500       433.00000     0.026070000    0.0089047781       19.661426
      1985.00       313.66667       438.60000     0.021830000    0.0076506313       20.192075
      1985.00       313.70833       434.50000     0.022700000    0.0078074947       20.120305
      1985.00       313.75000       443.20000     0.019830000    0.0070962433       20.460315
      1985.00       313.79167       447.70000     0.019260000    0.0070329374       20.492507
      1985.00       313.83333       452.10000     0.022840000    0.0085049427       19.820533
      1985.00       313.87500       445.50000     0.021280000    0.0076943745       20.171889
      1985.00       313.91667       450.80000     0.020580000    0.0076193770       20.206582
      1985.00       314.00000       446.20000     0.019880000    0.0072107725       20.402925
      1985.00       314.04167       448.50000     0.024380000    0.0089343894       19.649978
      1985.00       314.08333       447.60000     0.025310000    0.0092380132       19.535108
      1985.00       314.12500       447.90000     0.023380000    0.0085450166       19.804193
      1985.00       314.16667       445.90000     0.024540000    0.0088890589       19.667522
      1985.00       314.20833       447.80000     0.024050000    0.0087859664       19.707814
      1985.00       314.25000       445.40000     0.026300000    0.0095052261       19.437625
      1985.00       314.29167       449.30000     0.025690000    0.0094480726       19.458202
      1985.00       314.33333       450.30000     0.024500000    0.0090505768       19.605487
      1985.00       314.37500       445.10000     0.020310000    0.0073304628       20.344083
      1985.00       314.41667       442.40000     0.019400000    0.0069173260       20.552184
      1985.00       314.45833       441.90000     0.016990000    0.0060443230       21.044423
      1985.00       314.50000       441.10000     0.014560000    0.0051610940       21.635809
      1985.00       314.54167       440.60000     0.014460000    0.0051140334       21.670607
      1985.00       314.58333       441.10000     0.015580000    0.0055226542       21.380319
      1985.00       314.62500       442.10000     0.016110000    0.0057364452       21.238328
      1985.00       314.66667       443.20000     0.015560000    0.0055682071       21.349529
      1985.00       314.70833       439.60000     0.018700000    0.0065835972       20.731251
      1985.00       314.75000       439.40000     0.016950000    0.0059620565       21.095079
      1985.00       314.79167       445.20000     0.028290000     0.010215263       19.193503
      1985.00       314.83333       444.30000     0.022170000    0.0079730521       20.046373
      1985.00       314.87500       443.10000     0.016950000    0.0060628871       21.033104
      1985.00       314.91667       445.30000     0.015540000    0.0056138743       21.318958
      1985.00       314.95833       445.30000     0.016350000    0.0059064894       21.129762
      1985.00       315.00000       445.90000     0.015420000    0.0055855456       21.337888
      1985.00       315.04167       445.80000     0.016220000    0.0058726925       21.151045
      1985.00       315.08333       448.00000     0.014570000    0.0053274804       21.515705
      1985.00       315.12500       448.10000     0.013960000    0.0051067146       21.676053
      1985.00       315.16667       451.60000     0.013020000    0.0048375463       21.882951
      1985.00       315.20833       445.10000     0.017770000    0.0064137038       20.826559
      1985.00       315.25000       444.30000     0.018090000    0.0065057515       20.774558
      1985.00       315.29167       444.20000     0.015290000    0.0054963056       21.398265
      1985.00       315.33333       442.10000     0.015370000    0.0054729462       21.414260
      1985.00       315.37500       444.80000     0.011910000    0.0042928686       22.346382
      1985.00       315.41667       442.40000     0.012520000    0.0044641712       22.193507
      1985.00       315.45833       439.50000     0.012460000    0.0043847222       22.263536
      1985.00       315.50000       438.10000     0.012170000    0.0042554292       22.380749
      1985.00       315.54167       440.20000     0.011230000    0.0039644789       22.660560
      1985.00       315.58333       441.50000    0.0091200000    0.0032386389       23.478929
      1985.00       315.83333       437.20000    0.0077100000    0.0026848558       24.264217
      1985.00       315.87500       435.50000    0.0075100000    0.0025949114       24.409703
      1985.00       315.91667       435.10000    0.0070500000    0.0024314960       24.689850
      1985.00       315.95833       438.30000    0.0068000000    0.0023798968       24.782935
      1985.00       316.00000       436.50000    0.0093400000    0.0032420645       23.474575
      1985.00       316.04167       436.20000    0.0094400000    0.0032722735       23.436409
      1985.00       316.08333       434.60000    0.0085200000    0.0029317391       23.892619
      1985.00       316.12500       435.50000    0.0088400000    0.0030544630       23.721343
      1985.00       316.16667       437.40000     0.010080000    0.0035133739       23.145920
      1985.00       316.20833       437.10000     0.011150000    0.0038809921       22.745332
      1985.00       316.25000       439.50000     0.012410000    0.0043671270       22.279247
      1985.00       316.29167       438.10000     0.012020000    0.0042029793       22.429498
      1985.00       316.33333       437.50000     0.012030000    0.0041949619       22.437013
      1985.00       316.37500       434.80000     0.011950000    0.0041157905       22.512138
      1985.00       316.41667       436.70000     0.012820000    0.0044541074       22.202297
      1985.00       316.45833       435.00000     0.011940000    0.0041161304       22.511812
      1985.00       316.50000       433.40000     0.011790000    0.0040345760       22.590988
      1985.00       316.54167       434.00000     0.012490000    0.0042859606       22.352696
      1985.00       316.58333       435.30000     0.012610000    0.0043531006       22.291825
      1985.00       316.62500       435.50000     0.010950000    0.0037835260       22.847052
      1985.00       316.66667       437.50000     0.010620000    0.0037032831       22.933138
      1985.00       316.70833       437.70000     0.010610000    0.0037031794       22.933250
      1985.00       316.75000       435.70000     0.011180000    0.0038665462       22.760217
      1985.00       316.79167       436.70000     0.011070000    0.0038460975       22.781401
      1985.00       316.83333       434.10000    0.0092700000    0.0031824793       23.551093
      1985.00       316.87500       433.80000    0.0089200000    0.0030580898       23.716405
      1985.00       316.91667       434.80000    0.0091200000    0.0031410886       23.605245
      1985.00       317.29167       434.80000     0.011380000    0.0039194724       22.705995
      1985.00       317.33333       435.70000     0.012390000    0.0042850185       22.353558
      1985.00       317.37500       437.50000     0.014190000    0.0049481720       21.796318
      1985.00       317.41667       435.30000     0.013990000    0.0048294906       21.889350
      1985.00       317.45833       435.10000     0.013350000    0.0046043223       22.073475
      1985.00       317.50000       434.50000     0.013070000    0.0044953285       22.166443
      1985.00       317.54167       436.50000     0.013690000    0.0047520196       21.951540
      1985.00       317.58333       436.30000     0.013250000    0.0045950748       22.081262
      1985.00       317.62500       434.50000     0.011610000    0.0039931724       22.631908
      1985.00       317.66667       432.50000     0.011740000    0.0040007978       22.624334
      1985.00       317.70833       433.30000     0.011750000    0.0040190326       22.606292
      1985.00       317.75000       434.80000     0.013290000    0.0045773101       22.096272
      1985.00       317.79167       434.40000     0.013430000    0.0046170218       22.062811
      1985.00       317.83333       436.90000     0.013230000    0.0046007667       22.076466
      1985.00       317.87500       438.30000     0.013600000    0.0047597937       21.945246
      1985.00       317.91667       437.20000     0.012330000    0.0042936799       22.345641
      1985.00       317.95833       435.70000     0.012420000    0.0042953939       22.344076
      1985.00       318.00000       436.10000     0.014150000    0.0049026952       21.831654
      1985.00       318.04167       434.80000     0.013610000    0.0046875237       22.004230
      1985.00       318.08333       436.20000     0.013300000    0.0046103006       22.068450
      1985.00       318.12500       435.40000     0.012950000    0.0044725262       22.186228
      1985.00       318.16667       434.90000     0.014540000    0.0050101358       21.748783
      1985.00       318.20833       435.90000     0.011440000    0.0039600990       22.664955
      1985.00       318.25000       436.00000     0.010930000    0.0037852923       22.845182
      1985.00       318.29167       437.70000     0.011870000    0.0041429538       22.486173
      1985.00       318.33333       437.00000     0.013030000    0.0045332907       22.133765
      1985.00       318.37500       438.80000     0.013400000    0.0047005028       21.993559
      1985.00       318.41667       438.40000     0.014010000    0.0049055251       21.829444
      1985.00       318.45833       438.20000     0.013920000    0.0048695661       21.857638
      1985.00       318.50000       440.20000     0.013250000    0.0046775909       22.012421
      1985.00       318.54167       440.00000     0.014700000    0.0051847637       21.618448
      1985.00       318.58333       439.60000     0.012850000    0.0045240227       22.141713
      1985.00       318.62500       440.60000     0.014140000    0.0050008598       21.755855
      1985.00       318.66667       440.60000     0.015450000    0.0054641643       21.420294
      1985.00       318.70833       439.30000     0.015220000    0.0053511033       21.499011
      1985.00       318.75000       440.00000     0.015620000    0.0055092523       21.389435
      1985.00       318.79167       438.30000     0.014160000    0.0049557852       21.790440
      1985.00       318.83333       438.90000     0.013380000    0.0046956266       21.997564
      1985.00       318.87500       436.40000     0.013130000    0.0045555466       22.114756
      1985.00       318.91667       438.90000     0.013570000    0.0047623059       21.943215
      1985.00       318.95833       434.20000     0.013540000    0.0046505528       22.034820
      1985.00       319.00000       431.10000     0.013300000    0.0045031246       22.159706
      1985.00       319.04167       428.80000     0.014430000    0.0048337275       21.885983
      1985.00       319.08333       429.80000     0.014400000    0.0048462029       21.876088
      1985.00       319.12500       429.30000     0.013790000    0.0046301208       22.051848
      1985.00       319.16667       431.90000     0.015580000    0.0052946852       21.539026
      1985.00       319.20833       429.40000     0.014680000    0.0049312431       21.809427
      1985.00       319.25000       427.60000     0.016410000    0.0054662596       21.418854
      1985.00       319.29167       429.70000     0.016030000    0.0053922561       21.470135
      1985.00       319.33333       432.00000     0.016300000    0.0055419344       21.367251
      1985.00       319.37500       431.20000     0.013680000    0.0046339344       22.048663
      1985.00       319.41667       435.30000     0.014220000    0.0049088890       21.826819
      1985.00       319.45833       431.50000     0.019290000    0.0065433493       20.753566
      1985.00       319.50000       430.50000     0.033590000     0.011341294       18.844605
      1985.00       319.54167       428.10000     0.041900000     0.013989776       18.163358
      1985.00       319.58333       429.00000     0.030500000     0.010226351       19.189850
      1985.00       319.62500       428.00000     0.020920000    0.0069816086       20.518858
      1985.00       319.66667       428.70000     0.016280000    0.0054508929       21.429435
      1985.00       319.83333       424.10000     0.019970000    0.0065436625       20.753392
      1985.00       319.87500       429.50000     0.016240000    0.0054578129       21.424665
      1985.00       319.91667       432.20000     0.014140000    0.0048119955       21.903292
      1985.00       319.95833       430.80000    0.0088700000    0.0029990333       23.797681
      1985.00       320.00000       431.40000    0.0086300000    0.0029260204       23.900805
      1985.00       320.04167       431.60000    0.0088000000    0.0029864265       23.815275
      1985.00       320.08333       432.00000    0.0093600000    0.0031823623       23.551245
      1985.00       320.12500       434.30000    0.0096300000    0.0033091178       23.390418
      1985.00       320.16667       434.20000     0.014770000    0.0050730181       21.701243
      1985.00       320.20833       432.10000     0.017280000    0.0058778507       21.147788
      1985.00       320.25000       429.00000     0.020480000    0.0068667434       20.578664
      1985.00       320.45833       432.90000     0.017820000    0.0060839992       21.020281
      1985.00       320.50000       431.70000     0.023240000    0.0078905359       20.082994
      1985.00       320.54167       434.30000     0.018750000    0.0064429863       20.809921
      1985.00       320.58333       432.30000     0.018210000    0.0061999287       20.950788
      1985.00       320.62500       432.60000     0.017490000    0.0059630592       21.094457
      1985.00       320.66667       427.90000     0.020660000    0.0068916176       20.565614
      1985.00       320.70833       430.50000     0.017130000    0.0057837559       21.207746
      1985.00       320.75000       438.60000    0.0096800000    0.0033924925       23.288530
      1985.00       320.79167       442.90000     0.011560000    0.0041311929       22.497391
      1985.00       320.83333       443.30000     0.010810000    0.0038701468       22.756501
      1985.00       320.87500       452.20000     0.014090000    0.0052490220       21.571782
      1985.00       320.91667       445.30000     0.014470000    0.0052273334       21.587457
      1985.00       320.95833       443.00000     0.019500000    0.0069718550       20.523892
      1985.00       321.00000       441.90000     0.022480000    0.0079974326       20.035638
      1985.00       321.04167       440.50000     0.024250000    0.0085725465       19.793021
      1985.00       321.08333       440.10000     0.021380000    0.0075442612       20.241734
      1985.00       321.12500       438.90000     0.017360000    0.0060923825       21.015204
      1985.00       321.16667       441.80000     0.019320000    0.0068701279       20.576885
      1985.00       321.20833       451.90000     0.019060000    0.0070911041       20.462916
      1985.00       321.25000       451.50000     0.016530000    0.0061389577       20.987144
      1985.00       321.29167       445.50000     0.021070000    0.0076184432       20.207016
      1985.00       321.33333       446.40000     0.020610000    0.0074822574       20.271062
      1985.00       321.37500       445.50000     0.019750000    0.0071411605       20.437679
      1985.00       321.41667       446.10000     0.020310000    0.0073634383       20.328070
      1985.00       321.45833       446.00000     0.020290000    0.0073528896       20.333184
      1985.00       321.50000       443.70000     0.019940000    0.0071517165       20.432383
      1985.00       321.54167       443.80000     0.019900000    0.0071405876       20.437966
      1985.00       321.58333       451.60000     0.022720000    0.0084415554       19.846563
      1985.00       321.62500       449.30000     0.020940000    0.0077011538       20.168772
      1985.00       321.66667       451.10000     0.022370000    0.0082931194       19.908429
      1985.00       321.70833       452.50000     0.021460000    0.0080052180       20.032218
      1985.00       321.75000       450.30000     0.023290000    0.0086035891       19.780473
      1985.00       321.79167       451.80000     0.026460000    0.0098398521       19.319996
      1985.00       321.83333       454.90000     0.031010000     0.011690684       18.744559
      1985.00       321.87500       454.10000     0.026090000    0.0098012928       19.333309
      1985.00       321.91667       453.40000     0.024110000    0.0090295586       19.613485
      1985.00       321.95833       453.40000     0.022750000    0.0085202181       19.814294
      1985.00       322.00000       453.10000     0.020990000    0.0078506722       20.100847
      1985.00       322.04167       455.40000     0.021960000    0.0082970684       19.906766
      1985.00       322.08333       455.30000     0.022750000    0.0085917767       19.785242
      1985.00       322.12500       457.80000     0.019360000    0.0073920213       20.314258
      1985.00       322.16667       459.40000     0.020240000    0.0077821352       20.131793
      1985.00       322.20833       460.50000     0.019300000    0.0074562912       20.283429
      1985.00       322.37500       454.40000     0.020200000    0.0075986124       20.216258
      1985.00       322.41667       454.20000     0.022520000    0.0084638689       19.837374
      1985.00       322.45833       455.10000     0.020280000    0.0076522280       20.191336
      1985.00       322.50000       454.90000     0.019540000    0.0073665258       20.326575
      1985.00       322.54167       459.20000     0.019210000    0.0073796778       20.320215
      1985.00       322.58333       459.30000     0.020730000    0.0079670671       20.049014
      1985.00       322.62500       457.50000     0.019970000    0.0076149410       20.208646
      1985.00       322.66667       458.10000     0.019020000    0.0072717238       20.372818
      1985.00       322.70833       458.60000     0.020380000    0.0078086968       20.119762
      1985.00       322.75000       459.80000     0.021820000    0.0084042499       19.861990
      1985.00       322.79167       459.00000     0.019930000    0.0076496039       20.192551
      1985.00       322.83333       459.30000     0.018480000    0.0071023347       20.457235
      1985.00       322.87500       458.60000     0.018680000    0.0071573335       20.429569
      1985.00       322.91667       460.50000     0.019860000    0.0076726395       20.181902
      1985.00       322.95833       461.10000     0.019430000    0.0075260886       20.250301
      1985.00       323.00000       460.50000     0.019420000    0.0075026515       20.261384
      1985.00       323.04167       460.00000     0.020320000    0.0078333160       20.108654
      1985.00       323.08333       458.20000     0.020290000    0.0077606571       20.141556
      1985.00       323.12500       460.00000     0.021850000    0.0084231277       19.854173
      1985.00       323.16667       458.50000     0.020750000    0.0079469972       20.057888
      1985.00       323.20833       457.80000     0.017980000    0.0068651107       20.579522
      1985.00       323.25000       458.00000     0.020060000    0.0076659885       20.184973
      1985.00       323.29167       456.90000     0.018650000    0.0070929587       20.461977
      1985.00       323.33333       458.30000     0.023240000    0.0088928736       19.666041
      1985.00       323.37500       459.40000     0.025810000    0.0099237603       19.291237
      1985.00       323.41667       457.00000     0.023870000    0.0090822008       19.593493
      1985.00       323.45833       452.70000     0.026570000    0.0099201633       19.292464
      1985.00       323.50000       457.70000     0.025360000    0.0096787072       19.376046
      1985.00       323.54167       456.00000     0.022470000    0.0085121455       19.817589
      1985.00       323.58333       459.30000     0.021410000    0.0082284084       19.935808
      1985.00       323.62500       460.80000     0.020630000    0.0079805064       20.043087
      1985.00       323.66667       462.40000     0.019990000    0.0077867230       20.129711
      1985.00       323.70833       464.20000     0.016590000    0.0065127280       20.770652
      1985.00       323.75000       463.80000     0.018070000    0.0070815108       20.467776
      1985.00       323.79167       465.80000     0.016630000    0.0065735126       20.736828
      1985.00       323.83333       465.10000     0.016280000    0.0064158376       20.825343
      1985.00       323.87500       465.20000     0.015130000    0.0059651947       21.093132
      1985.00       323.91667       464.30000     0.015950000    0.0062641815       20.912926
      1985.00       324.25000       463.10000     0.015820000    0.0061810509       20.961999
      1985.00       324.29167       461.30000     0.017030000    0.0066021872       20.720999
      1985.00       324.33333       462.00000     0.017390000    0.0067622281       20.634111
      1985.00       324.37500       462.50000     0.017740000    0.0069132676       20.554300
      1985.00       324.41667       463.20000     0.019500000    0.0076221588       20.205288
      1985.00       324.45833       462.10000     0.019900000    0.0077416101       20.150241
      1985.00       324.50000       464.40000     0.017380000    0.0068287384       20.598711
      1985.00       324.54167       463.00000     0.016280000    0.0063580313       20.858437
      1985.00       324.58333       462.10000     0.016860000    0.0065589722       20.744885
      1985.00       324.62500       462.80000     0.018480000    0.0072109909       20.402817
      1985.00       324.66667       463.60000     0.018820000    0.0073690712       20.325343
      1985.00       324.70833       462.60000     0.019820000    0.0077271828       20.156837
      1985.00       324.75000       464.20000     0.021130000    0.0082949935       19.907639
      1985.00       324.79167       464.80000     0.021750000    0.0085604734       19.797915
      1985.00       324.83333       462.60000     0.020720000    0.0080780640       20.000408
      1985.00       324.87500       463.10000     0.019670000    0.0076852890       20.176070
      1985.00       324.91667       463.30000     0.020350000    0.0079578417       20.053090
      1985.00       324.95833       465.40000     0.021100000    0.0083260975       19.894572
      1985.00       325.00000       466.20000     0.020400000    0.0080775747       20.000620
      1985.00       325.04167       470.00000     0.015550000    0.0062579543       20.916576
      1985.00       325.08333       470.60000     0.017360000    0.0070042211       20.507221
      1985.00       325.12500       468.50000     0.015050000    0.0060181356       21.060460
      1985.00       325.16667       471.60000     0.011880000    0.0048136035       21.902008
      1985.00       325.20833       472.90000     0.011200000    0.0045631309       22.108303
      1985.00       325.25000       474.30000     0.015880000    0.0065082320       20.773169
      1985.00       325.29167       474.30000     0.018600000    0.0076229922       20.204900
      1985.00       325.33333       475.10000     0.013260000    0.0054528037       21.428117
      1985.00       325.37500       478.70000     0.014630000    0.0061076967       21.005950
      1985.00       325.41667       478.30000     0.011190000    0.0046637700       22.023851
      1985.00       325.45833       479.20000     0.011940000    0.0049951004       21.760253
      1985.00       325.50000       477.00000     0.012420000    0.0051483093       21.645226
      1985.00       325.54167       478.00000     0.011560000    0.0048119367       21.903339
      1985.00       325.58333       475.20000     0.013410000    0.0055168087       21.384292
      1985.00       325.62500       475.50000     0.014530000    0.0059851210       21.080795
      1985.00       325.66667       474.20000     0.014820000    0.0060712425       21.028023
      1985.00       325.70833       480.20000     0.016110000    0.0067677784       20.631142
      1985.00       325.75000       480.30000     0.017720000    0.0074472369       20.287753
      1985.00       325.79167       476.60000     0.014470000    0.0059880151       21.079007
      1985.00       325.83333       463.70000     0.013300000    0.0052099327       21.600089
      1985.00       325.87500       464.70000     0.013250000    0.0052127573       21.598035
      1985.00       325.91667       466.30000     0.013550000    0.0053675538       21.487437
      1985.00       325.95833       468.60000     0.013120000    0.0052486146       21.572076
      1985.00       326.00000       469.80000     0.014660000    0.0058947620       21.137131
      1985.00       326.91667       481.40000     0.012910000    0.0054506048       21.429633
      1985.00       326.95833       478.60000     0.011410000    0.0047614290       21.943924
      1985.00       327.00000       482.10000     0.012700000    0.0053775476       21.480426
      1985.00       327.04167       478.80000     0.013460000    0.0056215959       21.313818
      1985.00       327.08333       477.80000     0.014300000    0.0059475022       21.104127
      1985.00       327.12500       475.80000     0.011860000    0.0048914751       21.840431
      1985.00       327.16667       473.50000     0.015860000    0.0064781266       20.790073
      1985.00       327.20833       473.90000     0.015530000    0.0063540577       20.860725
      1985.00       327.25000       475.20000     0.014030000    0.0057718736       21.215399
      1985.00       327.29167       476.60000     0.014900000    0.0061659589       20.970991
      1985.00       327.33333       479.20000     0.014580000    0.0060995448       21.010872
      1985.00       327.37500       479.00000     0.015050000    0.0062909148       20.897308
      1985.00       327.41667       478.20000     0.016800000    0.0069989792       20.509915
      1985.00       327.45833       477.70000     0.018700000    0.0077742476       20.135374
      1985.00       327.50000       475.90000     0.017000000    0.0070143367       20.502030
      1985.00       327.54167       475.80000     0.014160000    0.0058400748       21.171723
      1985.00       327.58333       476.50000     0.014770000    0.0061095973       21.004803
      1985.00       327.62500       475.20000     0.020110000    0.0082731560       19.916848
      1985.00       327.66667       475.40000     0.018470000    0.0076048654       20.213341
      1985.00       327.70833       476.30000     0.023910000    0.0098820494       19.305498
      1985.00       327.75000       475.80000     0.028730000     0.011849248       18.700308
      1985.00       327.79167       473.90000     0.029500000     0.012069846       18.639890
      1985.00       327.83333       472.50000     0.019120000    0.0077767438       20.134240
      1985.00       327.87500       468.50000     0.011470000    0.0045865791       22.088432
      1985.00       327.91667       463.30000    0.0073800000    0.0028859396       23.958709
      1985.00       327.95833       463.40000    0.0058700000    0.0022964471       24.938615
      1985.00       328.00000       464.90000    0.0063300000    0.0024924651       24.582809
      1985.00       328.04167       467.20000    0.0070600000    0.0028074799       24.074846
      1985.00       328.08333       464.80000    0.0094600000    0.0037233139       22.911444
      1985.00       328.12500       460.40000    0.0060700000    0.0023440431       24.849023
      1985.00       328.16667       459.50000    0.0060400000    0.0023233479       24.887713
      1985.00       328.20833       457.10000    0.0060700000    0.0023105609       24.911822
      1985.00       328.25000       456.00000    0.0086300000    0.0032692397       23.440223
      1985.00       328.29167       456.50000    0.0090900000    0.0034510538       23.218709
      1985.00       328.33333       456.30000    0.0081400000    0.0030876753       23.676379
      1985.00       328.37500       457.10000    0.0088900000    0.0033840010       23.298772
      1985.00       328.41667       458.40000     0.010440000    0.0039966489       22.628453
      1985.00       328.45833       458.30000     0.010370000    0.0039681196       22.656911
      1985.00       328.50000       464.30000    0.0090600000    0.0035582122       23.094482
      1985.00       328.54167       465.50000    0.0095500000    0.0037700666       22.861341
      1985.00       328.58333       462.10000    0.0090700000    0.0035284625       23.128525
      1985.00       328.62500       468.20000    0.0088300000    0.0035263856       23.130914
      1985.00       328.66667       464.80000    0.0096800000    0.0038099026       22.819223
      1985.00       328.70833       464.40000     0.010550000    0.0041451778       22.484056
      1985.00       328.75000       459.40000    0.0093600000    0.0035988530       23.048513
      1985.00       328.79167       467.60000     0.011460000    0.0045649908       22.106722
      1985.00       328.83333       465.80000     0.012100000    0.0047828925       21.926615
      1985.00       328.87500       461.40000     0.014480000    0.0056160378       21.317517
      1985.00       328.91667       466.30000     0.016610000    0.0065797099       20.733400
      1985.00       328.95833       469.10000     0.022910000    0.0091846420       19.554976
      1985.00       329.00000       468.60000     0.026740000     0.010697253       19.038884
      1985.00       329.04167       468.00000     0.028310000     0.011296343       18.857739
      1985.00       329.08333       469.00000     0.025670000     0.010286742       19.170037
      1985.00       329.12500       468.00000     0.029490000     0.011767190       18.723121
      1985.00       329.16667       464.90000     0.037140000     0.014624037       18.022615
      1985.00       329.20833       465.80000     0.038630000     0.015269681       17.886530
      1985.00       329.25000       463.80000     0.045360000     0.017776277       17.415873
      1985.00       329.29167       463.10000     0.047090000     0.018398590       17.311055
      1985.00       329.33333       461.60000     0.050400000     0.019564485       17.125457
      1985.00       329.37500       460.70000     0.053880000     0.020833886       16.937619
      1985.00       329.41667       461.20000     0.055200000     0.021390649       16.859432
      1985.00       329.45833       462.20000     0.051550000     0.020062952       17.050034
      1985.00       329.50000       466.40000     0.032600000     0.012919359       18.418786
      1985.00       329.54167       465.80000     0.034940000     0.013811096       18.204365
      1985.00       329.58333       462.90000     0.034290000     0.013385917       18.304505
      1985.00       329.62500       460.30000     0.030570000     0.011800045       18.713964
      1985.00       329.66667       461.50000     0.035760000     0.013875454       18.189523
      1985.00       329.70833       463.40000     0.030000000     0.011736527       18.731693
      1985.00       329.75000       461.50000     0.023670000    0.0091843399       19.555088
      1985.00       329.79167       461.00000     0.023030000    0.0089166572       19.656828
      1985.00       329.83333       461.40000     0.018520000    0.0071829434       20.416771
      1985.00       329.87500       459.50000     0.016930000    0.0065122981       20.770893
      1985.00       329.91667       457.20000     0.018540000    0.0070603861       20.478507
      1985.00       329.95833       454.80000     0.018820000    0.0070919687       20.462478
      1985.00       330.00000       453.60000     0.018220000    0.0068296861       20.598209
      1985.00       330.04167       456.10000     0.016030000    0.0060751911       21.025625
      1985.00       330.08333       459.60000     0.015210000    0.0058532292       21.163367
      1985.00       330.12500       455.10000     0.014430000    0.0054448545       21.433602
      1985.00       330.16667       452.20000     0.018280000    0.0068099447       20.608673
      1985.00       330.20833       452.40000     0.023120000    0.0086206359       19.773605
      1985.00       330.25000       449.20000     0.023160000    0.0085138174       19.816906
      1985.00       330.29167       449.90000     0.024720000    0.0091156309       19.580867
      1985.00       330.33333       448.50000     0.025000000    0.0091615970       19.563596
      1985.00       330.37500       450.20000     0.024280000    0.0089653231       19.638067
      1985.00       330.41667       450.60000     0.023900000    0.0088406980       19.686354
      1985.00       330.45833       451.50000     0.024840000    0.0092251488       19.539884
      1985.00       330.50000       449.90000     0.024270000    0.0089496910       19.644080
      1985.00       330.54167       450.90000     0.023520000    0.0087117232       19.737177
      1985.00       330.58333       450.10000     0.020250000    0.0074739353       20.275020
      1985.00       330.75000       445.50000     0.021190000    0.0076618325       20.186893
      1985.00       330.79167       441.50000     0.030590000     0.010862935       18.987616
      1985.00       330.83333       449.20000     0.036780000     0.013520648       18.272373
      1985.00       330.87500       448.80000     0.020710000    0.0075996235       20.215786
      1985.00       331.25000       449.00000     0.011350000    0.0041686441       22.461799
      1985.00       331.29167       446.30000    0.0089500000    0.0032477537       23.467355
      1985.00       331.33333       446.30000     0.015960000    0.0057915251       21.202752
      1985.00       331.37500       447.80000     0.017410000    0.0063602360       20.857168
      1985.00       331.41667       448.00000     0.011890000    0.0043475458       22.296819
      1985.00       331.45833       448.60000     0.012940000    0.0047441575       21.957918
      1985.00       331.50000       448.10000     0.015300000    0.0055969007       21.330286
      1985.00       331.54167       448.40000     0.024910000    0.0091245450       19.577510
      1985.00       331.58333       450.40000     0.022840000    0.0084411019       19.846750
      1985.00       331.62500       450.50000     0.018030000    0.0066664035       20.685841
      1985.00       331.66667       449.70000     0.016970000    0.0062522149       20.919943
      1985.00       331.70833       447.60000     0.021930000    0.0080043315       20.032608
      1985.00       331.75000       448.90000     0.037890000     0.013910095       18.181568
      1985.00       331.79167       448.20000     0.038260000     0.014002157       18.160539
      1985.00       331.83333       444.80000     0.039470000     0.014226660       18.109931
      1985.00       331.87500       447.30000     0.036440000     0.013282580       18.329409
      1985.00       331.91667       446.30000     0.035100000     0.012737001       18.464780
      1985.00       331.95833       448.70000     0.029200000     0.010710291       19.034816
      1985.00       332.00000       447.90000     0.024050000    0.0087898909       19.706270
      1985.00       332.04167       449.10000     0.024270000    0.0089178911       19.656351
      1985.00       332.08333       449.50000     0.033720000     0.012412328       18.548615
      1985.00       332.12500       451.80000     0.031420000     0.011684360       18.746339
      1985.00       332.16667       451.80000     0.027750000     0.010319573       19.159324
      1985.00       332.20833       450.80000     0.029610000     0.010962573       18.957225
      1985.00       332.25000       449.80000     0.026930000    0.0099261660       19.290417
      1985.00       332.29167       450.20000     0.024410000    0.0090133252       19.619678
      1985.00       332.33333       449.80000     0.023290000    0.0085844934       19.788186
      1985.00       332.37500       448.80000     0.031330000     0.011496678       18.799670
      1985.00       332.41667       447.90000     0.038900000     0.014217329       18.112016
      1985.00       332.45833       446.30000     0.039970000     0.014504214       18.048647
      1985.00       332.50000       443.60000     0.028290000     0.010141970       19.217765
      1985.00       332.54167       445.40000     0.024210000    0.0087498679       19.722054
      1985.00       332.58333       446.50000     0.024980000    0.0090728063       19.597051
      1985.00       332.62500       446.70000     0.029800000     0.010833142       18.996767
      1985.00       332.66667       444.10000     0.032640000     0.011727838       18.734127
      1985.00       332.70833       445.10000     0.034120000     0.012314889       18.574279
      1985.00       332.75000       445.40000     0.032770000     0.011843584       18.701877
      1985.00       332.79167       444.90000     0.030060000     0.010839770       18.994729
      1985.00       332.83333       442.90000     0.029170000     0.010424472       19.125359
      1985.00       332.87500       452.00000     0.024510000    0.0091227644       19.578180
      1985.00       332.91667       454.10000     0.024830000    0.0093279456       19.501933
      1985.00       332.95833       451.60000     0.023670000    0.0087945253       19.704448
      1985.00       333.00000       451.50000     0.022260000    0.0082669812       19.919457
      1985.00       333.04167       450.70000     0.024850000    0.0091961869       19.550666
      1985.00       333.08333       450.70000     0.022140000    0.0081933029       19.950767
      1985.00       333.12500       454.90000     0.022130000    0.0083429486       19.887516
      1985.00       333.16667       455.20000     0.021160000    0.0079877865       20.039881
      1985.00       333.20833       454.30000     0.017460000    0.0065650191       20.741532
      1985.00       333.25000       449.90000     0.021950000    0.0080941787       19.993416
      1985.00       333.29167       448.20000     0.020430000    0.0074768445       20.273636
      1985.00       333.33333       448.70000     0.020170000    0.0073981702       20.311295
      1985.00       333.37500       449.60000     0.019970000    0.0073542256       20.332535
      1985.00       333.41667       446.00000     0.023020000    0.0083422138       19.887824
      1985.00       333.45833       449.60000     0.021420000    0.0078882080       20.084034
      1985.00       333.50000       449.50000     0.021400000    0.0078773374       20.088893
      1985.00       333.54167       449.30000     0.020870000    0.0076754097       20.180624
      1985.00       333.58333       449.70000     0.020480000    0.0075453955       20.241200
      1985.00       333.62500       449.20000     0.021890000    0.0080469543       20.013951
      1985.00       333.66667       451.40000     0.021770000    0.0080814226       19.998949
      1985.00       333.70833       455.40000     0.023220000    0.0087731297       19.712870
      1985.00       333.75000       458.50000     0.021930000    0.0083989228       19.864200
      1985.00       333.79167       461.90000     0.023630000    0.0091847201       19.554946
      1985.00       333.83333       465.20000     0.021280000    0.0083899103       19.867942
      1985.00       333.87500       472.50000     0.014200000    0.0057756152       21.212988
      1985.00       333.91667       477.10000     0.016690000    0.0069212008       20.550165
      1985.00       333.95833       479.90000     0.020240000    0.0084921623       19.825763
      1985.00       334.00000       481.90000     0.019470000    0.0082373228       19.932021
      1985.00       334.04167       481.00000     0.024670000     0.010398378       19.133770
      1985.00       334.08333       480.40000     0.024390000     0.010254726       19.180524
      1985.00       334.16667       483.50000     0.027060000     0.011524631       18.791663
      1985.00       334.20833       485.40000     0.027130000     0.011645432       18.757317
      1985.00       334.45833       488.30000     0.019100000    0.0082968473       19.906859
      1985.00       334.50000       495.60000     0.016740000    0.0074907332       20.267036
      1985.00       334.54167       499.10000     0.015880000    0.0072066249       20.404985
      1985.00       334.58333       501.70000     0.016310000    0.0074790846       20.272571
      1985.00       334.62500       503.70000     0.015980000    0.0073863002       20.317018
      1985.00       334.66667       503.00000     0.015690000    0.0072321128       20.392350
      1985.00       334.70833       505.00000     0.015520000    0.0072107552       20.402934
      1985.00       334.75000       504.90000     0.015050000    0.0069896193       20.514731
      1985.00       334.79167       506.30000     0.014560000    0.0067996023       20.614169
      1985.00       334.83333       506.70000     0.013410000    0.0062724451       20.908090
      1985.00       334.87500       508.70000     0.014100000    0.0066473549       20.696228
      1985.00       334.91667       503.00000     0.014270000    0.0065775813       20.734577
      1985.00       334.95833       502.80000     0.015440000    0.0071112200       20.452749
      1985.00       335.00000       509.30000     0.015240000    0.0072017593       20.407403
      1985.00       335.04167       515.00000     0.016780000    0.0081079805       19.987441
      1985.00       335.08333       511.90000     0.017270000    0.0082445865       19.928939
      1985.00       335.12500       509.00000     0.017980000    0.0084865570       19.828059
      1985.00       335.16667       507.80000     0.020430000    0.0095975424       19.404693
      1985.00       335.25000       510.70000     0.015420000    0.0073269355       20.345801
      1985.00       335.29167       509.90000     0.016240000    0.0076924083       20.172793
      1985.00       335.33333       511.30000     0.015010000    0.0071488891       20.433801
      1985.00       335.37500       512.30000     0.015280000    0.0073059778       20.356028
      1985.00       335.41667       508.40000     0.012050000    0.0056741970       21.279020
      1985.00       335.45833       510.30000     0.013570000    0.0064377968       20.812863
      1985.00       335.50000       513.40000     0.013470000    0.0064682322       20.795649
      1985.00       335.54167       509.10000     0.017190000    0.0081168655       19.983601
      1985.00       335.58333       510.50000     0.019440000    0.0092298370       19.538143
      1985.00       335.62500       513.30000     0.018550000    0.0089041552       19.661668
      1985.00       335.66667       513.50000     0.018330000    0.0088054112       19.700172
      1985.00       335.70833       511.90000     0.020020000    0.0095574187       19.418961
      1985.00       335.75000       510.50000     0.018330000    0.0087028247       19.740716
      1985.00       335.79167       509.50000     0.018900000    0.0089383316       19.648458
      1985.00       335.83333       507.70000     0.019320000    0.0090725157       19.597161
      1985.00       335.87500       507.30000     0.017340000    0.0081298980       19.977977
      1985.00       335.91667       506.80000     0.017670000    0.0082682965       19.918901
      1985.00       335.95833       506.40000     0.020610000    0.0096287889       19.393631
      1985.00       336.00000       505.30000     0.021650000     0.010070772       19.241532
      1985.00       336.04167       505.40000     0.026880000     0.012508523       18.523510
      1985.00       336.08333       502.30000     0.020980000    0.0096435763       19.388411
      1985.00       336.12500       502.50000     0.022730000     0.010456295       19.115134
      1985.00       336.16667       502.30000     0.022510000     0.010346849       19.150453
      1985.00       336.20833       504.50000     0.023620000     0.010952380       18.960319
      1985.00       336.25000       503.80000     0.026650000     0.012323096       18.572108
      1985.00       336.29167       506.00000     0.026850000     0.012524246       18.519428
      1985.00       336.33333       507.40000     0.029080000     0.013639599       18.244315
      1985.00       336.37500       504.50000     0.025540000     0.011842667       18.702131
      1985.00       336.41667       502.80000     0.028470000     0.013112463       18.370907
      1985.00       336.45833       503.10000     0.026630000     0.012279653       18.583619
      1985.00       336.50000       499.30000     0.028510000     0.012948714       18.411454
      1985.00       336.54167       504.40000     0.022560000     0.010456721       19.114997
      1985.00       336.58333       507.10000     0.025800000     0.012086852       18.635286
      1985.00       341.04167       489.10000     0.027940000     0.012176655       18.611100
      1985.00       341.16667       492.70000     0.027940000     0.012356566       18.563273
      1985.00       341.20833       493.20000     0.024320000     0.010777449       19.013953
      1985.00       341.25000       492.60000     0.022960000     0.010150022       19.215089
      1985.00       341.29167       492.70000     0.018480000    0.0081728470       19.959519
      1985.00       341.33333       495.40000     0.020080000    0.0089780494       19.633180
      1985.00       341.37500       496.40000     0.021230000    0.0095305907       19.428540
      1985.00       341.41667       494.60000     0.016510000    0.0073580304       20.330691
      1985.00       341.45833       493.30000     0.014040000    0.0062243731       20.936329
      1985.00       341.50000       488.00000     0.018630000    0.0080827432       19.998376
      1985.00       341.54167       487.90000     0.014230000    0.0061712454       20.967839
      1985.00       341.58333       488.30000     0.014460000    0.0062812781       20.902929
      1985.00       341.62500       484.60000     0.016430000    0.0070292771       20.494378
      1985.00       341.66667       484.60000     0.018680000    0.0079918987       20.038071
      1985.00       341.70833       486.90000     0.016210000    0.0070011413       20.508804
      1985.00       341.75000       489.90000     0.020140000    0.0088060394       19.699925
      1985.00       341.79167       485.50000     0.018010000    0.0077338984       20.153765
      1985.00       341.83333       487.10000     0.020310000    0.0087791499       19.710498
      1985.00       341.87500       487.50000     0.020230000    0.0087589370       19.718470
      1985.00       341.91667       487.60000     0.021580000    0.0093472770       19.494851
      1985.00       341.95833       484.20000     0.026110000     0.011152256       18.900257
      1985.00       342.00000       475.20000     0.027080000     0.011140580       18.903731
      1985.00       342.04167       474.30000     0.020270000    0.0083074221       19.902411
      1985.00       342.08333       477.10000     0.027090000     0.011233992       18.876059
      1985.00       342.12500       480.60000     0.025320000     0.010654609       19.052230
      1985.00       342.20833       482.20000     0.022930000    0.0097132540       19.363938
      1985.00       342.25000       450.80000     0.043200000     0.015994028       17.741686
      1985.00       342.66667       481.50000     0.024500000     0.010348203       19.150013
      1985.00       342.75000       476.40000     0.023810000    0.0098448518       19.318275
      1985.00       343.08333       476.90000     0.037410000     0.015500604       17.839491
      1985.00       345.54167       475.50000     0.018950000    0.0078057841       20.121079
      1985.00       345.58333       477.30000     0.020750000    0.0086120640       19.777057
      1985.00       345.62500       477.20000     0.018940000    0.0078575495       20.097760
      1985.00       345.66667       475.00000     0.028900000     0.011879313       18.691996
      1985.00       345.70833       473.40000     0.026240000     0.010713383       19.033852
      1985.00       345.75000       467.30000     0.037310000     0.014843048       17.975675
      1985.00       346.04167       468.20000     0.014150000    0.0056510030       21.294317
      1985.00       346.16667       471.60000     0.015910000    0.0064465010       20.807930
      1985.00       346.20833       469.80000     0.017390000    0.0069924905       20.513253
      1985.00       346.25000       473.60000     0.016460000    0.0067260408       20.653545
      1985.00       346.29167       481.70000     0.017630000    0.0074526699       20.285158
      1985.00       346.33333       480.10000     0.014220000    0.0059713055       21.089343
      1985.00       346.37500       478.00000     0.012940000    0.0053863721       21.474248
      1985.00       346.41667       477.20000     0.010350000    0.0042938562       22.345480
      1985.00       346.45833       479.20000     0.014760000    0.0061748478       20.965692
      1985.00       346.50000       475.80000     0.015660000    0.0064587268       20.801015
      1985.00       346.54167       478.10000     0.013090000    0.0054510908       21.429298
      1985.00       346.58333       478.30000     0.012040000    0.0050180332       21.742774
      1985.00       346.62500       472.80000     0.010770000    0.0043860837       22.262324
      1985.00       346.66667       474.00000     0.013540000    0.0055421928       21.367076
      1985.00       346.70833       468.70000     0.013730000    0.0054949877       21.399166
      1985.00       346.75000       469.30000     0.013660000    0.0054809784       21.408751
      1985.00       346.79167       468.40000    0.0083000000    0.0033175551       23.379971
      1985.00       346.83333       470.30000    0.0066000000    0.0026595011       24.304641
      1985.00       346.87500       467.00000    0.0074600000    0.0029640046       23.846783
      1985.00       346.91667       466.70000    0.0070100000    0.0027816334       24.113942
      1985.00       346.95833       466.50000    0.0082700000    0.0032788012       23.428217
      1985.00       347.00000       464.10000    0.0097400000    0.0038219797       22.806556
      1985.00       347.04167       464.70000    0.0060700000    0.0023880330       24.768101
      1985.00       347.08333       464.20000    0.0073400000    0.0028814601       23.965239
      1985.00       347.12500       462.10000    0.0076200000    0.0029643753       23.846260
      1985.00       347.16667       456.10000     0.011170000    0.0042333054       22.401225
      1985.00       347.20833       459.10000    0.0096300000    0.0036978318       22.939065
      1985.00       347.25000       459.10000    0.0081800000    0.0031410451       23.605303
      1985.00       347.29167       458.10000    0.0064600000    0.0024697863       24.622262
      1985.00       347.33333       457.00000    0.0060900000    0.0023171597       24.899361
      1985.00       347.37500       453.90000    0.0057900000    0.0021732276       25.181077
      1985.00       347.41667       448.20000    0.0050400000    0.0018445079       25.916113
      1985.00       347.45833       446.10000    0.0099400000    0.0036037704       23.042993
      1985.00       347.50000       455.80000    0.0076300000    0.0028878821       23.955881
      1985.00       347.54167       455.30000    0.0092900000    0.0035084662       23.151597
      1985.00       347.58333       458.90000     0.011130000    0.0042700952       22.367244
      1985.00       347.62500       458.70000     0.011640000    0.0044618682       22.195517
      1985.00       347.66667       465.20000     0.012580000    0.0049598248       21.787326
      1985.00       347.70833       463.10000     0.011550000    0.0045127142       22.151437
      1985.00       347.75000       459.50000     0.011350000    0.0043658939       22.280351
      1985.00       347.79167       454.80000     0.010310000    0.0038851327       22.741077
      1985.00       347.83333       457.40000     0.012120000    0.0046195665       22.060678
      1985.00       347.87500       459.60000    0.0076700000    0.0029516284       23.864295
      1985.00       347.91667       452.60000    0.0079200000    0.0029557014       23.858522
      1985.00       347.95833       456.90000    0.0083900000    0.0031908806       23.540203
      1985.00       348.00000       461.70000    0.0096200000    0.0037359504       22.897830
      1985.00       348.04167       465.60000    0.0090500000    0.0035742161       23.076307
      1985.00       348.08333       465.20000     0.010470000    0.0041279305       22.500509
      1985.00       348.12500       470.70000     0.011080000    0.0044723361       22.186394
      1985.00       348.16667       471.70000     0.012790000    0.0051845203       21.618626
      1985.00       348.20833       473.30000     0.012050000    0.0049177487       21.819915
      1985.00       348.25000       471.10000    0.0091300000    0.0036915033       22.945959
      1985.00       348.29167       473.20000    0.0095300000    0.0038876634       22.738479
      1985.00       348.33333       474.40000     0.010770000    0.0044158198       22.235950
      1985.00       348.37500       473.70000     0.011810000    0.0048279520       21.890574
      1985.00       348.41667       474.30000     0.011270000    0.0046188775       22.061255
      1985.00       348.45833       474.20000    0.0078100000    0.0031994875       23.529081
      1985.00       348.50000       471.60000    0.0079700000    0.0032293283       23.490791
      1985.00       348.54167       466.00000    0.0064500000    0.0025517483       24.481640
      1985.00       348.58333       471.20000    0.0069400000    0.0028072191       24.075238
      1985.00       348.62500       469.80000    0.0076000000    0.0030559476       23.719321
      1985.00       348.66667       471.00000    0.0087200000    0.0035242327       23.133392
      1985.00       348.70833       469.40000    0.0096800000    0.0038856869       22.740508
      1985.00       348.75000       471.70000    0.0078800000    0.0031942158       23.535889
      1985.00       348.79167       471.70000    0.0080300000    0.0032550194       23.458157
      1985.00       348.83333       466.90000    0.0082200000    0.0032645689       23.446104
      1985.00       348.87500       469.30000    0.0076100000    0.0030534587       23.722712
      1985.00       348.91667       471.30000    0.0063700000    0.0025777488       24.438137
      1985.00       348.95833       471.20000    0.0067300000    0.0027222745       24.205370
      1985.00       349.00000       469.60000    0.0084300000    0.0033868037       23.295388
      1985.00       349.04167       468.40000    0.0081400000    0.0032536022       23.459949
      1985.00       349.08333       468.80000    0.0073700000    0.0029508625       23.865381
      1985.00       349.12500       467.50000    0.0065900000    0.0026239462       24.362099
      1985.00       349.16667       470.60000    0.0080500000    0.0032479251       23.467138
      1985.00       349.41667       468.00000    0.0064700000    0.0025816791       24.431606
      1985.00       349.45833       467.30000    0.0064600000    0.0025699836       24.451075
      1985.00       349.50000       470.40000    0.0061800000    0.0024913192       24.584793
      1985.00       349.58333       467.10000    0.0059200000    0.0023531398       24.832144
      1985.00       349.62500       470.90000    0.0062200000    0.0025127776       24.547830
      1985.00       349.66667       467.70000    0.0057500000    0.0022914420       24.948163
      1985.00       349.70833       476.80000    0.0046500000    0.0019258911       25.720545
      1985.00       349.75000       478.50000    0.0059200000    0.0024694024       24.622934
      1985.00       349.79167       475.50000    0.0048800000    0.0020101439       25.528061
      1985.00       349.83333       477.90000    0.0047900000    0.0019930393       25.566361
      1985.00       349.87500       478.50000    0.0047300000    0.0019730192       25.611684
      1985.00       349.91667       475.50000    0.0052100000    0.0021460757       25.236680
      1985.00       349.95833       481.30000    0.0049200000    0.0020763622       25.383316
      1985.00       350.00000       474.20000    0.0040200000    0.0016468553       26.436615
      1985.00       350.04167       474.50000    0.0044300000    0.0018171151       25.984231
      1985.00       350.08333       474.20000    0.0044900000    0.0018393980       25.928729
      1985.00       350.12500       474.30000    0.0039900000    0.0016352548       26.469421
      1985.00       350.16667       472.30000    0.0044600000    0.0018124959       25.995837
      1985.00       350.20833       474.00000    0.0042100000    0.0017232372       26.227175
      1985.00       350.25000       473.90000    0.0044700000    0.0018288885       25.954807
      1985.00       350.29167       475.40000    0.0047200000    0.0019434198       25.679694
      1985.00       350.33333       473.50000    0.0054000000    0.0022056673       25.115706
      1985.00       350.37500       473.60000    0.0045600000    0.0018633503       25.869943
      1985.00       350.41667       475.70000    0.0027400000    0.0011295960       28.244299
      1985.00       350.58333       480.40000    0.0030400000    0.0012781619       27.638616
      1985.00       350.62500       475.40000    0.0033800000    0.0013916862       27.229074
      1985.00       350.66667       475.50000    0.0026800000    0.0011039315       28.358409
      1985.00       350.70833       474.10000    0.0028600000    0.0011711492       28.065859
      1985.00       350.75000       475.10000    0.0033600000    0.0013817059       27.263477
      1985.00       350.95833       470.80000    0.0030300000    0.0012235503       27.851162
      1985.00       351.00000       466.80000    0.0037700000    0.0014966124       26.884046
      1985.00       351.04167       466.00000    0.0049700000    0.0019662308       25.627175
      1985.00       351.08333       466.70000    0.0044000000    0.0017459611       26.166966
      1985.00       351.12500       464.70000    0.0037200000    0.0014635062       26.989757
      1985.00       351.16667       463.00000    0.0036300000    0.0014176691       27.140852
      1985.00       351.20833       464.60000    0.0043600000    0.0017145540       26.250429
      1985.00       351.25000       464.40000    0.0039700000    0.0015598442       26.689576
      1985.00       351.29167       465.00000    0.0044300000    0.0017450823       26.169277
      1985.00       351.33333       466.00000    0.0046100000    0.0018238077       25.967478
      1985.00       351.37500       466.40000    0.0039300000    0.0015574565       26.696750
      1985.00       351.41667       467.80000    0.0044600000    0.0017781221       26.083307
      1985.00       351.45833       466.60000    0.0051200000    0.0020307932       25.482329
      1985.00       351.50000       468.20000    0.0047700000    0.0019049671       25.769886
      1985.00       351.54167       467.50000    0.0051700000    0.0020585435       25.421726
      1985.00       351.58333       466.20000    0.0051000000    0.0020193937       25.507507
      1985.00       351.62500       463.20000    0.0049200000    0.0019231293       25.727022
      1985.00       351.66667       468.20000    0.0041800000    0.0016693422       26.373788
      1985.00       351.70833       467.80000    0.0045800000    0.0018259639       25.962095
      1985.00       351.75000       468.30000    0.0051500000    0.0020576041       25.423762
      1985.00       351.79167       467.20000    0.0062500000    0.0024853752       24.595098
      1985.00       351.83333       465.40000    0.0054300000    0.0021426877       25.243676
      1985.00       352.12500       466.00000    0.0051700000    0.0020453548       25.450408
      1985.00       352.16667       464.40000    0.0053500000    0.0021020570       25.328605
      1985.00       352.20833       460.90000    0.0057300000    0.0022175546       25.092034
      1985.00       352.25000       462.30000    0.0057800000    0.0022505150       25.027169
      1985.00       352.29167       461.80000    0.0052100000    0.0020241927       25.496888
      1985.00       352.33333       461.90000    0.0054000000    0.0020989204       25.335241
      1985.00       352.37500       460.00000    0.0059300000    0.0022860022       24.958568
      1985.00       352.41667       460.20000    0.0061900000    0.0023883070       24.767602
      1985.00       352.45833       459.40000    0.0072300000    0.0027798833       24.116605
      1985.00       352.50000       454.80000    0.0074000000    0.0027885531       24.103434
      1985.00       352.54167       458.90000    0.0071200000    0.0027316332       24.190800
      1985.00       352.58333       458.10000    0.0064700000    0.0024736095       24.615582
      1985.00       352.62500       458.30000    0.0060400000    0.0023112288       24.910559
      1985.00       352.66667       458.80000    0.0063200000    0.0024236515       24.703851
      1985.00       352.70833       457.50000    0.0060100000    0.0022917274       24.947618
      1985.00       352.75000       456.60000    0.0045900000    0.0017433749       26.173771
      1985.00       352.79167       462.70000    0.0066000000    0.0025742411       24.443976
      1985.00       352.83333       455.80000    0.0069100000    0.0026153690       24.376097
      1985.00       352.87500       459.00000    0.0072700000    0.0027903974       24.100638
      1985.00       352.91667       459.90000    0.0072400000    0.0027897910       24.101557
      1985.00       352.95833       460.20000    0.0080300000    0.0030982400       23.662195
      1985.00       353.00000       459.10000    0.0077900000    0.0029912886       23.808479
      1985.00       353.04167       459.50000    0.0071000000    0.0027310878       24.191648
      1985.00       353.08333       459.60000    0.0071400000    0.0027476697       24.165971
      1985.00       353.12500       458.70000    0.0063700000    0.0024417612       24.671608
      1985.00       353.16667       458.40000    0.0063200000    0.0024194273       24.711412
      1985.00       353.20833       459.00000    0.0058800000    0.0022568826       25.014766
      1985.00       353.25000       459.90000    0.0066400000    0.0025585928       24.470138
      1985.00       353.29167       458.90000    0.0069500000    0.0026664117       24.293579
      1985.00       353.33333       458.40000    0.0066700000    0.0025534146       24.478836
      1985.00       353.37500       456.30000    0.0058900000    0.0022342024       25.059131
      1985.00       353.41667       455.10000    0.0071200000    0.0026865810       24.261482
      1985.00       353.45833       456.10000    0.0080000000    0.0030319107       23.752204
      1985.00       353.50000       455.10000    0.0078200000    0.0029507112       23.865596
      1985.00       353.54167       455.00000    0.0079000000    0.0029795876       23.824855
      1985.00       353.58333       455.00000    0.0079300000    0.0029909025       23.809018
      1985.00       353.62500       454.90000    0.0075400000    0.0028425591       24.022456
      1985.00       353.66667       450.80000    0.0072300000    0.0026767782       24.277046
      1985.00       353.70833       451.00000    0.0074500000    0.0027606772       24.145956
      1985.00       353.75000       451.50000    0.0080400000    0.0029859177       23.815987
      1985.00       353.79167       450.80000    0.0072400000    0.0026804806       24.271160
      1985.00       353.83333       450.00000    0.0065900000    0.0024311778       24.690417
      1985.00       353.87500       450.70000    0.0066000000    0.0024424480       24.670391
      1985.00       353.91667       449.90000    0.0059400000    0.0021904065       25.146317
      1985.00       353.95833       452.50000    0.0069100000    0.0025776354       24.438325
      1985.00       354.00000       452.50000    0.0070300000    0.0026223990       24.364620
      1985.00       354.04167       449.60000    0.0070100000    0.0025815284       24.431856
      1985.00       354.08333       451.10000    0.0073500000    0.0027248291       24.201387
      1985.00       354.12500       451.10000    0.0073000000    0.0027062929       24.230386
      1985.00       354.16667       452.60000    0.0073600000    0.0027467124       24.167448
      1985.00       354.20833       452.60000    0.0083800000    0.0031273709       23.623377
      1985.00       354.25000       453.10000    0.0075400000    0.0028201081       24.055898
      1985.00       354.29167       451.10000    0.0066400000    0.0024616143       24.636583
      1985.00       354.33333       449.00000    0.0074200000    0.0027252282       24.200765
      1985.00       354.37500       450.60000    0.0080800000    0.0029888218       23.811925
      1985.00       354.41667       450.10000    0.0081500000    0.0030080283       23.785181
      1985.00       354.45833       449.60000    0.0080900000    0.0029792531       23.825325
      1985.00       354.50000       449.80000    0.0074000000    0.0027275763       24.197109
      1985.00       354.54167       450.90000    0.0084800000    0.0031409614       23.605413
      1985.00       354.58333       452.10000     0.011290000    0.0042040632       22.428483
      1985.00       354.62500       450.30000     0.010030000    0.0037051953       22.931061
      1985.00       354.66667       450.40000     0.012640000    0.0046714329       22.017509
      1985.00       354.70833       447.80000     0.015070000    0.0055053852       21.392070
      1985.00       354.75000       446.60000     0.012600000    0.0045784056       22.095345
      1985.00       354.79167       444.10000     0.011260000    0.0040458168       22.579964
      1985.00       354.83333       448.50000     0.011390000    0.0041740236       22.456718
      1985.00       354.87500       449.20000     0.010080000    0.0037054956       22.930735
      1985.00       354.91667       448.30000    0.0094100000    0.0034453503       23.225448
      1985.00       354.95833       449.00000    0.0097700000    0.0035883395       23.060346
      1985.00       355.04167       448.80000     0.011010000    0.0040401668       22.585501
      1985.00       355.08333       449.20000     0.012250000    0.0045032065       22.159635
      1985.00       355.12500       448.60000     0.013640000    0.0050007966       21.755903
      1985.00       355.16667       446.20000     0.010230000    0.0037105736       22.925226
      1985.00       355.20833       446.10000     0.010240000    0.0037125361       22.923100
      1985.00       355.25000       446.30000    0.0084100000    0.0030517999       23.724973
      1985.00       355.29167       447.00000    0.0095100000    0.0034617990       23.206049
      1985.00       355.33333       446.80000    0.0088000000    0.0032004812       23.527799
      1985.00       355.37500       450.70000    0.0082800000    0.0030641621       23.708153
      1985.00       355.41667       453.50000    0.0086800000    0.0032522250       23.461692
      1985.00       355.45833       452.40000    0.0080000000    0.0029829190       23.820185
      1985.00       355.50000       451.10000    0.0084800000    0.0031437484       23.601740
      1985.00       355.54167       457.80000    0.0090200000    0.0034440099       23.227033
      1985.00       355.58333       463.80000     0.010820000    0.0042402848       22.394752
      1985.00       355.62500       472.00000     0.010510000    0.0042657264       22.371262
      1985.00       355.66667       473.60000     0.010810000    0.0044172844       22.234656
      1985.00       355.70833       484.80000     0.010930000    0.0046800626       22.010381
      1985.00       355.75000       478.40000     0.011050000    0.0046073468       22.070932
      1985.00       355.79167       477.90000     0.010540000    0.0043855185       22.262827
      1985.00       355.83333       481.30000     0.011130000    0.0046971364       21.996323
      1985.00       355.87500       476.70000    0.0096600000    0.0039992054       22.625915
      1985.00       355.91667       475.30000     0.010860000    0.0044696316       22.188748
      1985.00       355.95833       473.50000     0.011430000    0.0046686625       22.019800
      1985.00       356.00000       475.10000     0.012010000    0.0049387762       21.803588
      1985.00       356.04167       475.60000     0.013000000    0.0053571440       21.494756
      1985.00       356.08333       474.00000     0.013090000    0.0053579988       21.494155
      1985.00       356.12500       474.90000     0.016110000    0.0066192100       20.711640
      1985.00       356.16667       473.00000     0.014370000    0.0058571363       21.160890
      1985.00       356.50000       474.80000     0.014740000    0.0060537598       21.038664
      1985.00       356.54167       473.10000     0.013470000    0.0054926228       21.400782
      1985.00       356.58333       473.50000     0.013290000    0.0054283923       21.444991
      1985.00       356.62500       470.90000     0.014930000    0.0060314741       21.052281
      1985.00       356.66667       469.90000     0.017530000    0.0070517854       20.482887
      1985.00       356.70833       471.90000     0.018800000    0.0076271815       20.202953
      1985.00       356.75000       474.30000     0.065760000     0.026950966       16.189656
      1985.00       356.79167       474.40000     0.031390000     0.012870249       18.431097
      1985.00       356.83333       478.10000     0.017430000    0.0072584043       20.379372
      1985.00       356.87500       480.80000     0.015900000    0.0066962602       20.669630
      1985.00       356.91667       477.00000     0.013080000    0.0054218910       21.449500
      1985.00       356.95833       477.90000     0.012230000    0.0050886994       21.689496
      1985.00       357.00000       476.90000     0.013900000    0.0057593799       21.223466
      1985.00       357.04167       479.10000     0.014020000    0.0058628210       21.157289
      1985.00       357.08333       479.50000     0.013090000    0.0054830619       21.407324
      1985.00       357.12500       476.70000     0.010770000    0.0044587414       22.198247
      1985.00       357.16667       477.30000    0.0079000000    0.0032788099       23.428206
      1985.00       357.20833       477.30000    0.0089700000    0.0037229019       22.911889
      1985.00       357.25000       476.60000    0.0092000000    0.0038071692       22.822096
      1985.00       357.29167       475.60000     0.010070000    0.0041497262       22.479731
      1985.00       357.33333       477.20000    0.0093100000    0.0038623963       22.764506
      1985.00       357.37500       474.70000     0.010220000    0.0041956151       22.436400
      1985.00       357.41667       476.30000     0.010990000    0.0045421883       22.126152
      1985.00       357.45833       476.60000    0.0092700000    0.0038361368       22.791767
      1985.00       357.50000       475.30000    0.0080500000    0.0033131247       23.385452
      1985.00       357.54167       476.30000     0.010100000    0.0041743496       22.456410
      1985.00       357.58333       477.10000    0.0087400000    0.0036244035       23.019924
      1985.00       357.62500       477.60000     0.011410000    0.0047415525       21.960034
      1985.00       357.66667       477.00000     0.011630000    0.0048208404       21.896236
      1985.00       357.87500       476.40000     0.013430000    0.0055529760       21.359791
      1985.00       357.91667       475.40000     0.012160000    0.0050067766       21.751342
      1985.00       357.95833       477.80000     0.012720000    0.0052903656       21.542111
      1985.00       358.00000       476.10000     0.014620000    0.0060374009       21.048654
      1985.00       358.04167       475.10000     0.013470000    0.0055391603       21.369128
      1985.00       358.08333       477.90000     0.015020000    0.0062495720       20.921495
      1985.00       358.12500       476.10000     0.012800000    0.0052858230       21.545357
      1985.00       358.20833       481.10000     0.013220000    0.0055745325       21.345277
      1985.00       358.25000       480.30000     0.014380000    0.0060435252       21.044911
      1985.00       358.29167       480.90000     0.016040000    0.0067580313       20.636359
      1985.00       358.33333       478.00000     0.016040000    0.0066767703       20.680202
      1985.00       358.37500       477.40000     0.017150000    0.0071209057       20.447865
      1985.00       358.41667       476.30000     0.016360000    0.0067616197       20.634437
      1985.00       358.45833       476.80000     0.019540000    0.0080928843       19.993977
      1985.00       358.50000       477.50000     0.018610000    0.0077303544       20.155385
      1985.00       358.54167       476.00000     0.019170000    0.0079130206       20.072971
      1985.00       358.58333       475.60000     0.017350000    0.0071497269       20.433380
      1985.00       358.62500       475.60000     0.014780000    0.0060906607       21.016246
      1985.00       358.66667       474.20000     0.016240000    0.0066529675       20.693164
      1985.00       358.70833       474.60000     0.015130000    0.0062087000       20.945592
      1985.00       358.75000       473.70000     0.013580000    0.0055515316       21.360766
      1985.00       358.79167       473.10000     0.015290000    0.0062347589       20.930207
      1985.00       359.20833       469.70000     0.016920000    0.0068006083       20.613634
      1985.00       359.25000       467.30000     0.016140000    0.0064209808       20.822416
      1985.00       359.29167       464.20000     0.015140000    0.0059435022       21.106618
      1985.00       359.33333       465.50000     0.014870000    0.0058702503       21.152589
      1985.00       359.37500       468.70000     0.015190000    0.0060793054       21.023128
      1985.00       359.41667       467.50000     0.015120000    0.0060203439       21.059104
      1985.00       359.45833       467.40000     0.016050000    0.0063879092       20.841288
      1985.00       359.50000       468.30000     0.016680000    0.0066642402       20.687019
      1985.00       359.54167       467.00000     0.016840000    0.0066908629       20.672554
      1985.00       359.58333       466.30000     0.017650000    0.0069916845       20.513668
      1985.00       359.62500       467.70000     0.015240000    0.0060733175       21.026762
      1985.00       359.66667       467.20000     0.015790000    0.0062790520       20.904229
      1985.00       359.70833       464.40000     0.016440000    0.0064594050       20.800632
      1985.00       359.75000       465.70000     0.015250000    0.0060254377       21.055980
      1985.00       359.79167       464.40000     0.015740000    0.0061843695       20.960025
      1985.00       359.83333       465.10000     0.015110000    0.0059547485       21.099619
      1985.00       359.87500       465.80000     0.015160000    0.0059924504       21.076269
      1985.00       359.91667       464.30000     0.015450000    0.0060678122       21.030108
      1985.00       359.95833       463.80000     0.015580000    0.0061056966       21.007157
      1985.00       360.00000       463.40000     0.015720000    0.0061499400       20.980564
      1985.00       360.04167       463.20000     0.014950000    0.0058436551       21.169446
      1985.00       360.08333       461.50000     0.014460000    0.0056107121       21.321065
      1985.00       360.12500       467.00000     0.013260000    0.0052684585       21.557799
      1985.00       360.16667       467.80000     0.012500000    0.0049835260       21.769111
      1985.00       360.20833       468.40000     0.015310000    0.0061194902       20.998842
      1985.00       360.25000       466.70000     0.017340000    0.0068806739       20.571349
      1985.00       360.29167       464.10000     0.018500000    0.0072594070       20.378878
      1985.00       360.33333       467.80000     0.017720000    0.0070646464       20.476340
      1985.00       360.37500       467.20000     0.017890000    0.0071141381       20.451277
      1985.00       360.41667       469.90000     0.019030000    0.0076551897       20.189965
      1985.00       360.45833       469.00000     0.025620000     0.010266705       19.176596
      1985.00       360.50000       471.20000     0.023780000    0.0096189727       19.397102
      1985.00       360.54167       468.40000     0.025270000     0.010100556       19.231565
      1985.00       360.58333       471.50000     0.021740000    0.0088049970       19.700334
      1985.00       360.62500       473.50000     0.021150000    0.0086388636       19.766279
      1985.00       360.66667       471.40000     0.024310000    0.0098417062       19.319358
      1985.00       360.70833       471.80000     0.026440000     0.010722193       19.031107
      1985.00       360.75000       474.60000     0.026830000     0.011009876       18.942911
      1985.00       360.79167       474.80000     0.028820000     0.011836456       18.703852
      1985.00       360.83333       469.70000     0.031450000     0.012640611       18.489404
      1985.00       360.87500       469.60000     0.031750000     0.012755755       18.460014
      1985.00       360.91667       469.50000     0.034170000     0.013722159       18.225010
      1985.00       360.95833       469.00000     0.034550000     0.013845225       18.196484
      1985.00       361.00000       466.40000     0.033190000     0.013153176       18.360919
      1985.00       361.04167       467.20000     0.035950000     0.014295878       18.094517
      1985.00       361.08333       469.30000     0.039070000     0.015676561       17.804199
      1985.00       361.12500       470.20000     0.049820000     0.020066667       17.049480
      1985.00       361.16667       469.40000     0.046640000     0.018721946       17.258224
      1985.00       361.20833       469.10000     0.035280000     0.014143787       18.128502
      1985.00       361.25000       468.00000     0.034400000     0.013726393       18.224023
      1985.00       361.29167       469.30000     0.035100000     0.014083627       18.142064
      1985.00       361.33333       467.60000     0.031100000     0.012388413       18.554892
      1985.00       361.37500       467.40000     0.032320000     0.012863378       18.432824
      1985.00       361.41667       467.00000     0.033360000     0.013254583       18.336196
      1985.00       361.45833       465.70000     0.034010000     0.013437714       18.292107
      1985.00       361.50000       465.40000     0.034400000     0.013574301       18.259682
      1985.00       361.54167       464.20000     0.033180000     0.013025456       18.392377
      1985.00       361.58333       464.90000     0.034620000     0.013631776       18.246152
      1985.00       361.62500       465.40000     0.037090000     0.014635780       18.020077
      1985.00       361.66667       465.60000     0.038020000     0.015015657       17.939250
      1985.00       361.70833       466.50000     0.043630000     0.017297956       17.499414
      1985.00       361.75000       467.00000     0.048060000     0.019095182       17.198560
      1985.00       361.79167       465.70000     0.048310000     0.019087796       17.199727
      1985.00       361.83333       462.50000     0.048470000     0.018888731       17.231391
      1985.00       361.87500       458.10000     0.049800000     0.019039529       17.207369
      1985.00       361.91667       462.00000     0.047270000     0.018381283       17.313913
      1985.00       361.95833       461.90000     0.047350000     0.018404422       17.310093
      1985.00       362.00000       460.10000     0.047450000     0.018299826       17.327410
      1985.00       362.04167       457.30000     0.048220000     0.018371131       17.315592
      1985.00       362.08333       457.60000     0.044030000     0.016796817       17.589904
      1985.00       362.12500       462.70000     0.043260000     0.016872980       17.575948
      1985.00       362.16667       463.40000     0.041720000     0.016321597       17.678694
      1985.00       362.20833       464.10000     0.037420000     0.014683622       18.009762
      1985.00       362.25000       469.70000     0.046930000     0.018862444       17.235602
      1985.00       362.29167       468.80000     0.044620000     0.017865330       17.400611
      1985.00       362.33333       465.20000     0.046130000     0.018187338       17.346163
      1985.00       362.37500       463.80000     0.055440000     0.021726561       16.813408
      1985.00       362.41667       462.40000     0.060880000     0.023714642       16.557112
      1985.00       362.45833       461.90000     0.061690000     0.023978222       16.525036
      1985.00       362.50000       460.20000     0.055230000     0.021309563       16.870669
      1985.00       362.54167       460.80000     0.054040000     0.020904826       16.927521
      1985.00       362.58333       460.50000     0.055320000     0.021372126       16.861995
      1985.00       362.62500       459.80000     0.059340000     0.022855554       16.664641
      1985.00       362.66667       458.30000     0.056690000     0.021692642       16.818017
      1985.00       362.70833       457.90000     0.056340000     0.021521097       16.841459
      1985.00       362.75000       459.20000     0.043360000     0.016657097       17.615700
      1985.00       362.79167       458.70000     0.050910000     0.019514924       17.133079
      1985.00       362.83333       458.90000     0.053520000     0.020533288       16.980860
      1985.00       362.87500       458.00000     0.055500000     0.021209490       16.884607
      1985.00       362.91667       458.60000     0.055760000     0.021364717       16.863020
      1985.00       362.95833       457.00000     0.052640000     0.020028783       17.055133
      1985.00       363.00000       456.60000     0.048570000     0.018447869       17.302934
      1985.00       363.04167       454.70000     0.051210000     0.019289056       17.168107
      1985.00       363.08333       455.30000     0.052860000     0.019963135       17.064959
      1985.00       363.12500       456.00000     0.050470000     0.019119180       17.194771
      1985.00       363.50000       447.00000     0.032050000     0.011666736       18.751304
      1985.00       363.54167       447.90000     0.025440000    0.0092979137       19.512970
      1985.00       363.58333       449.60000     0.022480000    0.0082785675       19.914564
      1985.00       363.62500       450.10000     0.023510000    0.0086771466       19.750952
      1985.00       363.66667       449.20000     0.022690000    0.0083410413       19.888314
      1985.00       363.70833       448.20000     0.023720000    0.0086808983       19.749454
      1985.00       363.75000       446.50000     0.022550000    0.0081902235       19.952083
      1985.00       363.79167       447.30000     0.022330000    0.0081394076       19.973880
      1985.00       363.83333       446.70000     0.021520000    0.0078231283       20.113245
      1985.00       363.87500       448.40000     0.023320000    0.0085421272       19.805368
      1985.00       363.91667       450.30000     0.021050000    0.0077761078       20.134529
      1985.00       363.95833       449.00000     0.020310000    0.0074594857       20.281905
      1985.00       364.00000       449.50000     0.020780000    0.0076491154       20.192777
      1985.00       364.04167       450.60000     0.023790000    0.0088000086       19.702293
      1985.00       364.08333       450.40000     0.021640000    0.0079976114       20.035560
      1985.00       364.12500       449.90000     0.020460000    0.0075447334       20.241512
      1985.00       364.16667       448.20000     0.021990000    0.0080477637       20.013598
      1985.00       364.20833       447.80000     0.023240000    0.0084900565       19.826625
      1985.00       364.25000       446.90000     0.019810000    0.0072079450       20.404329
      1986.00       1.2500000       446.40000     0.028490000     0.010343014       19.151699
      1986.00       1.2916667       446.40000     0.025310000    0.0091885461       19.553518
      1986.00       1.3333333       446.80000     0.024070000    0.0087540435       19.720403
      1986.00       1.3750000       448.50000     0.022840000    0.0083700350       19.876210
      1986.00       1.4166667       449.10000     0.019560000    0.0071872250       20.414637
      1986.00       1.4583333       449.50000     0.018650000    0.0068650627       20.579548
      1986.00       1.5000000       450.70000     0.017740000    0.0065650042       20.741540
      1986.00       1.5416667       449.80000     0.019700000    0.0072612503       20.377971
      1986.00       1.5833333       448.10000     0.033040000     0.012086379       18.635414
      1986.00       1.6250000       447.40000     0.047600000     0.017358220       17.488740
      1986.00       1.6666667       447.60000     0.049550000     0.018085482       17.363263
      1986.00       1.7083333       449.10000     0.043960000     0.016152884       17.710950
      1986.00       1.7500000       449.90000     0.040840000     0.015059966       17.929979
      1986.00       1.7916667       448.00000     0.046470000     0.016991628       17.554355
      1986.00       1.8333333       446.70000     0.045550000     0.016558713       17.634017
      1986.00       1.8750000       447.40000     0.041070000     0.014976935       17.947378
      1986.00       1.9166667       449.70000     0.034540000     0.012725486       18.467710
      1986.00       1.9583333       446.80000     0.039380000     0.014322153       18.088689
      1986.00       2.0000000       443.70000     0.034230000     0.012276994       18.584325
      1986.00       2.0416667       449.60000     0.029940000     0.011025814       18.938104
      1986.00       2.0833333       449.10000     0.030130000     0.011071119       18.924485
      1986.00       2.1250000       449.20000     0.051270000     0.018847298       17.238031
      1986.00       2.1666667       449.90000     0.048790000     0.017991571       17.379129
      1986.00       2.2083333       448.80000     0.052850000     0.019393535       17.151845
      1986.00       2.2500000       449.00000     0.052140000     0.019150053       17.189904
      1986.00       2.2916667       450.60000     0.053270000     0.019704769       17.104004
      1986.00       2.3333333       448.60000     0.052960000     0.019416583       17.148271
      1986.00       2.3750000       446.60000     0.052270000     0.018993116       17.214739
      1986.00       2.4166667       449.10000     0.051700000     0.018996909       17.214136
      1986.00       2.4583333       447.80000     0.055390000     0.020235122       17.024493
      1986.00       2.5000000       445.80000     0.052620000     0.019051854       17.205416
      1986.00       2.5416667       445.90000     0.051830000     0.018774243       17.249780
      1986.00       2.5833333       446.90000     0.049920000     0.018163585       17.350141
      1986.00       2.6250000       445.60000     0.045960000     0.016625575       17.621555
      1986.00       2.6666667       448.30000     0.050050000     0.018325163       17.323204
      1986.00       2.7083333       451.00000     0.049310000     0.018272348       17.331978
      1986.00       2.7916667       448.80000     0.039340000     0.014435982       18.063584
      1986.00       2.8333333       449.20000     0.034250000     0.012590598       18.502268
      1986.00       2.8750000       447.80000     0.038650000     0.014119651       18.133935
      1986.00       2.9166667       440.80000     0.017520000    0.0062018828       20.949629
      1986.00       2.9583333       441.90000     0.018410000    0.0065494989       20.750146
      1986.00       3.0000000       441.80000     0.020030000    0.0071226016       20.447011
      1986.00       3.0416667       439.30000     0.020280000    0.0071301167       20.443229
      1986.00       3.0833333       458.70000     0.019630000    0.0075246111       20.250998
      1986.00       3.1250000       452.80000     0.017920000    0.0066935594       20.671093
      1986.00       3.1666667       455.50000     0.020650000    0.0078055426       20.121188
      1986.00       3.2083333       456.50000     0.019500000    0.0074032507       20.308849
      1986.00       3.2500000       456.80000     0.018410000    0.0069986175       20.510101
      1986.00       4.1666667       432.20000     0.019550000    0.0066530773       20.693104
      1986.00       4.2083333       435.60000     0.024920000    0.0086144997       19.776076
      1986.00       4.2500000       433.30000     0.023260000    0.0079559742       20.053916
      1986.00       4.2916667       433.50000     0.021650000    0.0074121190       20.304584
      1986.00       4.3333333       431.90000     0.020280000    0.0068919265       20.565452
      1986.00       4.3750000       433.50000     0.017100000    0.0058543758       21.162640
      1986.00       4.4166667       432.50000     0.019420000    0.0066180147       20.712296
      1986.00       4.4583333       430.50000     0.015010000    0.0050679612       21.705041
      1986.00       4.5000000       435.20000     0.019960000    0.0068872301       20.567912
      1986.00       4.5416667       433.40000     0.018260000    0.0062486308       20.922048
      1986.00       4.5833333       434.10000     0.019840000    0.0068112610       20.607974
      1986.00       4.6250000       433.40000     0.021180000    0.0072478642       20.384568
      1986.00       4.6666667       434.70000     0.026970000    0.0092846707       19.517850
      1986.00       4.7083333       433.70000     0.029440000     0.010088415       19.235624
      1986.00       4.7500000       440.00000     0.025480000    0.0089869237       19.629778
      1986.00       4.7916667       441.40000     0.017000000    0.0060342022       21.050611
      1986.00       4.8333333       439.20000     0.023160000    0.0081389709       19.974068
      1986.00       4.8750000       438.50000     0.021770000    0.0076261247       20.203444
      1986.00       4.9166667       436.70000     0.019940000    0.0069278395       20.546709
      1986.00       4.9583333       438.20000     0.017520000    0.0061289366       20.993160
      1986.00       5.0000000       435.50000     0.013720000    0.0047406371       21.960778
      1986.00       5.0416667       437.60000     0.014470000    0.0050481173       21.719985
      1986.00       5.0833333       438.20000     0.020960000    0.0073323351       20.343172
      1986.00       5.2083333       435.50000     0.015500000    0.0053556760       21.495790
      1986.00       5.2500000       436.60000     0.017340000    0.0060217516       21.058241
      1986.00       5.2916667       436.60000     0.020300000    0.0070496861       20.483957
      1986.00       5.3333333       437.10000     0.018920000    0.0065855041       20.730198
      1986.00       5.3750000       435.00000     0.018430000    0.0063534575       20.861071
      1986.00       5.4166667       435.40000     0.014570000    0.0050320237       21.732156
      1986.00       5.4583333       434.70000     0.013000000    0.0044753697       22.183755
      1986.00       5.5000000       435.50000     0.011300000    0.0039044606       22.721287
      1986.00       5.5416667       436.40000    0.0089400000    0.0031017964       23.657433
      1986.00       5.5833333       434.00000     0.017130000    0.0058781830       21.147578
      1986.00       5.6250000       435.20000     0.017280000    0.0059624918       21.094809
      1986.00       5.6666667       434.20000     0.018520000    0.0063610220       20.856716
      1986.00       5.7083333       433.40000     0.019550000    0.0066900730       20.672982
      1986.00       5.7500000       433.20000     0.017280000    0.0059078154       21.128930
      1986.00       5.7916667       435.10000     0.015090000    0.0052044362       21.604090
      1986.00       5.8333333       436.00000     0.018640000    0.0064554299       20.802878
      1986.00       5.8750000       434.70000     0.019550000    0.0067302674       20.651269
      1986.00       5.9166667       435.10000     0.018760000    0.0064701937       20.794543
      1986.00       5.9583333       432.50000     0.019540000    0.0066589087       20.689924
      1986.00       6.0000000       434.70000     0.019950000    0.0068679711       20.578019
      1986.00       6.0416667       435.20000     0.018790000    0.0064835197       20.787038
      1986.00       6.0833333       434.70000     0.016070000    0.0055322454       21.373812
      1986.00       6.1250000       435.80000     0.018560000    0.0064218285       20.821933
      1986.00       6.1666667       436.20000     0.014290000    0.0049534734       21.792224
      1986.00       6.2083333       437.00000     0.016350000    0.0056883579       21.269717
      1986.00       6.2500000       432.80000     0.011810000    0.0040302379       22.595253
      1986.00       6.2916667       433.10000     0.014430000    0.0049311587       21.809493
      1986.00       6.3333333       436.00000     0.013320000    0.0046130003       22.066184
      1986.00       6.3750000       437.70000     0.013330000    0.0046525336       22.033173
      1986.00       6.4166667       439.50000     0.014750000    0.0051905820       21.614195
      1986.00       6.4583333       436.50000     0.016450000    0.0057100601       21.255513
      1986.00       6.5000000       436.30000     0.016480000    0.0057152326       21.252137
      1986.00       6.5416667       435.80000     0.017340000    0.0059997040       21.071796
      1986.00       6.5833333       433.80000     0.018420000    0.0063150239       20.883289
      1986.00       6.6250000       433.40000     0.025580000    0.0087535584       19.720595
      1986.00       6.6666667       434.10000     0.018960000    0.0065091486       20.772656
      1986.00       6.7083333       434.50000     0.021450000    0.0073775666       20.321235
      1986.00       6.7500000       435.20000     0.016530000    0.0057037030       21.259667
      1986.00       6.7916667       432.40000     0.027990000    0.0095341186       19.427278
      1986.00       6.8333333       431.90000     0.033270000     0.011306430       18.854786
      1986.00       6.8750000       428.90000     0.028470000    0.0095412624       19.424726
      1986.00       6.9166667       428.60000     0.027020000    0.0090426549       19.608499
      1986.00       6.9583333       428.60000     0.021160000    0.0070815166       20.467774
      1986.00       7.0000000       427.80000     0.026450000    0.0088188817       19.694889
      1986.00       7.0416667       429.00000     0.029810000    0.0099950010       19.267043
      1986.00       7.0833333       429.40000     0.026900000    0.0090361335       19.610981
      1986.00       7.1250000       427.60000     0.034410000     0.011462157       18.809591
      1986.00       7.1666667       426.10000     0.025060000    0.0082891579       19.910097
      1986.00       7.2083333       422.10000     0.020420000    0.0066281560       20.706733
      1986.00       7.2500000       422.40000     0.018250000    0.0059322162       21.113657
      1986.00       7.2916667       421.50000     0.012660000    0.0040976527       22.529588
      1986.00       7.3333333       420.40000     0.011510000    0.0037060137       22.930172
      1986.00       7.3750000       421.00000     0.011090000    0.0035809810       23.068653
      1986.00       7.4166667       421.00000    0.0093100000    0.0030062158       23.787696
      1986.00       7.4583333       418.70000    0.0090800000    0.0029000003       23.938289
      1986.00       7.5000000       417.20000    0.0087900000    0.0027873003       24.105334
      1986.00       7.5416667       419.30000    0.0077100000    0.0024695077       24.622750
      1986.00       7.5833333       418.40000    0.0074900000    0.0023887541       24.766789
      1986.00       7.6250000       421.70000    0.0060200000    0.0019503384       25.663689
      1986.00       7.6666667       427.90000     0.012380000    0.0041296334       22.498881
      1986.00       7.7083333       438.20000     0.017570000    0.0061464278       20.982667
      1986.00       7.7500000       437.90000     0.013310000    0.0046497995       22.035446
      1986.00       7.7916667       433.80000     0.011850000    0.0040625968       22.563574
      1986.00       7.8333333       433.80000     0.012500000    0.0042854397       22.353173
      1986.00       7.8750000       433.70000     0.012180000    0.0041738075       22.456922
      1986.00       7.9166667       433.10000     0.011820000    0.0040392443       22.586406
      1986.00       7.9583333       431.80000     0.011400000    0.0038723661       22.754212
      1986.00       8.0000000       428.40000    0.0076600000    0.0025611439       24.465860
      1986.00       8.0416667       424.50000    0.0051300000    0.0016841433       26.332976
      1986.00       8.0833333       395.90000    0.0024600000   0.00070244510       30.699102
      1986.00       8.2500000       424.60000    0.0083700000    0.0027491075       24.163753
      1986.00       8.2916667       428.80000    0.0051700000    0.0017318345       26.204287
      1986.00       8.3333333       431.50000    0.0071600000    0.0024287393       24.694764
      1986.00       8.3750000       435.80000    0.0095700000    0.0033112553       23.387768
      1986.00       8.4166667       435.00000     0.010110000    0.0034852662       23.178560
      1986.00       8.4583333       434.80000    0.0085200000    0.0029344380       23.888762
      1986.00       8.5000000       440.10000    0.0075300000    0.0026570761       24.308532
      1986.00       8.5416667       447.80000    0.0052400000    0.0019142812       25.747844
      1986.00       8.5833333       455.00000    0.0048600000    0.0018330121       25.944554
      1986.00       8.6250000       457.10000    0.0047000000    0.0017890669       26.055242
      1986.00       8.6666667       459.10000    0.0046900000    0.0018009170       26.025082
      1986.00       8.7083333       457.80000    0.0042300000    0.0016150956       26.527087
      1986.00       8.9166667       456.40000    0.0027400000    0.0010397959       28.657758
      1986.00       8.9583333       459.30000    0.0020800000   0.00079939698       30.010607
      1986.00       9.0000000       451.90000    0.0023300000   0.00086685585       29.587078
      1986.00       9.0416667       456.00000    0.0040900000    0.0015493847       26.721097
      1986.00       9.0833333       450.10000    0.0044100000    0.0016276570       26.491056
      1986.00       9.1250000       453.80000    0.0042700000    0.0016020023       26.564996
      1986.00       9.1666667       450.50000    0.0041300000    0.0015270242       26.789333
      1986.00       9.2083333       454.70000    0.0037800000    0.0014237967       27.120323
      1986.00       9.2500000       453.30000    0.0032800000    0.0012278677       27.833956
      1986.00       9.2916667       451.90000    0.0033900000    0.0012612195       27.703395
      1986.00       9.3333333       451.00000    0.0038400000    0.0014229531       27.123144
      1986.00       9.3750000       451.70000    0.0033800000    0.0012563862       27.722062
      1986.00       9.4166667       451.50000    0.0036500000    0.0013555472       27.355053
      1986.00       9.4583333       453.70000    0.0032500000    0.0012187853       27.870234
      1986.00       9.5000000       450.90000    0.0027300000    0.0010111822       28.798396
      1986.00       9.5416667       450.80000    0.0046400000    0.0017178770       26.241514
      1986.00       9.5833333       454.90000    0.0051100000    0.0019264558       25.719223
      1986.00       9.6250000       454.80000    0.0050500000    0.0019029990       25.774560
      1986.00       9.6666667       455.70000    0.0050500000    0.0019105382       25.756687
      1986.00       9.7083333       454.10000    0.0049600000    0.0018633351       25.869980
      1986.00       9.7500000       452.50000    0.0059100000    0.0022046057       25.117827
      1986.00       9.7916667       455.00000    0.0056300000    0.0021234276       25.283697
      1986.00       9.8333333       452.90000    0.0062800000    0.0023467702       24.843955
      1986.00       9.8750000       450.00000    0.0056200000    0.0020733261       25.389833
      1986.00       9.9166667       451.40000    0.0058600000    0.0021753393       25.176787
      1986.00       9.9583333       450.10000    0.0071200000    0.0026278726       24.355709
      1986.00       10.000000       450.00000    0.0071700000    0.0026451510       24.327722
      1986.00       10.041667       449.60000    0.0063200000    0.0023274264       24.880056
      1986.00       10.083333       452.70000    0.0088300000    0.0032967649       23.405770
      1986.00       10.125000       453.30000    0.0093900000    0.0035151455       23.143873
      1986.00       10.166667       453.50000    0.0093200000    0.0034920204       23.170688
      1986.00       10.208333       454.10000    0.0090500000    0.0033998352       23.279698
      1986.00       10.250000       455.30000    0.0082200000    0.0031043694       23.653992
      1986.00       10.291667       454.60000    0.0071400000    0.0026882110       24.258901
      1986.00       10.333333       455.00000    0.0064100000    0.0024176148       24.714662
      1986.00       10.375000       455.40000    0.0057300000    0.0021649454       25.197951
      1986.00       10.416667       456.00000    0.0057600000    0.0021820186       25.163249
      1986.00       10.458333       457.00000    0.0052800000    0.0020089661       25.530686
      1986.00       10.500000       456.10000    0.0050100000    0.0018987341       25.784707
      1986.00       10.541667       455.50000    0.0055600000    0.0021016376       25.329492
      1986.00       10.583333       452.20000    0.0059600000    0.0022203102       25.086567
      1986.00       10.625000       448.90000    0.0061200000    0.0022467612       25.034500
      1986.00       10.666667       450.10000    0.0060400000    0.0022292627       25.068863
      1986.00       10.708333       450.00000    0.0070200000    0.0025898131       24.418126
      1986.00       10.750000       449.10000    0.0071200000    0.0026162087       24.374724
      1986.00       10.791667       448.10000    0.0066900000    0.0024472722       24.661852
      1986.00       10.833333       449.10000    0.0071300000    0.0026198831       24.368723
      1986.00       10.875000       449.50000    0.0067600000    0.0024883552       24.589928
      1986.00       10.916667       446.90000    0.0077600000    0.0028235060       24.050817
      1986.00       10.958333       449.20000    0.0076700000    0.0028195587       24.056720
      1986.00       11.000000       449.30000    0.0068400000    0.0025155631       24.543059
      1986.00       11.041667       451.20000    0.0075600000    0.0028039241       24.080200
      1986.00       11.083333       451.20000    0.0073400000    0.0027223284       24.205286
      1986.00       11.125000       452.20000    0.0068600000    0.0025555920       24.475176
      1986.00       11.166667       451.80000    0.0063900000    0.0023762908       24.789529
      1986.00       11.208333       455.60000    0.0059800000    0.0022613870       25.006018
      1986.00       11.250000       451.00000    0.0053300000    0.0019750886       25.606975
      1986.00       11.291667       444.60000    0.0043100000    0.0015521099       26.712860
      1986.00       11.333333       443.10000    0.0044100000    0.0015774237       26.637152
      1986.00       11.375000       446.20000    0.0049600000    0.0017990660       26.029778
      1986.00       11.416667       448.10000    0.0044700000    0.0016351729       26.469653
      1986.00       11.458333       444.90000    0.0043800000    0.0015794475       26.631160
      1986.00       11.500000       445.30000    0.0050900000    0.0018387786       25.930261
      1986.00       11.541667       447.10000    0.0048800000    0.0017771965       26.085690
      1986.00       11.583333       446.50000    0.0045800000    0.0016634689       26.390101
      1986.00       11.625000       445.00000    0.0040300000    0.0014538893       27.020992
      1986.00       11.666667       450.40000    0.0049000000    0.0018109194       25.999806
      1986.00       11.708333       451.90000    0.0049200000    0.0018304424       25.950940
      1986.00       11.750000       455.70000    0.0048200000    0.0018235235       25.968188
      1986.00       11.791667       456.50000    0.0043200000    0.0016401048       26.455672
      1986.00       11.833333       454.00000    0.0044900000    0.0016860262       26.327814
      1986.00       11.875000       456.20000    0.0045400000    0.0017213639       26.232180
      1986.00       11.916667       455.50000    0.0038200000    0.0014439309       27.053594
      1986.00       11.958333       441.50000    0.0049000000    0.0017400582       26.182517
      1986.00       12.000000       441.90000    0.0053200000    0.0018926309       25.799275
      1986.00       12.041667       443.70000    0.0045500000    0.0016319112       26.478927
      1986.00       12.083333       434.00000    0.0035700000    0.0012250504       27.845175
      1986.00       12.125000       441.30000    0.0041500000    0.0014723879       26.961123
      1986.00       12.166667       440.70000    0.0032700000    0.0011570180       28.125695
      1986.00       12.208333       441.00000    0.0031800000    0.0011267059       28.256996
      1986.00       12.250000       440.70000    0.0032300000    0.0011428649       28.186492
      1986.00       12.291667       437.70000    0.0033400000    0.0011657511       28.088615
      1986.00       12.333333       437.70000    0.0048800000    0.0017032531       26.280902
      1986.00       12.375000       438.10000    0.0062000000    0.0021679261       25.191869
      1986.00       12.416667       438.10000    0.0041600000    0.0014546085       27.018648
      1986.00       12.458333       439.60000    0.0041500000    0.0014610657       26.997661
      1986.00       12.500000       438.80000    0.0038500000    0.0013505176       27.372898
      1986.00       12.541667       437.10000    0.0037900000    0.0013191892       27.485843
      1986.00       12.583333       438.00000    0.0034200000    0.0011953101       27.965493
      1986.00       12.625000       434.90000    0.0025700000   0.00088556046       29.476474
      1986.00       12.666667       439.60000    0.0032900000    0.0011582906       28.120271
      1986.00       12.708333       437.40000    0.0033100000    0.0011536972       28.139881
      1986.00       12.833333       435.00000    0.0032700000    0.0011272819       28.254462
      1986.00       12.875000       441.10000    0.0029700000    0.0010527781       28.595442
      1986.00       12.916667       435.50000    0.0034600000    0.0011955251       27.964611
      1986.00       12.958333       439.20000    0.0034700000    0.0012194399       27.867609
      1986.00       13.000000       435.00000    0.0032000000    0.0011031505       28.361930
      1986.00       13.041667       438.70000    0.0030200000    0.0010588843       28.566444
      1986.00       13.083333       441.80000    0.0026000000   0.00092455138       29.254493
      1986.00       13.125000       441.40000    0.0029800000    0.0010577602       28.571768
      1986.00       13.166667       433.50000    0.0036900000    0.0012633127       27.695336
      1986.00       13.208333       438.10000    0.0036600000    0.0012797757       27.632498
      1986.00       13.250000       442.00000    0.0022400000   0.00079725791       30.024717
      1986.00       13.291667       442.00000    0.0021800000   0.00077590279       30.168076
      1986.00       13.333333       440.70000    0.0023300000   0.00082441959       29.848767
      1986.00       13.375000       435.10000    0.0030900000    0.0010657195       28.534215
      1986.00       13.416667       437.60000    0.0038300000    0.0013361637       27.424260
      1986.00       13.458333       438.00000    0.0039500000    0.0013805483       27.267487
      1986.00       13.500000       439.30000    0.0048300000    0.0016981491       26.294743
      1986.00       13.541667       438.80000    0.0035000000    0.0012277433       27.834451
      1986.00       13.583333       435.40000    0.0029500000    0.0010188380       28.760313
      1986.00       13.625000       436.40000    0.0034900000    0.0012108802       27.902069
      1986.00       13.666667       437.30000    0.0048100000    0.0016757542       26.356056
      1986.00       13.708333       437.30000    0.0048300000    0.0016827220       26.336877
      1986.00       13.750000       441.70000    0.0043400000    0.0015425911       26.741706
      1986.00       13.791667       439.90000    0.0048200000    0.0016992655       26.291711
      1986.00       13.833333       439.30000    0.0041100000    0.0014450089       27.050052
      1986.00       13.875000       441.20000    0.0039400000    0.0013972480       27.210028
      1986.00       13.916667       441.00000    0.0052000000    0.0018424122       25.921282
      1986.00       13.958333       439.10000    0.0057300000    0.0020127405       25.522280
      1986.00       14.000000       440.00000    0.0058900000    0.0020774325       25.381021
      1986.00       14.041667       442.10000    0.0050100000    0.0017839597       26.068313
      1986.00       14.083333       440.90000    0.0044900000    0.0015901307       26.599684
      1986.00       14.125000       443.30000    0.0041700000    0.0014929243       26.895686
      1986.00       14.166667       440.50000    0.0051800000    0.0018311666       25.949139
      1986.00       14.208333       440.30000    0.0045100000    0.0015928695       26.591654
      1986.00       14.250000       440.30000    0.0046700000    0.0016493793       26.429513
      1986.00       14.291667       441.50000    0.0053000000    0.0018821038       25.824533
      1986.00       14.333333       442.00000    0.0045600000    0.0016229893       26.504406
      1986.00       14.375000       439.70000    0.0048000000    0.0016906762       26.315096
      1986.00       14.416667       438.60000    0.0046600000    0.0016331627       26.475366
      1986.00       14.458333       439.60000    0.0045500000    0.0016018913       26.565319
      1986.00       14.500000       437.50000    0.0046700000    0.0016284682       26.488740
      1986.00       14.541667       439.80000    0.0043000000    0.0015152531       26.825727
      1986.00       14.583333       436.70000    0.0044100000    0.0015321852       26.773480
      1986.00       14.625000       439.50000    0.0045800000    0.0016117197       26.536826
      1986.00       14.666667       439.10000    0.0043200000    0.0015174588       26.818882
      1986.00       14.708333       440.10000    0.0043000000    0.0015173210       26.819309
      1986.00       14.750000       440.00000    0.0037900000    0.0013367520       27.422142
      1986.00       14.791667       440.80000    0.0037500000    0.0013274578       27.455729
      1986.00       14.833333       437.30000    0.0045100000    0.0015712373       26.655521
      1986.00       14.875000       436.60000    0.0035200000    0.0012224086       27.855723
      1986.00       14.916667       436.20000    0.0039700000    0.0013761574       27.282730
      1986.00       14.958333       436.20000    0.0038600000    0.0013380271       27.417556
      1986.00       15.000000       436.20000    0.0039600000    0.0013726910       27.294805
      1986.00       15.041667       435.70000    0.0041300000    0.0014283395       27.105171
      1986.00       15.083333       436.80000    0.0038800000    0.0013486624       27.379500
      1986.00       15.125000       437.30000    0.0036500000    0.0012716222       27.663500
      1986.00       15.166667       433.10000    0.0034100000    0.0011652981       28.090531
      1986.00       15.208333       436.00000    0.0033400000    0.0011567133       28.126995
      1986.00       15.250000       436.10000    0.0030000000    0.0010394407       28.659476
      1986.00       15.291667       435.60000    0.0032200000    0.0011131095       28.317247
      1986.00       15.333333       433.40000    0.0031600000    0.0010813622       28.461364
      1986.00       15.375000       432.60000    0.0036400000    0.0012410255       27.781956
      1986.00       15.416667       431.00000    0.0034700000    0.0011743304       28.052505
      1986.00       15.458333       434.20000    0.0033400000    0.0011471822       28.167853
      1986.00       15.500000       431.40000    0.0038500000    0.0013053510       27.536740
      1986.00       15.541667       433.10000    0.0038200000    0.0013054072       27.536532
      1986.00       15.583333       431.40000    0.0038800000    0.0013155225       27.499268
      1986.00       15.625000       431.60000    0.0044800000    0.0015203626       26.809889
      1986.00       15.666667       431.80000    0.0039900000    0.0013553281       27.355828
      1986.00       15.708333       432.00000    0.0041000000    0.0013939835       27.221196
      1986.00       15.791667       432.60000    0.0032000000    0.0010910114       28.417041
      1986.00       15.833333       432.20000    0.0034100000    0.0011604600       28.111042
      1986.00       15.875000       430.80000    0.0036600000    0.0012374816       27.795897
      1986.00       15.916667       431.90000    0.0034000000    0.0011554512       28.132382
      1986.00       15.958333       435.20000    0.0036400000    0.0012559878       27.723605
      1986.00       21.000000       436.80000     0.014340000    0.0049844896       21.768373
      1986.00       21.041667       436.40000     0.012520000    0.0043439027       22.300098
      1986.00       21.083333       437.50000     0.013440000    0.0046866407       22.004958
      1986.00       21.125000       437.30000     0.015020000    0.0052328124       21.583490
      1986.00       21.166667       438.70000     0.016430000    0.0057607511       21.222580
      1986.00       21.208333       438.00000     0.016500000    0.0057668472       21.218642
      1986.00       21.250000       436.90000     0.015980000    0.0055570863       21.357019
      1986.00       21.291667       438.20000     0.016210000    0.0056706656       21.281345
      1986.00       21.333333       437.90000     0.015080000    0.0052681425       21.558026
      1986.00       21.375000       436.70000     0.016430000    0.0057083452       21.256633
      1986.00       21.416667       436.40000     0.016860000    0.0058496965       21.165609
      1986.00       21.458333       434.70000     0.016960000    0.0058386361       21.172638
      1986.00       21.500000       433.50000     0.017240000    0.0059023063       21.132389
      1986.00       21.541667       432.90000     0.017280000    0.0058996356       21.134067
      1986.00       21.583333       433.80000     0.017570000    0.0060236140       21.057098
      1986.00       21.625000       434.50000     0.017390000    0.0059811600       21.083243
      1986.00       21.666667       434.70000     0.017180000    0.0059143731       21.124818
      1986.00       21.708333       433.50000     0.017010000    0.0058235633       21.182242
      1986.00       21.750000       432.50000     0.016350000    0.0055718095       21.347107
      1986.00       21.791667       432.70000     0.016370000    0.0055837858       21.339067
      1986.00       21.833333       434.00000     0.017130000    0.0058781830       21.147578
      1986.00       21.875000       433.40000     0.016580000    0.0056737294       21.279328
      1986.00       21.916667       433.30000     0.016310000    0.0055787592       21.342439
      1986.00       21.958333       432.70000     0.015930000    0.0054337024       21.441313
      1986.00       22.000000       433.80000     0.016720000    0.0057322041       21.241084
      1986.00       22.083333       434.70000     0.017360000    0.0059763398       21.086226
      1986.00       22.125000       434.20000     0.017510000    0.0060141197       21.062926
      1986.00       22.166667       434.20000     0.017970000    0.0061721148       20.967320
      1986.00       22.208333       434.40000     0.018470000    0.0063496942       20.863239
      1986.00       22.250000       431.90000     0.017680000    0.0060083462       21.066476
      1986.00       22.291667       431.80000     0.016360000    0.0055571850       21.356952
      1986.00       22.333333       431.60000     0.017230000    0.0058472873       21.167139
      1986.00       22.375000       433.30000     0.016810000    0.0057497819       21.229677
      1986.00       22.416667       432.30000     0.018580000    0.0063259020       20.876984
      1986.00       22.458333       432.40000     0.021520000    0.0073302691       20.344178
      1986.00       22.500000       432.90000     0.022330000    0.0076237768       20.204535
      1986.00       22.541667       432.60000     0.021530000    0.0073404611       20.339219
      1986.00       22.583333       433.30000     0.021440000    0.0073334517       20.342628
      1986.00       22.625000       433.00000     0.020530000    0.0070124701       20.502987
      1986.00       22.666667       432.00000     0.022200000    0.0075479106       20.240017
      1986.00       22.708333       432.20000     0.022880000    0.0077863124       20.129897
      1986.00       22.750000       432.20000     0.023010000    0.0078305528       20.109898
      1986.00       22.791667       431.90000     0.023210000    0.0078876536       20.084281
      1986.00       22.833333       431.80000     0.024480000    0.0083153966       19.899061
      1986.00       22.875000       431.70000     0.023140000    0.0078565835       20.098193
      1986.00       22.916667       431.50000     0.024220000    0.0082156517       19.941235
      1986.00       22.958333       431.80000     0.025730000    0.0087399982       19.725959
      1986.00       23.000000       431.40000     0.024290000    0.0082355778       19.932762
      1986.00       23.041667       430.50000     0.023250000    0.0078501065       20.101101
      1986.00       23.083333       430.40000     0.023540000    0.0079443298       20.059069
      1986.00       23.125000       430.90000     0.025640000    0.0086731586       19.752545
      1986.00       23.166667       431.10000     0.028030000    0.0094904198       19.442942
      1986.00       23.208333       429.80000     0.028590000    0.0096217320       19.396126
      1986.00       23.250000       429.60000     0.027970000    0.0094043177       19.474055
      1986.00       23.291667       429.50000     0.029090000    0.0097763409       19.341957
      1986.00       23.333333       428.90000     0.029240000    0.0097993155       19.333994
      1986.00       23.375000       430.30000     0.030860000     0.010409860       19.130066
      1986.00       23.416667       430.50000     0.031580000     0.010662639       19.049712
      1986.00       23.458333       430.20000     0.032780000     0.011052386       18.930108
      1986.00       23.500000       431.10000     0.033270000     0.011264583       18.867056
      1986.00       23.541667       435.40000     0.026300000    0.0090832000       19.593115
      1986.00       23.583333       454.80000     0.027610000     0.010404318       19.131853
      1986.00       23.625000       466.50000     0.014800000    0.0058677458       21.154172
      1986.00       23.666667       468.30000     0.016790000    0.0067081890       20.663177
      1986.00       23.708333       469.70000     0.017260000    0.0069372635       20.541809
      1986.00       23.750000       467.50000     0.034320000     0.013665225       18.238308
      1986.00       23.791667       464.40000     0.038880000     0.015276257       17.885179
      1986.00       23.833333       467.80000     0.040950000     0.016326031       17.677852
      1986.00       23.875000       467.20000     0.033500000     0.013321611       18.319976
      1986.00       23.916667       469.90000     0.038140000     0.015342561       17.871595
      1986.00       23.958333       465.70000     0.043190000     0.017064830       17.541120
      1986.00       24.000000       466.80000     0.056730000     0.022520642       16.707855
      1986.00       24.041667       466.40000     0.045170000     0.017900842       17.394550
      1986.00       24.083333       470.40000     0.036460000     0.014697977       18.006675
      1986.00       24.125000       473.20000     0.041400000     0.016888695       17.573078
      1986.00       24.166667       474.30000     0.042910000     0.017586161       17.448757
      1986.00       24.208333       468.40000     0.044160000     0.017650992       17.437497
      1986.00       24.250000       458.00000     0.048170000     0.018408308       17.309451
      1986.00       29.250000       426.80000     0.074000000     0.024557651       16.455957
      1986.00       29.291667       427.60000     0.061170000     0.020376057       17.003775
      1986.00       29.333333       427.00000     0.052530000     0.017448955       17.472751
      1986.00       29.375000       427.60000     0.059560000     0.019839758       17.083530
      1986.00       29.416667       429.80000     0.085680000     0.028834907       15.998877
      1986.00       29.458333       426.40000     0.091010000     0.030146006       15.874555
      1986.00       29.500000       428.80000     0.089150000     0.029863258       15.900822
      1986.00       29.541667       428.40000     0.081570000     0.027273173       16.155936
      1986.00       29.583333       426.60000     0.072510000     0.024040632       16.517502
      1986.00       29.625000       427.00000     0.068690000     0.022816843       16.669598
      1986.00       29.666667       429.30000     0.058600000     0.019675495       17.108466
      1986.00       29.708333       427.80000     0.093010000     0.031011122       15.795953
      1986.00       29.750000       424.00000     0.067610000     0.022143636       16.757413
      1986.00       29.791667       426.80000     0.068250000     0.022649455       16.691145
      1986.00       29.833333       423.70000     0.067880000     0.022200617       16.749860
      1986.00       29.875000       424.10000     0.058970000     0.019322973       17.162816
      1986.00       29.916667       423.30000     0.055210000     0.018022729       17.373854
      1986.00       29.958333       423.90000     0.055230000     0.018080405       17.364118
      1986.00       30.000000       423.00000     0.056890000     0.018544834       17.287027
      1986.00       30.041667       424.70000     0.053250000     0.017498081       17.464135
      1986.00       30.083333       424.30000     0.045480000     0.014916702       17.960071
      1986.00       30.125000       421.90000     0.049970000     0.016204464       17.701047
      1986.00       30.166667       422.30000     0.047380000     0.015393717       17.861161
      1986.00       30.208333       424.80000     0.046450000     0.015270773       17.886306
      1986.00       30.250000       425.20000     0.018360000    0.0060473551       21.042572
      1986.00       30.291667       419.80000     0.021170000    0.0067969176       20.615597
      1986.00       30.333333       414.20000     0.014010000    0.0043788957       22.268730
      1986.00       30.375000       404.10000     0.011950000    0.0035551005       23.098027
      1986.00       30.416667       411.40000     0.026370000    0.0081310192       19.977494
      1986.00       30.458333       419.80000     0.020000000    0.0064212731       20.822249
      1986.00       30.500000       404.50000     0.026450000    0.0078844065       20.085732
      1986.00       30.583333       390.20000     0.015350000    0.0042578386       22.378527
      1986.00       30.625000       412.10000     0.012690000    0.0039262064       22.699158
      1986.00       30.666667       405.50000     0.014820000    0.0044395219       22.215076
      1986.00       30.708333       408.70000     0.013290000    0.0040442737       22.581475
      1986.00       30.750000       408.70000     0.013530000    0.0041173080       22.510682
      1986.00       30.791667       407.50000     0.013260000    0.0040114837       22.613749
      1986.00       30.833333       414.20000     0.012250000    0.0038287989       22.799425
      1986.00       30.875000       412.70000     0.013480000    0.0041827808       22.448462
      1986.00       30.916667       409.60000     0.010080000    0.0030809646       23.685418
      1986.00       30.958333       412.30000     0.011440000    0.0035429006       23.111961
      1986.00       31.000000       408.60000     0.010980000    0.0033396838       23.352718
      1986.00       31.041667       404.10000     0.011140000    0.0033141272       23.384211
      1986.00       31.083333       402.70000     0.010960000    0.0032380242       23.479711
      1986.00       31.125000       410.00000     0.011100000    0.0033993585       23.280271
      1986.00       31.166667       405.50000     0.010780000    0.0032292878       23.490842
      1986.00       31.208333       399.00000     0.012390000    0.0035935474       23.054480
      1986.00       31.250000       409.40000     0.010850000    0.0033130783       23.385510
      1986.00       31.291667       409.90000     0.011840000    0.0036242139       23.020136
      1986.00       31.333333       397.80000     0.010750000    0.0030991622       23.660960
      1986.00       31.375000       395.00000    0.0090700000    0.0025781475       24.437474
      1986.00       31.458333       394.60000    0.0093000000    0.0026381737       24.338998
      1986.00       31.500000       398.30000    0.0097400000    0.0028150483       24.063478
      1986.00       31.541667       390.70000    0.0095400000    0.0026530258       24.315038
      1986.00       36.000000       424.30000    0.0097700000    0.0032044014       23.522747
      1986.00       36.041667       422.40000     0.015290000    0.0049700595       21.779448
      1986.00       36.083333       434.10000     0.013630000    0.0046793088       22.011003
      1986.00       36.125000       432.20000     0.013240000    0.0045057157       22.157470
      1986.00       36.166667       434.30000     0.012730000    0.0043743582       22.272781
      1986.00       36.208333       434.60000     0.011360000    0.0039089855       22.716670
      1986.00       36.250000       437.00000     0.010950000    0.0038096342       22.819505
      1986.00       36.291667       435.40000     0.010570000    0.0036505484       22.990914
      1986.00       36.333333       437.90000    0.0096800000    0.0033816724       23.301585
      1986.00       36.375000       436.30000    0.0090600000    0.0031419908       23.604056
      1986.00       36.416667       439.70000    0.0081200000    0.0028600606       23.996601
      1986.00       36.458333       438.00000    0.0081600000    0.0028519681       24.008533
      1986.00       36.500000       434.30000    0.0085000000    0.0029208205       23.908264
      1986.00       36.541667       434.50000    0.0081500000    0.0028031314       24.081394
      1986.00       36.583333       434.20000    0.0073200000    0.0025141837       24.545421
      1986.00       36.625000       432.10000    0.0072400000    0.0024627106       24.634659
      1986.00       36.791667       433.50000    0.0084200000    0.0028826809       23.963459
      1986.00       36.833333       430.90000    0.0088900000    0.0030071911       23.786342
      1986.00       36.875000       430.70000    0.0074400000    0.0025143687       24.545104
      1986.00       36.916667       430.50000    0.0072200000    0.0024377535       24.678719
      1986.00       36.958333       429.80000    0.0075300000    0.0025341603       24.511364
      1986.00       37.000000       429.60000    0.0089600000    0.0030126095       23.778831
      1986.00       37.041667       433.70000    0.0075800000    0.0025974927       24.405445
      1986.00       46.000000       457.30000     0.015830000    0.0060310037       21.052569
      1986.00       46.041667       455.00000     0.016630000    0.0062722206       20.908221
      1986.00       46.083333       455.10000     0.025120000    0.0094784994       19.447230
      1986.00       46.125000       456.20000     0.025660000    0.0097291185       19.358395
      1986.00       46.166667       457.20000     0.025410000    0.0096766134       19.376781
      1986.00       46.375000       454.30000     0.030360000     0.011415463       18.823067
      1986.00       46.416667       455.70000     0.031380000     0.011871819       18.694066
      1986.00       46.458333       455.20000     0.028960000     0.010932245       18.966441
      1986.00       46.500000       454.80000     0.026850000     0.010117926       19.225769
      1986.00       46.541667       453.50000     0.025490000    0.0095506009       19.421392
      1986.00       46.583333       453.30000     0.021980000    0.0082282107       19.935892
      1986.00       46.625000       454.30000     0.023010000    0.0086518379       19.761076
      1986.00       46.666667       454.90000     0.021790000    0.0082147695       19.941611
      1986.00       46.708333       454.10000     0.019910000    0.0074796374       20.272308
      1986.00       46.750000       452.20000     0.016700000    0.0062213390       20.938120
      1986.00       46.791667       450.90000     0.015360000    0.0056892886       21.269107
      1986.00       46.833333       453.00000    0.0094900000    0.0035478798       23.106267
      1986.00       46.875000       458.70000    0.0078700000    0.0030167442       23.773110
      1986.00       46.916667       452.10000    0.0079200000    0.0029491745       23.867777
      1986.00       46.958333       455.80000    0.0071800000    0.0027175614       24.212729
      1986.00       47.000000       456.70000    0.0073900000    0.0028081011       24.073912
      1986.00       47.041667       453.70000    0.0086800000    0.0032550942       23.458062
      1986.00       47.083333       451.20000    0.0092900000    0.0034455628       23.225196
      1986.00       47.125000       450.90000     0.014530000    0.0053818596       21.477405
      1986.00       47.166667       450.90000     0.014540000    0.0053855636       21.474813
      1986.00       47.208333       448.20000     0.015680000    0.0057384690       21.237014
      1986.00       47.250000       449.80000     0.016260000    0.0059932959       21.075747
      1986.00       47.291667       447.80000     0.019320000    0.0070579988       20.479722
      1986.00       47.333333       448.60000     0.016740000    0.0061373413       20.988114
      1986.00       47.375000       449.80000     0.014190000    0.0052303118       21.585300
      1986.00       47.416667       452.30000     0.015980000    0.0059557469       21.098998
      1986.00       47.458333       454.70000     0.017350000    0.0065351516       20.758131
      1986.00       51.000000       429.30000     0.020160000    0.0067689076       20.630538
      1986.00       51.041667       429.30000     0.019080000    0.0064062875       20.830786
      1986.00       51.083333       428.90000     0.018030000    0.0060424644       21.045559
      1986.00       51.125000       428.90000     0.018150000    0.0060826804       21.021081
      1986.00       51.166667       429.30000     0.018360000    0.0061645408       20.971838
      1986.00       51.208333       427.90000     0.017280000    0.0057641409       21.220390
      1986.00       51.250000       429.80000     0.017860000    0.0060106378       21.065067
      1986.00       51.291667       429.00000     0.018670000    0.0062598681       20.915454
      1986.00       51.333333       429.80000     0.017630000    0.0059332331       21.113022
      1986.00       51.375000       433.30000     0.016870000    0.0057703046       21.216411
      1986.00       51.416667       433.80000     0.015370000    0.0052693767       21.557140
      1986.00       51.458333       432.00000     0.015880000    0.0053991361       21.465333
      1986.00       51.500000       435.30000     0.015700000    0.0054198001       21.450952
      1986.00       51.541667       433.20000     0.016500000    0.0056411431       21.300842
      1986.00       51.583333       432.30000     0.015050000    0.0051240487       21.663170
      1986.00       51.625000       431.50000     0.015020000    0.0050949252       21.684844
      1986.00       51.666667       430.20000     0.012950000    0.0043663331       22.279958
      1986.00       51.708333       431.10000     0.014150000    0.0047909183       21.920167
      1986.00       51.750000       430.60000     0.015350000    0.0051851665       21.618154
      1986.00       51.791667       431.70000     0.014750000    0.0050079778       21.750426
      1986.00       51.833333       433.70000     0.013440000    0.0046055807       22.072416
      1986.00       56.000000       447.90000     0.019450000    0.0071086644       20.454039
      1986.00       56.041667       447.90000     0.024740000    0.0090420749       19.608719
      1986.00       56.083333       447.10000     0.019160000    0.0069776812       20.520884
      1986.00       56.125000       448.40000     0.018100000    0.0066300387       20.705701
      1986.00       56.166667       449.90000     0.011200000    0.0041300593       22.498474
      1986.00       56.208333       448.50000     0.019330000    0.0070837468       20.466643
      1986.00       56.250000       449.90000     0.024580000    0.0090640052       19.600388
      1986.00       56.291667       448.80000     0.023380000    0.0085793914       19.790249
      1986.00       56.333333       446.10000     0.025750000    0.0093357231       19.499082
      1986.00       56.375000       446.30000     0.026770000    0.0097142310       19.363596
      1986.00       56.416667       447.20000     0.033800000     0.012314778       18.574309
      1986.00       56.458333       447.40000     0.024260000    0.0088468576       19.683949
      1986.00       56.500000       446.10000     0.017000000    0.0061633900       20.972525
      1986.00       56.541667       449.60000     0.017840000    0.0065698240       20.738870
      1986.00       56.583333       447.40000     0.018510000    0.0067500138       20.640657
      1986.00       56.625000       447.70000     0.016570000    0.0060506632       21.040553
      1986.00       56.666667       447.40000     0.012590000    0.0045911763       22.084550
      1986.00       56.708333       449.90000     0.013430000    0.0049523836       21.793065
      1986.00       57.333333       449.60000     0.034330000     0.012642492       18.488922
      1986.00       57.375000       450.10000     0.033000000     0.012179746       18.610272
      1986.00       57.416667       452.80000     0.032730000     0.012225458       18.598045
      1986.00       57.458333       453.40000     0.031920000     0.011954521       18.671312
      1986.00       57.500000       452.10000     0.032850000     0.012232372       18.596200
      1986.00       57.541667       452.80000     0.032970000     0.012315103       18.574222
      1986.00       57.583333       453.50000     0.031430000     0.011776202       18.720606
      1986.00       57.625000       453.20000     0.033020000     0.012355580       18.563533
      1986.00       57.666667       453.20000     0.034990000     0.013092724       18.375763
      1986.00       57.791667       451.70000     0.035520000     0.013203207       18.348693
      1986.00       57.833333       453.40000     0.038520000     0.014426321       18.065706
      1986.00       57.875000       451.20000     0.048770000     0.018088278       17.362792
      1986.00       57.916667       451.20000     0.049090000     0.018206962       17.342882
      1986.00       61.000000       445.60000     0.025120000    0.0090869111       19.591711
      1986.00       61.291667       441.70000     0.037170000     0.013211546       18.346661
      1986.00       61.333333       443.50000     0.035840000     0.012842854       18.437989
      1986.00       61.375000       443.80000     0.034450000     0.012361470       18.561981
      1986.00       61.416667       444.90000     0.030000000     0.010818134       19.001388
      1986.00       61.458333       440.20000     0.019800000    0.0069899094       20.514581
      1986.00       61.500000       441.30000     0.018420000    0.0065352734       20.758063
      1986.00       61.541667       439.50000     0.018640000    0.0065594881       20.744599
      1986.00       61.583333       438.50000     0.018860000    0.0066067392       20.718493
      1986.00       61.625000       438.10000     0.021430000    0.0074933317       20.265803
      1986.00       61.666667       437.70000     0.026390000    0.0092108299       19.545210
      1986.00       61.708333       437.30000     0.026590000    0.0092636806       19.525601
      1986.00       61.750000       437.30000     0.023470000    0.0081767049       19.957866
      1986.00       61.791667       437.10000     0.021690000    0.0075496609       20.239194
      1986.00       61.833333       437.30000     0.020000000    0.0069677928       20.525990
      1986.00       62.291667       432.20000     0.025390000    0.0086404927       19.765626
      1986.00       62.333333       431.60000     0.024270000    0.0082364284       19.932401
      1986.00       62.375000       431.40000     0.025190000    0.0085407248       19.805939
      1986.00       62.416667       431.50000     0.022460000    0.0076186431       20.206923
      1986.00       62.458333       430.40000     0.024720000    0.0083425587       19.887680
      1986.00       62.500000       429.20000     0.025550000    0.0085746541       19.792167
      1986.00       62.541667       429.10000     0.022960000    0.0077018524       20.168451
      1986.00       62.583333       428.70000     0.022860000    0.0076540179       20.190508
      1986.00       62.625000       428.20000     0.030010000     0.010024566       19.257062
      1986.00       63.166667       425.90000     0.019270000    0.0063680032       20.852703
      1986.00       63.208333       424.20000     0.019810000    0.0064942961       20.780982
      1986.00       63.250000       423.80000     0.019950000    0.0065278638       20.762195
      1986.00       63.291667       423.80000     0.019000000    0.0062170131       20.940676
      1986.00       63.333333       422.80000     0.019990000    0.0065101206       20.772112
      1986.00       63.375000       422.60000     0.020190000    0.0065690351       20.739307
      1986.00       63.416667       421.90000     0.018300000    0.0059343946       21.112297
      1986.00       63.458333       422.50000     0.019880000    0.0064651125       20.797409
      1986.00       63.500000       421.70000     0.020280000    0.0065702430       20.738638
      1986.00       63.541667       422.20000     0.020630000    0.0066994934       20.667880
      1986.00       63.583333       421.30000     0.022360000    0.0072303779       20.393209
      1986.00       63.625000       420.40000     0.021160000    0.0068131407       20.606976
      1986.00       64.458333       413.40000     0.019060000    0.0059343085       21.112351
      1986.00       64.500000       414.20000     0.020050000    0.0062667280       20.911435
      1986.00       64.541667       413.50000     0.012610000    0.0039280083       22.697331
      1986.00       64.583333       413.10000     0.010860000    0.0033763425       23.308035
      1986.00       64.625000       410.80000     0.011090000    0.0034095628       23.268032
      1986.00       64.666667       412.20000    0.0093000000    0.0028787583       23.969184
      1986.00       64.708333       410.60000    0.0077000000    0.0023650204       24.810213
      1986.00       64.750000       411.10000    0.0076400000    0.0023523102       24.833680
      1986.00       64.791667       411.10000    0.0092800000    0.0028572564       24.000731
      1986.00       64.833333       411.30000    0.0091100000    0.0028076442       24.074599
      1986.00       64.875000       411.90000    0.0093800000    0.0028992970       23.939307
      1986.00       65.458333       407.50000    0.0051600000    0.0015610298       26.686018
      1986.00       65.500000       406.10000    0.0058000000    0.0017426102       26.175786
      1986.00       65.541667       406.90000    0.0068700000    0.0020722321       25.392184
      1986.00       65.583333       405.30000    0.0058300000    0.0017447293       26.170206
      1986.00       65.625000       406.10000    0.0055000000    0.0016524752       26.420819
      1986.00       65.666667       404.30000    0.0046200000    0.0013758014       27.283969
      1986.00       65.708333       403.70000    0.0041200000    0.0012232663       27.852296
      1986.00       65.750000       404.30000    0.0041200000    0.0012269051       27.837786
      1986.00       65.791667       403.90000    0.0040700000    0.0012096184       27.907173
      1986.00       65.833333       403.40000    0.0043000000    0.0012748131       27.651340
      1986.00       65.875000       404.00000    0.0042600000    0.0012667141       27.682275
      1986.00       66.500000       401.50000    0.0037400000    0.0010983708       28.383544
      1986.00       66.541667       400.90000    0.0041600000    0.0012180685       27.873111
      1986.00       66.583333       401.70000    0.0031700000   0.00093189977       29.213890
      1986.00       66.625000       402.00000    0.0053000000    0.0015603939       26.687926
      1986.00       66.666667       400.10000    0.0059800000    0.0017439923       26.172145
      1986.00       66.708333       399.30000    0.0045700000    0.0013274590       27.455725
      1986.00       66.750000       400.80000    0.0039800000    0.0011647823       28.092712
      1986.00       66.791667       402.60000    0.0041700000    0.0012313737       27.820036
      1986.00       66.833333       400.60000    0.0046300000    0.0013536586       27.361744
      1986.00       66.875000       400.90000    0.0047000000    0.0013761832       27.282640
      1986.00       66.916667       399.70000    0.0055300000    0.0016095323       26.543150
      1986.00       67.000000       401.80000    0.0061100000    0.0017970798       26.034823
      1986.00       67.041667       402.70000    0.0056500000    0.0016692369       26.374080
      1986.00       67.083333       402.20000    0.0046700000    0.0013762816       27.282298
      1986.00       67.125000       402.10000    0.0052400000    0.0015434967       26.738952
      1986.00       67.291667       400.90000    0.0034700000    0.0010160331       28.774227
      1986.00       67.333333       400.50000    0.0036800000    0.0010753730       28.489109
      1986.00       67.375000       399.60000    0.0038500000    0.0011199999       28.286606
      1986.00       67.416667       400.00000    0.0030500000   0.00088904983       29.456144
      1986.00       67.458333       400.90000    0.0032000000   0.00093697579       29.186062
      1986.00       67.500000       402.30000    0.0030200000   0.00089045769       29.447968
      1986.00       67.541667       402.70000    0.0030700000   0.00090700131       29.353019
      1986.00       67.583333       403.90000    0.0028300000   0.00084108603       29.744143
      1986.00       67.625000       402.70000    0.0030700000   0.00090700131       29.353019
      1986.00       68.291667       401.10000    0.0045700000    0.0013394540       27.412430
      1986.00       68.333333       399.80000    0.0037800000    0.0011007372       28.372829
      1986.00       68.375000       401.20000    0.0032900000   0.00096477052       29.036763
      1986.00       68.416667       402.50000    0.0030300000   0.00089429474       29.425763
      1986.00       68.458333       401.60000    0.0039700000    0.0011664985       28.085457
      1986.00       68.500000       402.10000    0.0044700000    0.0013166852       27.495006
      1986.00       68.541667       404.10000    0.0042500000    0.0012643663       27.691286
      1986.00       68.583333       403.70000    0.0039800000    0.0011816990       28.021738
      1986.00       68.625000       402.90000    0.0042000000    0.0012420815       27.777810
      1986.00       69.583333       407.70000     0.012240000    0.0037065437       22.929597
      1986.00       69.625000       407.60000     0.010130000    0.0030660842       23.705545
      1986.00       69.666667       406.10000    0.0089500000    0.0026890278       24.257608
      1986.00       69.708333       405.40000    0.0085200000    0.0025510171       24.482871
      1986.00       69.750000       406.10000    0.0059300000    0.0017816687       26.074191
      1986.00       69.791667       405.20000    0.0049900000    0.0014926078       26.896686
      1986.00       70.458333       404.10000    0.0042500000    0.0012643663       27.691286
      1986.00       70.500000       401.90000    0.0052200000    0.0015360763       26.761569
      1986.00       70.541667       400.60000    0.0069600000    0.0020348735       25.473358
      1986.00       70.583333       401.20000    0.0052300000    0.0015336626       26.768953
      1986.00       70.625000       402.70000    0.0044700000    0.0013206175       27.480625
      1986.00       70.666667       399.60000    0.0039200000    0.0011403635       28.197329
      1986.00       70.708333       399.80000    0.0032100000   0.00093475305       29.198226
      1986.00       71.458333       411.60000    0.0040300000    0.0012438330       27.770944
      1986.00       71.500000       416.00000    0.0041900000    0.0013210126       27.479183
      1986.00       71.541667       418.00000    0.0044100000    0.0014037748       27.187790
      1986.00       71.583333       418.10000    0.0041500000    0.0013216447       27.476877
      1986.00       71.625000       416.50000    0.0049700000    0.0015706980       26.657127
      1986.00       71.666667       419.90000    0.0049900000    0.0016028710       26.562469
      1986.00       71.708333       419.80000    0.0052900000    0.0016984267       26.293989
      1986.00       71.750000       417.70000    0.0040900000    0.0013000455       27.556423
      1986.00       71.791667       418.70000    0.0044500000    0.0014212557       27.128824
      1986.00       71.833333       419.30000    0.0035700000    0.0011434685       28.183881
      1986.00       71.875000       422.60000    0.0036300000    0.0011810598       28.024398
      1986.00       71.916667       426.50000    0.0036100000    0.0011963315       27.961303
      1986.00       71.958333       429.00000    0.0037400000    0.0012539854       27.731367
      1986.00       72.250000       422.80000    0.0061600000    0.0020061202       25.537036
      1986.00       72.291667       425.70000    0.0054900000    0.0018125330       25.995744
      1986.00       72.333333       426.60000    0.0049500000    0.0016411685       26.452663
      1986.00       72.458333       424.10000    0.0044600000    0.0014614289       26.996484
      1986.00       72.500000       425.70000    0.0067700000    0.0022351272       25.057311
      1986.00       72.541667       420.70000    0.0093900000    0.0030277283       23.757957
      1986.00       72.583333       419.10000    0.0096500000    0.0030879404       23.676022
      1986.00       72.625000       423.10000    0.0079400000    0.0025894816       24.418674
      1986.00       72.666667       420.20000    0.0086600000    0.0027857123       24.107744
      1986.00       72.708333       419.10000    0.0086500000    0.0027679466       24.134818
      1986.00       72.750000       421.20000    0.0079000000    0.0025533485       24.478948
      1986.00       72.791667       419.50000     0.010220000    0.0032765825       23.430999
      1986.00       72.833333       417.60000    0.0098900000    0.0031421257       23.603878
      1986.00       72.875000       419.80000    0.0073100000    0.0023469753       24.843574
      1986.00       72.916667       421.00000    0.0056000000    0.0018082501       26.006535
      1986.00       72.958333       424.60000    0.0051500000    0.0016915058       26.312832
      1986.00       73.416667       425.80000    0.0072400000    0.0023914217       24.761940
      1986.00       73.458333       425.70000    0.0065900000    0.0021756999       25.176055
      1986.00       73.500000       425.80000    0.0070000000    0.0023121480       24.908821
      1986.00       73.541667       425.80000    0.0069800000    0.0023055419       24.921328
      1986.00       73.583333       425.30000    0.0095800000    0.0031569126       23.584444
      1986.00       73.625000       425.20000    0.0057400000    0.0018906219       25.804083
      1986.00       73.666667       426.20000    0.0070600000    0.0023363498       24.863359
      1986.00       73.708333       425.50000    0.0081000000    0.0026717168       24.285109
      1986.00       73.750000       427.10000    0.0062300000    0.0020703962       25.396133
      1986.00       73.791667       425.80000    0.0054500000    0.0018001724       26.026970
      1986.00       73.833333       423.50000    0.0059300000    0.0019376164       25.693171
      1986.00       73.875000       425.30000    0.0065000000    0.0021419553       25.245191
      1986.00       73.916667       427.30000    0.0064000000    0.0021288842       25.272315
      1986.00       73.958333       425.90000    0.0062000000    0.0020488646       25.442754
      1986.00       75.416667       423.70000     0.011030000    0.0036074367       23.038882
      1986.00       75.458333       423.20000     0.011330000    0.0036968132       22.940174
      1986.00       75.500000       424.70000     0.011270000    0.0037033497       22.933065
      1986.00       75.541667       423.90000     0.012470000    0.0040822497       22.544479
      1986.00       75.583333       423.00000     0.013540000    0.0044137291       22.237797
      1986.00       75.625000       422.40000     0.015470000    0.0050285690       21.734775
      1986.00       75.666667       421.50000     0.016120000    0.0052175483       21.594555
      1986.00       75.708333       420.50000     0.016070000    0.0051767138       21.624342
      1986.00       75.750000       420.30000     0.016130000    0.0051911004       21.613816
      1986.00       75.791667       421.40000     0.018290000    0.0059171019       21.123109
      1986.00       75.833333       422.50000     0.020700000    0.0067317821       20.650453
      1986.00       75.875000       421.60000     0.020150000    0.0065250303       20.763777
      1986.00       75.916667       422.30000     0.019760000    0.0064200052       20.822971
      1986.00       75.958333       421.40000     0.021140000    0.0068391216       20.593221
      1986.00       76.416667       419.30000     0.019350000    0.0061977917       20.952055
      1986.00       76.458333       421.80000     0.017740000    0.0057500689       21.229491
      1986.00       76.500000       425.60000     0.015820000    0.0052205468       21.592378
      1986.00       76.541667       425.80000     0.018120000    0.0059851603       21.080770
      1986.00       76.583333       423.20000     0.019310000    0.0063005704       20.891686
      1986.00       76.625000       424.10000     0.018390000    0.0060259365       21.055674
      1986.00       76.666667       426.30000     0.018250000    0.0060422656       21.045680
      1986.00       76.708333       425.00000     0.018150000    0.0059725634       21.088564
      1986.00       76.750000       423.70000     0.020330000    0.0066490651       20.695294
      1986.00       76.791667       421.20000     0.020480000    0.0066193136       20.711583
      1986.00       76.833333       419.80000     0.021820000    0.0070056090       20.506509
      1986.00       76.875000       419.60000     0.020800000    0.0066717624       20.682925
      1986.00       76.916667       421.00000     0.021020000    0.0067873959       20.620668
      1986.00       76.958333       421.20000     0.023630000    0.0076374209       20.198198
      1986.00       77.416667       419.10000     0.020790000    0.0066526717       20.693325
      1986.00       77.458333       418.60000     0.021180000    0.0067613074       20.634604
      1986.00       77.500000       418.70000     0.021880000    0.0069881066       20.515510
      1986.00       77.541667       419.20000     0.022670000    0.0072577223       20.379708
      1986.00       77.583333       419.10000     0.023050000    0.0073758577       20.322061
      1986.00       77.625000       417.50000     0.022520000    0.0071513433       20.432570
      1986.00       77.666667       417.90000     0.028370000    0.0090263123       19.614722
      1986.00       77.708333       417.80000     0.026570000    0.0084495719       19.843258
      1986.00       77.750000       415.60000     0.023480000    0.0073884859       20.315963
      1986.00       78.416667       412.30000     0.019490000    0.0060359383       21.049549
      1986.00       78.458333       412.80000     0.020570000    0.0063858682       20.842457
      1986.00       78.500000       413.70000     0.020650000    0.0064386879       20.812358
      1986.00       78.541667       413.00000     0.022900000    0.0071160971       20.450289
      1986.00       78.583333       412.40000     0.022390000    0.0069374152       20.541730
      1986.00       79.500000       406.20000     0.033450000     0.010055004       19.246822
      1986.00       79.541667       406.90000     0.027740000    0.0083673535       19.877328
      1986.00       79.583333       407.40000     0.031150000    0.0094190343       19.468713
      1986.00       79.625000       415.90000     0.030720000    0.0096806681       19.375357
      1986.00       79.666667       417.50000     0.030370000    0.0096441517       19.388208
      1986.00       79.708333       419.10000     0.033470000     0.010710193       19.034846
      1986.00       79.750000       423.10000     0.031900000     0.010403585       19.132090
      1986.00       79.791667       423.70000     0.033180000     0.010851745       18.991050
      1986.00       79.833333       424.60000     0.034560000     0.011351153       18.841732
      1986.00       79.875000       423.40000     0.017090000    0.0055814887       21.340608
      1986.00       79.916667       427.70000     0.025540000    0.0085114916       19.817856
      1986.00       79.958333       425.50000     0.023170000    0.0076424295       20.195875
      1986.00       80.000000       427.10000     0.025280000    0.0084012226       19.863246
      1986.00       80.041667       425.90000     0.027380000    0.0090480502       19.606447
      1986.00       80.083333       426.80000     0.028240000    0.0093717306       19.485918
      1986.00       80.125000       426.40000     0.023950000    0.0079331596       20.064022
      1986.00       80.166667       427.40000     0.027690000    0.0092150622       19.543635
      1986.00       80.208333       430.60000     0.033220000     0.011221579       18.879721
      1986.00       80.416667       433.10000     0.025160000    0.0085979177       19.782762
      1986.00       80.458333       433.60000     0.031040000     0.010631794       19.059397
      1986.00       80.500000       435.60000     0.031480000     0.010882201       18.981714
      1986.00       80.541667       434.40000     0.035390000     0.012166523       18.613819
      1986.00       80.583333       434.60000     0.032960000     0.011341563       18.844526
      1986.00       80.625000       433.80000     0.040610000     0.013922536       18.178717
      1986.00       80.708333       433.00000     0.037800000     0.012911416       18.420774
      1986.00       80.750000       433.00000     0.040450000     0.013816581       18.203097
      1986.00       80.791667       433.70000     0.035760000     0.012254134       18.590402
      1986.00       81.500000       433.90000     0.042460000     0.014563494       18.035737
      1986.00       81.541667       434.50000     0.037300000     0.012829055       18.441466
      1986.00       81.583333       434.20000     0.040970000     0.014071872       18.144722
      1986.00       81.625000       432.80000     0.044400000     0.015151783       17.910869
      1986.00       81.666667       433.40000     0.047890000     0.016388112       17.666085
      1986.00       81.708333       430.50000     0.045810000     0.015467242       17.846236
      1986.00       81.750000       428.80000     0.037410000     0.012531514       18.517543
      1986.00       81.791667       428.60000     0.038660000     0.012938158       18.414088
      1986.00       82.416667       428.90000     0.046080000     0.015442971       17.851154
      1986.00       82.458333       427.60000     0.052150000     0.017371447       17.486403
      1986.00       82.500000       427.10000     0.051320000     0.017055014       17.542891
      1986.00       82.541667       426.60000     0.058670000     0.019451991       17.142790
      1986.00       82.583333       425.90000     0.063080000     0.020845545       16.935957
      1986.00       82.625000       427.80000     0.081620000     0.027213502       16.162145
      1986.00       82.666667       424.10000     0.089890000     0.029454673       15.939299
      1986.00       82.708333       424.70000     0.090160000     0.029626797       15.923014
      1986.00       82.750000       424.80000     0.079690000     0.026198663       16.270266
      1986.00       82.791667       426.40000     0.067230000     0.022269157       16.740804
      1986.00       82.833333       427.00000     0.066750000     0.022172430       16.753593
      1986.00       82.875000       427.00000     0.070460000     0.023404786       16.595360
      1986.00       83.416667       422.80000     0.047310000     0.015407394       17.858378
      1986.00       83.458333       422.20000     0.037460000     0.012164955       18.614240
      1986.00       83.500000       421.50000     0.038620000     0.012500106       18.525697
      1986.00       83.541667       421.10000     0.037250000     0.012033807       18.649671
      1986.00       83.750000       420.60000     0.039180000     0.012627264       18.492832
      1986.00       83.791667       420.40000     0.039170000     0.012612038       18.496746
      1986.00       83.833333       420.40000     0.041470000     0.013352597       18.312511
      1986.00       83.875000       419.80000     0.045160000     0.014499235       18.049734
      1986.00       83.916667       418.60000     0.039410000     0.012580884       18.504774
      1986.00       83.958333       419.20000     0.037760000     0.012088734       18.634777
      1986.00       84.500000       434.30000     0.040200000     0.013813763       18.203749
      1986.00       84.541667       434.20000     0.039420000     0.013539497       18.267907
      1986.00       84.583333       436.70000     0.039210000     0.013622898       18.248237
      1986.00       84.625000       434.40000     0.038970000     0.013397270       18.301783
      1986.00       84.666667       435.90000     0.040000000     0.013846500       18.196190
      1986.00       84.708333       437.60000     0.042880000     0.014959452       17.951056
      1986.00       84.750000       436.90000     0.046310000     0.016104422       17.720289
      1986.00       85.250000       443.00000     0.053000000     0.018949144       17.221740
      1986.00       85.291667       443.50000     0.052700000     0.018884441       17.232078
      1986.00       85.333333       444.50000     0.044340000     0.015960463       17.748226
      1986.00       85.375000       443.80000     0.045080000     0.016175763       17.706553
      1986.00       85.416667       444.70000     0.045290000     0.016317096       17.679550
      1986.00       85.458333       441.90000     0.051730000     0.018403345       17.310270
      1986.00       85.500000       440.60000     0.054230000     0.019179394       17.185288
      1986.00       85.541667       438.50000     0.056180000     0.019680096       17.107764
      1986.00       85.583333       437.60000     0.058700000     0.020478541       16.988816
      1986.00       85.666667       440.10000     0.050300000     0.017749127       17.420544
      1986.00       85.708333       443.00000     0.043600000     0.015588353       17.821833
      1986.00       85.750000       440.30000     0.043960000     0.015526063       17.834356
      1986.00       86.250000       441.10000     0.045700000     0.016199313       17.702034
      1986.00       86.291667       440.50000     0.047740000     0.016876428       17.575318
      1986.00       86.333333       437.80000     0.054150000     0.018908464       17.228235
      1986.00       86.375000       436.90000     0.053560000     0.018625629       17.273848
      1986.00       86.416667       437.10000     0.050120000     0.017445321       17.473389
      1986.00       86.458333       438.80000     0.046030000     0.016146578       17.712164
      1986.00       86.500000       435.80000     0.048350000     0.016729278       17.602341
      1986.00       86.541667       436.00000     0.043320000     0.015002641       17.941979
      1986.00       86.583333       436.00000     0.041250000     0.014285755       18.096766
      1986.00       86.625000       435.30000     0.042660000     0.014726667       18.000516
      1986.00       86.666667       436.70000     0.037450000     0.013011414       18.395858
      1986.00       86.708333       439.70000     0.026420000    0.0093057638       19.510081
      1986.00       86.750000       438.20000     0.026320000    0.0092073979       19.546488
      1986.00       87.541667       411.00000     0.015090000    0.0046438605       22.040387
      1986.00       87.583333       407.60000     0.014160000    0.0042858590       22.352789
      1986.00       87.625000       407.00000     0.014660000    0.0044241421       22.228606
      1986.00       87.666667       405.00000     0.013110000    0.0039175903       22.707909
      1986.00       87.708333       407.50000     0.012580000    0.0038057666       22.823572
      1986.00       87.750000       405.90000     0.013330000    0.0040010551       22.624079
      1986.00       87.791667       405.80000     0.012300000    0.0036900774       22.947515
      1986.00       87.833333       407.40000     0.013200000    0.0039913725       22.633698
      1986.00       87.875000       406.80000     0.013460000    0.0040580111       22.568045
      1986.00       87.916667       409.40000     0.012780000    0.0039024092       22.723382
      1986.00       88.458333       414.70000     0.011840000    0.0037095912       22.926291
      1986.00       88.500000       414.30000     0.012790000    0.0039995091       22.625613
      1986.00       88.541667       415.80000     0.012580000    0.0039623779       22.662667
      1986.00       88.583333       411.70000     0.013000000    0.0040143142       22.610951
      1986.00       88.625000       407.90000     0.011680000    0.0035404342       23.114785
      1986.00       88.666667       403.60000     0.012540000    0.0037213981       22.913513
      1986.00       88.708333       405.70000     0.013590000    0.0040750764       22.551436
      1986.00       88.750000       408.10000     0.012320000    0.0037380936       22.895526
      1986.00       88.791667       408.60000     0.012550000    0.0038172160       22.811547
      1986.00       88.833333       408.00000     0.011990000    0.0036361835       23.006823
      1986.00       88.875000       406.20000     0.012820000    0.0038536666       22.773544
      1986.00       88.916667       409.30000     0.014360000    0.0043827249       22.265316
      1986.00       89.458333       413.70000     0.011230000    0.0035015238       23.159643
      1986.00       89.500000       412.80000     0.012250000    0.0038029599       22.826526
      1986.00       89.541667       412.10000     0.011620000    0.0035951551       23.052670
      1986.00       89.583333       407.90000     0.011090000    0.0033615938       23.325943
      1986.00       89.625000       407.50000     0.010380000    0.0031402112       23.606402
      1986.00       89.666667       405.50000     0.010490000    0.0031424146       23.603497
      1986.00       89.708333       406.80000    0.0096600000    0.0029123616       23.920432
      1986.00       89.750000       407.60000    0.0098700000    0.0029873890       23.813928
      1986.00       89.791667       408.70000     0.010190000    0.0031009141       23.658614
      1986.00       89.833333       403.30000     0.010350000    0.0030669244       23.704405
      1986.00       89.875000       392.80000    0.0090200000    0.0025354542       24.509169
      1986.00       90.416667       406.30000     0.015990000    0.0048089293       21.905741
      1986.00       90.458333       405.00000     0.024340000    0.0072733904       20.371999
      1986.00       90.500000       405.10000     0.017780000    0.0053157252       21.524045
      1986.00       90.583333       404.20000     0.015010000    0.0044676546       22.190471
      1986.00       90.625000       404.00000     0.013580000    0.0040380229       22.587604
      1986.00       90.666667       405.20000     0.012400000    0.0037090854       22.926839
      1986.00       90.708333       403.80000     0.012470000    0.0037042933       22.932040
      1986.00       90.750000       405.30000     0.017350000    0.0051922903       21.612947
      1986.00       90.791667       404.80000     0.018770000    0.0056033992       21.325944
      1986.00       90.833333       405.60000     0.015880000    0.0047594051       21.945560
      1986.00       90.875000       406.20000     0.015260000    0.0045871258       22.087970
      1986.00       91.208333       414.00000     0.011070000    0.0034566434       23.212118
      1986.00       91.250000       416.10000    0.0083600000    0.0026369870       24.340919
      1986.00       91.291667       411.20000    0.0065500000    0.0020176870       25.511291
      1986.00       91.333333       411.40000    0.0055000000    0.0016958895       26.300886
      1986.00       91.375000       407.20000    0.0081900000    0.0024740343       24.614840
      1986.00       91.416667       409.90000    0.0060300000    0.0018457778       25.912984
      1986.00       91.458333       409.20000    0.0053200000    0.0016228903       26.504690
      1986.00       91.500000       408.50000    0.0060000000    0.0018240706       25.966821
      1986.00       91.541667       406.60000    0.0055300000    0.0016655825       26.384223
      1986.00       92.416667       410.30000    0.0087500000    0.0026835974       24.266212
      1986.00       92.458333       410.10000    0.0072600000    0.0022244489       25.078372
      1986.00       92.500000       410.70000    0.0038900000    0.0011953781       27.965214
      1986.00       92.583333       410.40000    0.0065400000    0.0020067752       25.535573
      1986.00       92.875000       421.30000    0.0049800000    0.0016103436       26.540804
      1986.00       92.916667       423.00000    0.0045600000    0.0014864553       26.916184
      1986.00       93.458333       415.70000    0.0060600000    0.0019078268       25.763105
      1986.00       93.500000       417.00000    0.0046900000    0.0014857688       26.918365
      1986.00       93.541667       431.50000    0.0055500000    0.0018826122       25.823310
      1986.00       93.583333       460.50000    0.0038700000    0.0014951216       26.888747
      1986.00       93.625000       449.60000    0.0041300000    0.0015209290       26.808137
      1986.00       93.666667       446.00000    0.0056400000    0.0020438786       25.453632
      1986.00       93.708333       450.50000    0.0046200000    0.0017081966       26.267543
      1986.00       93.791667       447.40000    0.0046000000    0.0016774751       26.351311
      1986.00       93.833333       443.40000    0.0039000000    0.0013968902       27.211251
      1986.00       94.375000       459.90000    0.0061600000    0.0023736343       24.794394
      1986.00       94.416667       456.40000    0.0058500000    0.0022200023       25.087178
      1986.00       94.458333       453.40000    0.0069500000    0.0026028798       24.396576
      1986.00       94.625000       451.00000    0.0045000000    0.0016675232       26.378834
      1986.00       94.666667       452.40000    0.0053400000    0.0019910984       25.570732
      1986.00       94.708333       452.90000    0.0067200000    0.0025111936       24.550545
      1986.00       94.750000       454.40000    0.0061500000    0.0023134389       24.906382
      1986.00       94.791667       454.60000    0.0079200000    0.0029818811       23.821640
      1986.00       94.875000       452.00000    0.0075200000    0.0027989877       24.087645
      1986.00       95.416667       446.40000    0.0081700000    0.0029660380       23.843914
      1986.00       95.458333       446.60000    0.0091400000    0.0033211609       23.375515
      1986.00       95.500000       447.40000     0.011970000    0.0043650818       22.281078
      1986.00       95.541667       446.40000     0.013500000    0.0049010420       21.832946
      1986.00       95.583333       446.30000     0.011850000    0.0043000985       22.339786
      1986.00       95.625000       442.40000    0.0096500000    0.0034408349       23.230792
      1986.00       95.666667       442.50000     0.013350000    0.0047622709       21.943243
      1986.00       95.708333       441.60000    0.0044000000    0.0015632091       26.679487
      1986.00       95.750000       439.60000    0.0042900000    0.0015103547       26.840970
      1986.00       95.791667       442.30000    0.0046900000    0.0016715255       26.367742
      1986.00       95.833333       440.00000    0.0052900000    0.0018658095       25.863958
      1986.00       95.875000       440.70000    0.0059100000    0.0020911244       25.351787
      1986.00       96.416667       447.10000     0.012080000    0.0043992896       22.250585
      1986.00       96.458333       447.90000     0.011680000    0.0042688535       22.368386
      1986.00       96.500000       445.90000     0.011670000    0.0042271930       22.406905
      1986.00       96.541667       437.00000     0.011830000    0.0041157965       22.512132
      1986.00       96.583333       437.20000     0.010550000    0.0036738299       22.965287
      1986.00       96.625000       442.10000     0.013310000    0.0047394218       21.961766
      1986.00       96.666667       443.70000     0.013700000    0.0049136668       21.823094
      1986.00       96.708333       444.10000    0.0090600000    0.0032553375       23.457755
      1986.00       96.750000       445.00000    0.0074100000    0.0026732804       24.282616
      1986.00       96.791667       444.10000    0.0064800000    0.0023283209       24.878379
      1986.00       97.375000       439.60000     0.010760000    0.0037882089       22.842095
      1986.00       97.416667       441.30000     0.010460000    0.0037111270       22.924626
      1986.00       97.458333       441.20000     0.011760000    0.0041704662       22.460077
      1986.00       97.875000       458.10000     0.014750000    0.0056392180       21.302118
      1986.00       98.208333       452.90000     0.016390000    0.0061247713       20.995664
      1986.00       98.250000       457.60000     0.013480000    0.0051424278       21.649567
      1986.00       98.291667       461.70000     0.016300000    0.0063301446       20.874529
      1986.00       98.333333       460.40000     0.016390000    0.0063293027       20.875016
      1986.00       98.375000       460.40000     0.014000000    0.0054063598       21.460298
      1986.00       98.416667       460.80000    0.0079000000    0.0030560349       23.719202
      1986.00       98.458333       457.70000     0.011410000    0.0043546550       22.290428
      1986.00       98.500000       458.90000     0.013000000    0.0049875326       21.766042
      1986.00       98.541667       458.40000     0.013610000    0.0052101907       21.599902
      1986.00       99.208333       511.30000     0.020610000    0.0098160295       19.328214
      1986.00       99.250000       527.60000     0.032040000     0.016248316       17.692656
      1986.00       99.291667       525.30000     0.037400000     0.018801508       17.245389
      1986.00       99.333333       529.00000     0.044800000     0.022839976       16.666634
      1986.00       99.375000       526.80000     0.041750000     0.021108350       16.898773
      1986.00       99.416667       519.90000     0.055850000     0.027502305       16.132240
      1986.00       99.458333       521.30000     0.055320000     0.027388226       16.144008
      1986.00       99.500000       523.20000     0.050970000     0.025418878       16.356746
      1986.00       99.541667       526.30000     0.041510000     0.020947189       16.921510
      1986.00       99.625000       534.80000     0.039400000     0.020529827       16.981362
      1986.00       99.666667       531.80000     0.039960000     0.020588676       16.972837
      1986.00       99.708333       530.50000     0.040690000     0.020862423       16.933552
      1986.00       99.750000       526.30000     0.046290000     0.023359320       16.601022
      1986.00       99.791667       526.90000     0.041860000     0.021172001       16.889849
      1986.00       99.833333       524.60000     0.042280000     0.021198144       16.886192
      1986.00       99.875000       525.90000     0.050110000     0.025248584       16.376047
      1986.00       100.37500       526.20000     0.047980000     0.024202945       16.498014
      1986.00       100.41667       515.60000     0.044280000     0.021445674       16.851835
      1986.00       100.91667       501.70000     0.037230000     0.017072122       17.539805
      1986.00       100.95833       503.70000     0.048040000     0.022205123       16.749263
      1986.00       101.00000       503.50000     0.043720000     0.020192281       17.030824
      1986.00       101.04167       503.70000     0.052660000     0.024340586       16.481608
      1986.00       101.37500       495.50000     0.048490000     0.021689312       16.818470
      1986.00       101.41667       497.60000     0.058100000     0.026208560       16.269188
      1986.00       101.45833       497.20000     0.056090000     0.025261199       16.374612
      1986.00       101.50000       495.40000     0.043110000     0.019275085       17.170289
      1986.00       101.54167       498.40000     0.026790000     0.012123697       18.625337
      1986.00       101.58333       500.90000     0.034540000     0.015788129       17.782062
      1986.00       101.62500       499.90000     0.032490000     0.014791842       17.986576
      1986.00       101.66667       506.40000     0.045250000     0.021140354       16.894282
      1986.00       101.70833       503.20000     0.037370000     0.017238943       17.509908
      1986.00       101.75000       502.80000     0.039340000     0.018118873       17.357645
      1986.00       101.79167       501.40000     0.037470000     0.017161634       17.523721
      1986.00       101.83333       500.70000     0.036250000     0.016556536       17.634424
      1986.00       102.20833       509.60000     0.019850000    0.0093912982       19.478789
      1986.00       102.25000       510.10000     0.021930000     0.010395744       19.134620
      1986.00       102.29167       514.40000     0.026590000     0.012818185       18.444209
      1986.00       102.33333       513.60000     0.027330000     0.013133968       18.365627
      1986.00       102.37500       513.80000     0.031210000     0.015010261       17.940381
      1986.00       102.41667       511.10000     0.029460000     0.014020089       18.156462
      1986.00       102.45833       508.50000     0.025240000     0.011889882       18.689080
      1986.00       102.50000       510.80000     0.023740000     0.011284668       18.861161
      1986.00       102.54167       516.60000     0.029450000     0.014318594       18.089478
      1986.00       103.37500       521.20000     0.026750000     0.013238503       18.340101
      1986.00       103.41667       520.80000     0.027990000     0.013830922       18.199784
      1986.00       103.45833       527.30000     0.034100000     0.017273335       17.503787
      1986.00       103.50000       527.70000     0.039510000     0.020044143       17.052839
      1986.00       103.54167       524.00000     0.047210000     0.023615810       16.569247
      1986.00       103.58333       522.80000     0.047870000     0.023836411       16.542242
      1986.00       103.62500       517.10000     0.049510000     0.024118388       16.508147
      1986.00       103.66667       517.90000     0.053660000     0.026220971       16.267837
      1986.00       103.70833       517.60000     0.054300000     0.026502976       16.237335
      1986.00       103.75000       518.60000     0.058810000     0.028815256       16.000791
      1986.00       103.79167       517.90000     0.059730000     0.029187078       15.964840
      1986.00       103.83333       517.40000     0.057080000     0.027838325       16.097907
      1986.00       103.87500       517.20000     0.052520000     0.025594581       16.336990
      1986.00       104.37500       516.10000     0.024940000     0.012102371       18.631091
      1986.00       104.41667       509.70000     0.023540000     0.011141457       18.903470
      1986.00       104.45833       509.20000     0.024970000     0.011795100       18.715341
      1986.00       104.50000       508.20000     0.024440000     0.011499443       18.798877
      1986.00       104.54167       509.50000     0.024640000     0.011652936       18.755197
      1986.00       104.58333       511.90000     0.021660000     0.010340344       19.152566
      1986.00       104.62500       507.40000     0.020210000    0.0094792400       19.446963
      1986.00       104.66667       523.60000     0.021930000     0.010953280       18.960046
      1986.00       104.70833       519.40000     0.022700000     0.011156707       18.898934
      1986.00       104.75000       508.40000     0.023410000     0.011023481       18.938807
      1986.00       104.79167       507.60000     0.023810000     0.011176579       18.893035
      1986.00       104.83333       510.00000     0.023240000     0.011012420       18.942143
      1986.00       104.87500       509.60000     0.024810000     0.011737940       18.731298
      1986.00       105.37500       484.80000     0.020500000    0.0087777936       19.711032
      1986.00       105.41667       484.00000     0.015870000    0.0067728886       20.628410
      1986.00       105.45833       478.90000     0.017590000    0.0073495677       20.334796
      1986.00       105.50000       479.50000     0.012850000    0.0053825321       21.476935
      1986.00       105.54167       477.30000     0.010280000    0.0042666033       22.370455
      1986.00       105.58333       478.70000    0.0099500000    0.0041539017       22.475765
      1986.00       105.62500       474.80000    0.0093400000    0.0038359645       22.791947
      1986.00       105.66667       474.90000     0.015920000    0.0065411436       20.754794
      1986.00       105.70833       472.30000     0.020720000    0.0084203845       19.855308
      1986.00       106.29167       471.30000     0.025820000     0.010448583       19.117609
      1986.00       106.54167       476.30000     0.022130000    0.0091463719       19.569306
      1986.00       106.58333       468.90000     0.026310000     0.010538713       19.088823
      1986.00       106.62500       466.80000     0.031620000     0.012552489       18.512111
      1986.00       106.66667       467.50000     0.034540000     0.013752823       18.217874
      1986.00       106.70833       465.30000     0.036240000     0.014294224       18.094884
      1986.00       106.75000       463.80000     0.037230000     0.014590185       18.029944
      1986.00       106.79167       461.20000     0.038870000     0.015062582       17.929432
      1986.00       106.83333       461.50000     0.043910000     0.017037785       17.546002
      1986.00       106.87500       459.30000     0.042820000     0.016456817       17.653123
      1986.00       106.91667       461.80000     0.032240000     0.012525907       18.518997
      1986.00       106.95833       461.90000     0.032020000     0.012445820       18.539848
      1986.00       107.00000       460.90000     0.033050000     0.012790607       18.451179
      1986.00       107.04167       459.40000     0.035050000     0.013476474       18.282866
      1986.00       107.08333       460.00000     0.036620000     0.014116931       18.134548
      1986.00       107.37500       452.80000     0.034020000     0.012707304       18.472343
      1986.00       107.41667       456.00000     0.024830000    0.0094061670       19.473383
      1986.00       107.45833       461.60000     0.022630000    0.0087846090       19.708348
      1986.00       107.50000       465.00000     0.017040000    0.0067124610       20.660869
      1986.00       107.54167       465.80000    0.0049100000    0.0019408266       25.685710
      1986.00       107.58333       463.40000    0.0064300000    0.0025155289       24.543117
      1986.00       107.62500       463.50000    0.0051700000    0.0020234678       25.498490
      1986.00       107.66667       459.00000    0.0047900000    0.0018385149       25.930914
      1986.00       107.70833       468.50000    0.0048100000    0.0019234041       25.726377
      1986.00       107.75000       457.90000    0.0049400000    0.0018870114       25.812738
      1986.00       107.79167       459.00000    0.0042400000    0.0016274120       26.491756
      1986.00       107.83333       468.10000    0.0040300000    0.0016087502       26.545413
      1986.00       107.87500       461.50000     0.016800000    0.0065186696       20.767330
      1986.00       107.91667       458.10000     0.027430000     0.010487034       19.105293
      1986.00       107.95833       460.10000     0.026390000     0.010177712       19.205908
      1986.00       108.00000       459.80000     0.024640000    0.0094904087       19.442946
      1986.00       108.04167       460.50000     0.027660000     0.010686063       19.042380
      1986.00       108.08333       458.90000     0.029110000     0.011168236       18.895510
      1986.00       108.12500       460.70000     0.031390000     0.012137634       18.621584
      1986.00       108.16667       457.60000     0.032010000     0.012211359       18.601810
      1986.00       108.20833       459.80000     0.029940000     0.011531771       18.789621
      1986.00       108.25000       458.90000     0.028690000     0.011007101       18.943749
      1986.00       108.29167       456.60000     0.027070000     0.010281734       19.171675
      1986.00       108.33333       453.60000     0.024030000    0.0090075388       19.621888
      1986.00       108.37500       452.00000     0.023100000    0.0085979542       19.782747
      1986.00       108.41667       452.80000     0.018070000    0.0067495881       20.640885
      1986.00       108.79167       461.10000     0.018650000    0.0072239605       20.396386
      1986.00       108.83333       463.40000     0.011500000    0.0044990019       22.163267
      1986.00       108.87500       461.60000     0.013610000    0.0052831873       21.547243
      1986.00       109.33333       457.60000     0.015220000    0.0058062130       21.193333
      1986.00       109.37500       456.30000     0.013630000    0.0051701492       21.629157
      1986.00       109.41667       465.90000    0.0041900000    0.0016569360       26.408326
      1986.00       109.45833       465.10000    0.0043700000    0.0017221874       26.229980
      1986.00       109.50000       463.70000    0.0041700000    0.0016334902       26.474435
      1986.00       109.54167       466.20000    0.0036500000    0.0014452523       27.049253
      1986.00       109.58333       457.20000    0.0046500000    0.0017708088       26.102174
      1986.00       109.62500       455.80000    0.0051900000    0.0019643654       25.631443
      1986.00       109.66667       454.90000    0.0062000000    0.0023373828       24.861431
      1986.00       109.70833       456.10000    0.0056400000    0.0021374971       25.254420
      1986.00       109.75000       453.60000    0.0048700000    0.0018254979       25.963258
      1986.00       109.79167       447.80000    0.0043500000    0.0015891457       26.602576
      1986.00       109.83333       446.40000    0.0039700000    0.0014412694       27.062352
      1986.00       109.87500       447.90000    0.0046000000    0.0016812265       26.340985
      1986.00       110.00000       451.90000    0.0059300000    0.0022062039       25.114634
      1986.00       110.04167       453.40000    0.0066100000    0.0024755447       24.612205
      1986.00       110.08333       453.30000    0.0066900000    0.0025044008       24.562215
      1986.00       110.12500       451.50000    0.0066400000    0.0024659818       24.628923
      1986.00       110.16667       447.80000    0.0061000000    0.0022284572       25.070453
      1986.00       110.20833       448.80000    0.0061800000    0.0022677775       24.993641
      1986.00       110.25000       447.90000    0.0057600000    0.0021051880       25.321992
      1986.00       110.29167       447.70000    0.0055600000    0.0020302768       25.483466
      1986.00       110.33333       446.70000    0.0057200000    0.0020793817       25.376845
      1986.00       110.37500       445.00000    0.0054300000    0.0019589625       25.643831
      1986.00       110.41667       443.30000    0.0049800000    0.0017829168       26.070987
      1986.00       110.45833       446.20000    0.0052000000    0.0018861175       25.814883
      1986.00       110.50000       447.30000    0.0055100000    0.0020084253       25.531892
      1986.00       111.16667       446.90000    0.0091500000    0.0033292628       23.365525
      1986.00       111.20833       451.70000    0.0092500000    0.0034383350       23.233754
      1986.00       111.25000       451.10000    0.0084400000    0.0031289194       23.621326
      1986.00       111.29167       452.20000    0.0089000000    0.0033155639       23.382433
      1986.00       111.33333       455.00000    0.0072300000    0.0027268884       24.198179
      1986.00       111.37500       445.30000    0.0056600000    0.0020446930       25.451853
      1986.00       111.41667       444.80000    0.0050000000    0.0018022119       26.021801
      1986.00       111.45833       459.90000    0.0059400000    0.0022888617       24.953095
      1986.00       111.54167       457.10000    0.0031000000    0.0011800228       28.028717
      1986.00       111.58333       471.80000    0.0043700000    0.0017721627       26.098674
      1986.00       111.83333       463.90000    0.0035900000    0.0014075035       27.175140
      1986.00       111.87500       465.60000    0.0026400000    0.0010426442       28.644008
      1986.00       112.37500       468.30000    0.0022700000   0.00090694396       29.353344
      1986.00       112.41667       469.20000    0.0028100000    0.0011270122       28.255649
      1986.00       112.45833       467.60000    0.0035200000    0.0014021612       27.193277
      1986.00       112.50000       463.10000    0.0045200000    0.0017660145       26.114591
      1986.00       112.54167       461.30000    0.0052900000    0.0020508262       25.438483
      1986.00       112.58333       465.10000    0.0053500000    0.0021083987       25.315223
      1986.00       112.62500       467.20000    0.0046600000    0.0018530958       25.895001
      1986.00       112.66667       469.30000    0.0029200000    0.0011716293       28.063840
      1986.00       112.70833       472.80000    0.0026300000    0.0010710678       28.509166
      1986.00       112.75000       467.60000    0.0029300000    0.0011671399       28.082749
      1986.00       115.16667       481.00000    0.0010200000   0.00042992887       33.460463
      1986.00       115.20833       487.10000    0.0016100000   0.00069593458       30.749294
      1986.00       115.29167       483.40000    0.0026500000    0.0011281464       28.250663
      1986.00       115.33333       456.80000    0.0044300000    0.0016840780       26.333155
      1986.00       115.37500       456.40000    0.0040800000    0.0015483093       26.724353
      1986.00       115.41667       456.70000    0.0028900000    0.0010981613       28.384494
      1986.00       115.45833       457.00000    0.0045800000    0.0017426259       26.175745
      1986.00       115.79167       458.20000    0.0017300000   0.00066170216       31.022606
      1986.00       115.83333       460.70000    0.0020200000   0.00078107740       30.132916
      1986.00       116.33333       470.20000     0.010100000    0.0040681120       22.558204
      1986.00       116.37500       475.40000    0.0082400000    0.0033927499       23.288220
      1986.00       116.41667       474.70000    0.0085100000    0.0034936090       23.168840
      1986.00       116.45833       470.70000    0.0084400000    0.0034067254       23.271431
      1986.00       116.50000       467.50000    0.0087800000    0.0034959404       23.166128
      1986.00       116.54167       468.40000    0.0090000000    0.0035973489       23.050204
      1986.00       116.58333       468.40000    0.0078300000    0.0031296935       23.620301
      1986.00       116.62500       470.40000     0.012130000    0.0048899195       21.841650
      1986.00       116.66667       470.30000     0.013150000    0.0052988544       21.536052
      1986.00       116.70833       471.30000     0.010580000    0.0042814101       22.356863
      1986.00       116.75000       473.00000    0.0074000000    0.0030162010       23.773861
      1986.00       116.79167       471.80000    0.0072300000    0.0029319763       23.892280
      1986.00       116.83333       471.60000    0.0068400000    0.0027714687       24.129435
      1986.00       116.87500       479.70000    0.0074400000    0.0031190235       23.634457
      1986.00       116.91667       473.00000    0.0073200000    0.0029835934       23.819240
      1986.00       116.95833       474.40000    0.0087200000    0.0035752970       23.075082
      1986.00       117.00000       471.40000    0.0082300000    0.0033318487       23.362343
      1986.00       117.04167       475.50000    0.0075900000    0.0031264328       23.624621
      1986.00       117.08333       476.00000    0.0091100000    0.0037604391       22.871599
      1986.00       117.12500       475.20000    0.0085700000    0.0035256562       23.131753
      1986.00       117.16667       474.00000    0.0089700000    0.0036716004       22.967733
      1986.00       117.20833       474.00000    0.0073000000    0.0029880360       23.813024
      1986.00       117.25000       476.80000    0.0066800000    0.0027666565       24.136793
      1986.00       117.29167       476.40000    0.0085500000    0.0035352156       23.120768
      1986.00       117.33333       475.00000     0.010980000    0.0045133170       22.150918
      1986.00       117.37500       476.30000    0.0087300000    0.0036081259       23.038110
      1986.00       117.41667       473.90000    0.0085200000    0.0034859351       23.177780
      1986.00       117.45833       472.30000    0.0076600000    0.0031129414       23.642552
      1986.00       117.50000       472.80000    0.0060200000    0.0024516457       24.654128
      1986.00       118.33333       474.20000    0.0047600000    0.0019500077       25.664452
      1986.00       118.37500       477.10000    0.0052000000    0.0021563957       25.215449
      1986.00       118.41667       477.90000    0.0054200000    0.0022551718       25.018094
      1986.00       118.45833       478.00000    0.0045900000    0.0019106219       25.756489
      1986.00       119.33333       482.70000    0.0065100000    0.0027633880       24.141799
      1986.00       119.37500       479.50000    0.0088300000    0.0036986583       22.938166
      1986.00       119.41667       481.00000    0.0093800000    0.0039536596       22.671427
      1986.00       119.45833       484.00000    0.0095000000    0.0040543441       22.571625
      1986.00       119.50000       488.50000    0.0094300000    0.0040996531       22.527659
      1986.00       119.54167       486.60000    0.0090000000    0.0038823349       22.743951
      1986.00       119.58333       483.70000    0.0093700000    0.0039939079       22.631177
      1986.00       119.62500       492.50000    0.0079400000    0.0035086436       23.151392
      1986.00       119.66667       494.60000    0.0055500000    0.0024734748       24.615817
      1986.00       119.70833       495.90000    0.0054600000    0.0024461728       24.663796
      1986.00       119.75000       495.40000    0.0053400000    0.0023875888       24.768909
      1986.00       119.87500       500.50000    0.0046100000    0.0021038529       25.324810
      1986.00       119.91667       499.40000    0.0041000000    0.0018628900       25.871065
      1986.00       119.95833       499.00000    0.0042100000    0.0019098069       25.758417
      1986.00       120.00000       500.90000    0.0047800000    0.0021849235       25.157376
      1986.00       120.04167       498.90000    0.0061000000    0.0027660697       24.137691
      1986.00       120.08333       498.00000    0.0063200000    0.0028554992       24.003322
      1986.00       120.33333       506.80000    0.0047900000    0.0022413775       25.045039
      1986.00       120.37500       502.80000    0.0041700000    0.0019205821       25.733005
      1986.00       120.79167       518.80000    0.0040500000    0.0019859177       25.582422
      1986.00       120.83333       513.00000    0.0045900000    0.0022006638       25.125715
      1986.00       121.29167       518.50000    0.0036200000    0.0017730148       26.096473
      1986.00       121.33333       511.30000    0.0033600000    0.0016002843       26.569997
      1986.00       121.37500       516.50000    0.0035300000    0.0017156221       26.247562
      1986.00       121.41667       514.50000    0.0032400000    0.0015625073       26.681589
      1986.00       121.45833       516.00000    0.0032500000    0.0015764821       26.639942
      1986.00       121.50000       521.00000    0.0037300000    0.0018445505       25.916008
      1986.00       121.54167       520.00000    0.0037000000    0.0018226979       25.970251
      1986.00       121.58333       519.90000    0.0033800000    0.0016644188       26.387458
      1986.00       121.62500       518.00000    0.0037200000    0.0018184809       25.980807
      1986.00       121.66667       519.20000    0.0035300000    0.0017336058       26.199587
      1986.00       121.70833       514.80000    0.0037500000    0.0018105671       26.000693
      1986.00       121.75000       516.20000    0.0030200000    0.0014660515       26.981530
      1986.00       121.79167       514.50000    0.0025400000    0.0012249285       27.845661
      1986.00       121.83333       518.90000    0.0033100000    0.0016236844       26.502415
      1986.00       121.87500       517.60000    0.0036900000    0.0018010310       26.024793
      1986.00       121.91667       517.50000    0.0030700000    0.0014978398       26.880180
      1986.00       121.95833       515.80000    0.0028600000    0.0013862290       27.247850
      1986.00       122.00000       509.10000    0.0022100000    0.0010435295       28.639743
      1986.00       122.16667       508.70000    0.0025400000    0.0011974668       27.956650
      1986.00       122.20833       508.30000    0.0034100000    0.0016050955       26.556007
      1986.00       122.25000       509.00000    0.0035000000    0.0016519994       26.422154
      1986.00       122.29167       504.80000    0.0029800000    0.0013834429       27.257469
      1986.00       122.33333       510.00000    0.0029700000    0.0014073531       27.175650
      1986.00       122.37500       510.00000    0.0028900000    0.0013694446       27.306145
      1986.00       122.41667       509.40000    0.0028000000    0.0013236775       27.469469
      1986.00       122.45833       509.10000    0.0040600000    0.0019170724       25.741264
      1986.00       122.50000       506.30000    0.0061500000    0.0028720847       23.978946
      1986.00       122.54167       504.70000    0.0058300000    0.0027054620       24.231692
      1986.00       122.58333       505.50000    0.0061200000    0.0028490497       24.012846
      1986.00       122.62500       503.40000    0.0064300000    0.0029685453       23.840380
      1986.00       122.66667       506.60000    0.0064300000    0.0030064060       23.787432
      1986.00       122.70833       505.80000    0.0060400000    0.0028151456       24.063332
      1986.00       122.75000       506.20000    0.0058500000    0.0027309040       24.191933
      1986.00       122.79167       509.20000    0.0065400000    0.0030893052       23.674187
      1986.00       122.83333       499.00000    0.0044300000    0.0020096068       25.529257
      1986.00       123.12500       494.70000    0.0054600000    0.0024343485       24.684772
      1986.00       123.16667       494.60000    0.0058200000    0.0025938060       24.411527
      1986.00       123.20833       493.70000    0.0062000000    0.0027531142       24.157580
      1986.00       123.25000       495.90000    0.0038800000    0.0017383060       26.187145
      1986.00       123.29167       498.20000    0.0030600000    0.0013836784       27.256655
      1986.00       123.33333       500.00000    0.0032800000    0.0014938952       26.892618
      1986.00       123.37500       498.30000    0.0029800000    0.0013480448       27.381701
      1986.00       123.41667       496.20000    0.0034500000    0.0015475294       26.726715
      1986.00       123.45833       495.50000    0.0036100000    0.0016147333       26.528131
      1986.00       123.50000       493.70000    0.0035300000    0.0015674989       26.666664
      1986.00       123.54167       496.50000    0.0032100000    0.0014416167       27.061208
      1986.00       123.58333       493.70000    0.0033700000    0.0014964508       26.884555
      1986.00       123.62500       498.60000    0.0032600000    0.0014764829       26.947989
      1986.00       123.66667       495.50000    0.0034000000    0.0015208014       26.808531
      1986.00       123.70833       489.30000    0.0034300000    0.0014960663       26.885767
      1986.00       123.75000       494.00000    0.0034200000    0.0015204995       26.809465
      1986.00       123.79167       495.30000    0.0028000000    0.0012514139       27.741355
      1986.00       123.83333       495.90000    0.0027500000    0.0012320468       27.817369
      1986.00       124.12500       489.90000    0.0033200000    0.0014516411       27.028330
      1986.00       124.16667       494.80000    0.0027300000    0.0012176664       27.874725
      1986.00       124.20833       494.90000    0.0049700000    0.0022176733       25.091798
      1986.00       124.25000       496.90000    0.0045000000    0.0020242157       25.496837
      1986.00       124.29167       493.60000    0.0051000000    0.0022637411       25.001453
      1986.00       124.33333       493.70000    0.0041900000    0.0018605723       25.876716
      1986.00       124.37500       493.70000    0.0042600000    0.0018916559       25.801608
      1986.00       124.41667       495.80000    0.0047900000    0.0021451360       25.238619
      1986.00       124.45833       496.30000    0.0064900000    0.0029123229       23.920488
      1986.00       124.50000       495.60000    0.0065300000    0.0029220124       23.906553
      1986.00       124.54167       494.50000    0.0064900000    0.0028912362       23.951003
      1986.00       124.58333       491.60000    0.0070600000    0.0031083845       23.648629
      1986.00       124.62500       491.00000    0.0061800000    0.0027142993       24.217832
      1986.00       124.66667       491.60000    0.0059700000    0.0026284781       24.354724
      1986.00       124.70833       492.00000    0.0067700000    0.0029855555       23.816493
      1986.00       125.12500       484.40000    0.0065900000    0.0028170851       24.060425
      1986.00       125.16667       488.20000    0.0068900000    0.0029917207       23.807876
      1986.00       125.20833       490.20000    0.0076300000    0.0033402381       23.352038
      1986.00       125.25000       493.90000    0.0060300000    0.0026797954       24.272249
      1986.00       125.29167       489.40000    0.0056900000    0.0024828271       24.599524
      1986.00       125.33333       491.80000    0.0067000000    0.0029522840       23.863365
      1986.00       125.37500       489.50000    0.0061600000    0.0026890098       24.257636
      1986.00       125.41667       490.60000    0.0075000000    0.0032886877       23.415845
      1986.00       125.45833       488.40000    0.0060500000    0.0026291355       24.353656
      1986.00       125.50000       490.10000    0.0052300000    0.0022886394       24.953520
      1986.00       125.58333       491.30000    0.0072600000    0.0031925406       23.538055
      1986.00       125.62500       487.60000    0.0073700000    0.0031922814       23.538391
      1986.00       125.66667       489.00000    0.0070400000    0.0030668791       23.704467
      1986.00       125.70833       488.50000    0.0079000000    0.0034344920       23.238313
      1986.00       125.75000       491.10000    0.0074000000    0.0032514559       23.462665
      1986.00       125.79167       490.70000    0.0088400000    0.0038778469       22.748567
      1986.00       125.83333       492.70000     0.010600000    0.0046878885       22.003930
      1986.00       125.87500       492.90000     0.010330000    0.0045721897       22.100612
      1986.00       125.91667       491.80000     0.010070000    0.0044372388       22.217081
      1986.00       125.95833       491.20000     0.010260000    0.0045099358       22.153831
      1986.00       126.00000       491.60000     0.011120000    0.0048959257       21.836947
      1986.00       126.04167       487.70000     0.011300000    0.0048965505       21.836458
      1986.00       126.08333       488.60000    0.0095700000    0.0041622211       22.467877
      1986.00       126.12500       491.60000    0.0078300000    0.0034474009       23.223023
      1986.00       126.16667       489.30000    0.0079900000    0.0034850057       23.178864
      1986.00       126.20833       490.40000    0.0094300000    0.0041316060       22.496996
      1986.00       126.25000       492.30000     0.010220000    0.0045124962       22.151625
      1986.00       126.29167       491.80000     0.010540000    0.0046443393       22.039989
      1986.00       126.33333       490.70000     0.011260000    0.0049394294       21.803082
      1986.00       126.37500       489.20000     0.011040000    0.0048133590       21.902203
      1986.00       126.41667       489.60000     0.010070000    0.0043976288       22.252059
      1986.00       126.45833       489.60000     0.012110000    0.0052885089       21.543437
      1986.00       126.50000       487.90000     0.011610000    0.0050350077       21.729896
      1986.00       126.54167       488.50000     0.011150000    0.0048474159       21.875128
      1986.00       126.58333       489.10000     0.014060000    0.0061275509       20.993993
      1986.00       126.62500       485.50000     0.018590000    0.0079829634       20.042004
      1986.00       126.66667       483.00000     0.014990000    0.0063709203       20.851028
      1986.00       126.70833       481.50000     0.013920000    0.0058794689       21.146766
      1986.00       126.75000       483.50000     0.013950000    0.0059411900       21.108059
      1986.00       126.83333       481.30000     0.015520000    0.0065498254       20.749965
      1986.00       126.87500       481.80000     0.016430000    0.0069482820       20.536090
      1986.00       126.91667       480.90000     0.014790000    0.0062313767       20.932199
      1986.00       126.95833       478.60000     0.012460000    0.0051995973       21.607616
      1986.00       127.00000       479.10000     0.011540000    0.0048257457       21.892330
      1986.00       127.04167       481.30000     0.011450000    0.0048321843       21.887209
      1986.00       127.08333       481.80000     0.013690000    0.0057895301       21.204034
      1986.00       127.12500       481.40000     0.011410000    0.0048173045       21.899055
      1986.00       127.16667       480.70000     0.011240000    0.0047317396       21.968017
      1986.00       127.20833       480.20000    0.0099200000    0.0041673719       22.463002
      1986.00       127.25000       479.10000     0.012040000    0.0050348334       21.730028
      1986.00       127.29167       478.00000     0.012880000    0.0053613966       21.491764
      1986.00       127.33333       477.90000     0.011740000    0.0048848186       21.845650
      1986.00       127.37500       477.40000     0.016630000    0.0069049948       20.558618
      1986.00       127.41667       476.60000     0.017400000    0.0072005157       20.408021
      1986.00       127.45833       476.10000     0.016780000    0.0069293835       20.545905
      1986.00       127.75000       472.40000     0.013130000    0.0053381501       21.508154
      1986.00       127.79167       473.20000     0.013990000    0.0057070735       21.257464
      1986.00       127.83333       473.70000     0.011330000    0.0046317271       22.050506
      1986.00       127.87500       473.30000     0.011780000    0.0048075585       21.906837
      1986.00       127.91667       472.30000     0.012310000    0.0050026512       21.754488
      1986.00       127.95833       472.60000     0.015190000    0.0061808967       20.962091
      1986.00       128.00000       472.20000     0.015420000    0.0062638683       20.913110
      1986.00       128.04167       471.60000     0.018580000    0.0075283462       20.249235
      1986.00       128.08333       471.60000     0.017750000    0.0071920423       20.412237
      1986.00       128.12500       473.40000     0.019470000    0.0079492973       20.056870
      1986.00       128.58333       468.60000     0.015530000    0.0062127275       20.943209
      1986.00       128.75000       466.90000     0.020700000    0.0082209948       19.938961
      1986.00       128.79167       466.50000     0.024040000    0.0095311222       19.428350
      1986.00       129.12500       464.60000     0.028650000     0.011266508       18.866491
      1986.00       129.16667       462.30000     0.027450000     0.010687999       19.041775
      1986.00       129.20833       461.50000     0.026010000     0.010092297       19.234325
      1986.00       129.25000       461.10000     0.021040000    0.0081497120       19.969447
      1986.00       129.29167       461.90000     0.015410000    0.0059896969       21.077968
      1986.00       129.33333       461.90000     0.014620000    0.0056826326       21.273475
      1986.00       129.37500       461.70000     0.019640000    0.0076272418       20.202925
      1986.00       129.41667       461.20000     0.021680000    0.0084012548       19.863232
      1986.00       129.45833       462.00000     0.024110000    0.0093753490       19.484598
      1986.00       129.58333       459.20000     0.023960000    0.0092044290       19.547594
      1986.00       129.75000       454.30000     0.017510000    0.0065838193       20.731129
      1986.00       129.79167       454.20000     0.010930000    0.0041079079       22.519711
      1986.00       129.83333       455.20000    0.0077700000    0.0029331333       23.890626
      1986.00       129.87500       455.20000    0.0076400000    0.0028840590       23.961449
      1986.00       129.91667       455.20000    0.0092100000    0.0034767256       23.188539
      1986.00       129.95833       454.70000    0.0092700000    0.0034916920       23.171071
      1986.00       130.00000       454.50000    0.0067500000    0.0025402580       24.501031
      1986.00       130.04167       453.90000    0.0071600000    0.0026874455       24.260113
      1986.00       130.08333       453.90000    0.0073700000    0.0027662672       24.137388
      1986.00       130.12500       453.60000    0.0074200000    0.0027813541       24.114367
      1986.00       130.16667       453.30000    0.0074300000    0.0027814197       24.114267
      1986.00       130.20833       452.70000    0.0068600000    0.0025612465       24.465688
      1986.00       130.25000       452.60000    0.0056600000    0.0021122816       25.307052
      1986.00       130.29167       451.90000    0.0055200000    0.0020536671       25.432306
      1986.00       130.33333       450.60000    0.0060200000    0.0022268202       25.073685
      1986.00       130.37500       455.40000    0.0064700000    0.0024445370       24.666691
      1986.00       130.41667       451.50000    0.0051800000    0.0019237629       25.725535
      1986.00       130.45833       450.00000    0.0056800000    0.0020954613       25.342574
      1986.00       130.50000       450.70000    0.0049500000    0.0018318360       25.947475
      1986.00       130.54167       449.30000    0.0047000000    0.0017285302       26.213068
      1986.00       130.58333       452.70000    0.0029800000    0.0011126115       28.319470
      1986.00       130.62500       453.60000    0.0037300000    0.0013981739       27.206866
      1986.00       130.66667       454.50000    0.0035300000    0.0013284609       27.452091
      1986.00       130.70833       451.70000    0.0034800000    0.0012935574       27.580621
      1986.00       130.75000       449.70000    0.0045100000    0.0016616081       26.395284
      1986.00       130.79167       452.00000    0.0045700000    0.0017009806       26.287059
      1986.00       131.29167       453.10000     0.012680000    0.0047425690       21.959208
      1986.00       131.33333       453.40000     0.012550000    0.0047001643       21.993837
      1986.00       131.37500       453.60000     0.011560000    0.0043332147       22.309738
      1986.00       131.41667       453.30000     0.012040000    0.0045071728       22.156213
      1986.00       131.45833       452.90000     0.012890000    0.0048168579       21.899411
      1986.00       131.50000       451.30000     0.012690000    0.0047086734       21.986859
      1986.00       131.54167       451.90000     0.012860000    0.0047844490       21.925364
      1986.00       131.58333       453.60000     0.013000000    0.0048729923       21.854941
      1986.00       131.62500       453.90000     0.012410000    0.0046579887       22.028644
      1986.00       131.66667       453.30000     0.012610000    0.0047205522       21.977142
      1986.00       131.70833       455.30000     0.012720000    0.0048038417       21.909809
      1986.00       131.75000       453.60000     0.012930000    0.0048467531       21.875653
      1986.00       131.83333       455.10000     0.013520000    0.0051014853       21.679949
      1986.00       131.87500       454.80000     0.015250000    0.0057466803       21.231687
      1986.00       131.91667       455.10000     0.016280000    0.0061429128       20.984773
      1986.00       132.12500       447.70000    0.0083200000    0.0030381121       23.743691
      1986.00       132.16667       447.10000     0.011930000    0.0043446627       22.299414
      1986.00       132.20833       448.90000     0.013330000    0.0048936808       21.838704
      1986.00       132.25000       449.10000     0.012810000    0.0047069710       21.988254
      1986.00       136.08333       468.00000    0.0083300000    0.0033238620       23.372182
      1986.00       136.12500       468.50000    0.0082000000    0.0032789842       23.427987
      1986.00       136.16667       466.20000    0.0080700000    0.0031953935       23.534367
      1986.00       136.20833       465.30000     0.011160000    0.0044018636       22.248302
      1986.00       136.25000       465.90000     0.011930000    0.0047177198       21.979456
      1986.00       136.29167       466.00000     0.011740000    0.0046445775       22.039790
      1986.00       136.33333       460.60000    0.0093800000    0.0036254088       23.018804
      1986.00       136.37500       459.30000     0.011390000    0.0043774671       22.270005
      1986.00       136.41667       461.60000     0.010930000    0.0042428536       22.392373
      1986.00       136.45833       461.30000     0.012220000    0.0047374473       21.963371
      1986.00       136.50000       462.10000     0.011640000    0.0045282584       22.138078
      1986.00       136.62500       460.10000     0.010450000    0.0040302041       22.595286
      1986.00       136.66667       460.40000     0.010630000    0.0041049718       22.522536
      1986.00       136.70833       459.90000     0.010210000    0.0039342218       22.691038
      1986.00       136.75000       459.60000     0.013380000    0.0051489946       21.644720
      1986.00       136.79167       462.20000     0.013770000    0.0053592017       21.493308
      1986.00       139.08333       450.20000     0.019730000    0.0072852481       20.366178
      1986.00       139.12500       449.90000     0.021300000    0.0078544878       20.099134
      1986.00       139.16667       450.40000     0.021070000    0.0077869535       20.129607
      1986.00       139.20833       450.10000     0.018940000    0.0069904363       20.514310
      1986.00       139.25000       449.60000     0.018370000    0.0067650037       20.632626
      1986.00       139.29167       448.40000     0.018750000    0.0068681340       20.577933
      1986.00       139.33333       447.70000     0.018160000    0.0066312639       20.705030
      1986.00       139.37500       446.80000     0.024610000    0.0089504366       19.643793
      1986.00       139.41667       444.60000     0.019720000    0.0071015330       20.457641
      1986.00       139.79167       438.00000     0.015470000    0.0054068561       21.459952
      1986.00       139.83333       437.70000     0.014350000    0.0050085415       21.749997
      1986.00       139.87500       437.40000     0.012840000    0.0044753691       22.183755
      1986.00       139.91667       441.40000     0.014740000    0.0052320083       21.584072
      1986.00       139.95833       441.20000     0.013100000    0.0046456724       22.038879
      1986.00       140.00000       440.90000     0.013720000    0.0048589294       21.866025
      1986.00       140.04167       441.80000     0.014450000    0.0051383721       21.652564
      1986.00       140.08333       442.50000     0.014200000    0.0050654866       21.706900
      1986.00       140.41667       438.10000     0.011180000    0.0039092603       22.716390
      1986.00       140.45833       437.30000     0.013170000    0.0045882916       22.086985
      1986.00       140.50000       436.80000     0.016140000    0.0056101577       21.321435
      1986.00       140.54167       436.20000     0.016960000    0.0058789999       21.147062
      1986.00       140.58333       435.90000     0.015890000    0.0055005221       21.395387
      1986.00       140.62500       436.50000     0.019370000    0.0067236391       20.654839
      1986.00       140.66667       436.00000     0.022120000    0.0076606281       20.187450
      1986.00       140.70833       436.00000     0.023320000    0.0080762137       20.001211
      1986.00       140.75000       434.90000     0.023050000    0.0079424781       20.059890
      1986.00       141.12500       432.80000     0.013810000    0.0047127507       21.983520
      1986.00       141.16667       433.40000     0.012640000    0.0043254487       22.316760
      1986.00       141.20833       432.70000     0.012340000    0.0042091580       22.423718
      1986.00       141.25000       432.00000     0.011930000    0.0040561520       22.569860
      1986.00       141.29167       431.10000     0.012330000    0.0041747013       22.456078
      1986.00       141.33333       431.20000     0.012470000    0.0042240615       22.409818
      1986.00       141.37500       430.20000     0.012240000    0.0041269434       22.501453
      1986.00       141.41667       429.90000     0.011530000    0.0038821336       22.744158
      1986.00       141.45833       432.30000     0.013940000    0.0047461289       21.956318
      1986.00       141.50000       429.90000     0.017080000    0.0057508102       21.229011
      1986.00       141.54167       427.60000     0.022890000    0.0076247826       20.204068
      1986.00       141.58333       427.00000     0.025130000    0.0083474633       19.885629
      1986.00       141.62500       426.70000     0.023250000    0.0077121332       20.163732
      1986.00       141.66667       426.60000     0.016360000    0.0054241449       21.447936
      1986.00       141.70833       426.90000     0.017580000    0.0058368356       21.173783
      1986.00       141.75000       425.70000     0.016050000    0.0052989353       21.535994
      1986.00       142.08333       426.20000     0.010470000    0.0034648134       23.202506
      1986.00       142.12500       427.20000     0.013420000    0.0044619149       22.195476
      1986.00       142.16667       430.20000     0.015290000    0.0051553075       21.640068
      1986.00       142.20833       430.40000     0.013280000    0.0044817629       22.178200
      1986.00       142.25000       429.20000     0.011770000    0.0039500461       22.675064
      1986.00       142.29167       427.50000     0.013750000    0.0045780572       22.095640
      1986.00       142.33333       427.60000     0.012140000    0.0040438996       22.581842
      1986.00       142.37500       426.30000     0.010390000    0.0034399529       23.231837
      1986.00       142.41667       425.30000     0.010380000    0.0034205378       23.254917
      1986.00       142.45833       426.70000    0.0074600000    0.0024745167       24.613998
      1986.00       142.50000       425.80000    0.0064000000    0.0021139639       25.303518
      1986.00       142.54167       425.90000    0.0029200000   0.00096494911       29.035820
      1986.00       142.58333       424.20000    0.0025500000   0.00083596441       29.776033
      1986.00       142.62500       423.40000    0.0037100000    0.0012116631       27.898905
      1986.00       142.66667       422.00000    0.0047300000    0.0015345899       26.766115
      1986.00       142.79167       420.60000    0.0026500000   0.00085406454       29.664344
      1986.00       142.83333       419.10000    0.0022400000   0.00071678617       30.590446
      1986.00       142.87500       417.80000    0.0022900000   0.00072824688       30.505434
      1986.00       142.91667       418.80000    0.0022600000   0.00072215108       30.550453
      1986.00       142.95833       417.70000    0.0029900000   0.00095039998       29.113313
      1986.00       143.00000       416.90000    0.0028200000   0.00089293363       29.433627
      1986.00       143.04167       417.70000    0.0022600000   0.00071836253       30.578659
      1986.00       143.08333       418.70000    0.0021900000   0.00069944942       30.722128
      1986.00       143.12500       418.50000    0.0022100000   0.00070516294       30.678311
      1986.00       143.16667       417.20000    0.0021600000   0.00068493385       30.835368
      1986.00       143.20833       416.00000    0.0020000000   0.00063055495       31.286133
      1986.00       143.25000       416.90000    0.0023600000   0.00074727779       30.367686
      1986.00       143.29167       416.60000    0.0022200000   0.00070193643       30.703004
      1986.00       143.33333       417.50000    0.0018400000   0.00058430158       31.707093
      1986.00       143.37500       416.40000    0.0023200000   0.00073285104       30.471724
      1986.00       143.41667       415.20000    0.0025500000   0.00080086839       30.000926
      1986.00       143.45833       415.50000    0.0025700000   0.00080831653       29.952243
      1986.00       143.50000       415.50000    0.0036900000    0.0011605790       28.110536
      1986.00       143.54167       414.90000    0.0037600000    0.0011791824       28.032220
      1986.00       143.58333       416.40000    0.0040300000    0.0012730128       27.658196
      1986.00       143.62500       415.30000    0.0050200000    0.0015773710       26.637308
      1986.00       143.66667       417.10000    0.0052700000    0.0016703107       26.371105
      1986.00       143.70833       420.10000    0.0055600000    0.0017876662       26.058822
      1986.00       143.75000       419.80000    0.0066900000    0.0021479159       25.232886
      1986.00       144.08333       420.10000    0.0075500000    0.0024274964       24.696982
      1986.00       144.12500       425.90000     0.010240000    0.0033839311       23.298856
      1986.00       144.16667       425.20000    0.0072400000    0.0023846869       24.774194
      1986.00       144.20833       426.40000    0.0052400000    0.0017356892       26.194067
      1986.00       144.25000       427.50000    0.0046200000    0.0015382272       26.755000
      1986.00       144.29167       428.50000    0.0083000000    0.0027764255       24.121871
      1986.00       144.33333       427.90000     0.012760000    0.0042563911       22.379862
      1986.00       144.37500       428.70000     0.014650000    0.0049051339       21.829749
      1986.00       144.41667       426.00000     0.013750000    0.0045459869       22.122907
      1986.00       144.45833       426.70000     0.014440000    0.0047898152       21.921052
      1986.00       144.50000       424.80000     0.019160000    0.0062989883       20.892606
      1986.00       144.54167       425.50000     0.017690000    0.0058348976       21.175017
      1986.00       144.58333       425.70000     0.016360000    0.0054012823       21.463836
      1986.00       144.62500       426.20000     0.016680000    0.0055198747       21.382208
      1986.00       144.66667       425.70000     0.011820000    0.0039023935       22.723398
      1986.00       144.70833       425.70000     0.013270000    0.0043811135       22.266752
      1986.00       144.75000       426.40000     0.013470000    0.0044617812       22.195593
      1986.00       145.25000       419.70000    0.0027800000   0.00089213179       29.438266
      1986.00       145.29167       421.30000    0.0023300000   0.00075343383       30.324008
      1986.00       145.33333       421.90000    0.0039200000    0.0012711927       27.665139
      1986.00       145.37500       421.60000    0.0045100000    0.0014604410       26.999686
      1986.00       145.41667       423.30000    0.0027000000   0.00088138688       29.500913
      1986.00       145.45833       424.00000    0.0029500000   0.00096618437       29.029304
      1986.00       145.50000       426.60000    0.0026700000   0.00088523636       29.478367
      1986.00       145.54167       422.60000    0.0020800000   0.00067675052       30.900459
      1986.00       145.58333       421.90000    0.0029200000   0.00094690886       29.132116
      1986.00       145.62500       424.30000    0.0037300000    0.0012233794       27.851844
      1986.00       145.66667       422.90000    0.0043000000    0.0014010386       27.197098
      1986.00       145.70833       430.60000    0.0038200000    0.0012903802       27.592523
      1986.00       145.75000       428.90000    0.0039300000    0.0013170763       27.493574
      1986.00       146.08333       422.50000    0.0057800000    0.0018796957       25.830335
      1986.00       146.12500       424.10000    0.0072800000    0.0023854713       24.772765
      1986.00       146.25000       428.40000    0.0094000000    0.0031429181       23.602834
      1986.00       146.29167       427.70000    0.0085700000    0.0028560487       24.002512
      1986.00       146.33333       427.50000    0.0078900000    0.0026269725       24.357173
      1986.00       146.37500       425.80000    0.0073300000    0.0024211493       24.708328
      1986.00       146.41667       422.90000    0.0059200000    0.0019288718       25.713568
      1986.00       146.45833       422.20000    0.0074500000    0.0024193517       24.711548
      1986.00       146.50000       423.10000     0.010860000    0.0035417847       23.113238
      1986.00       147.45833       417.70000    0.0065900000    0.0020946943       25.344201
      1986.00       147.50000       416.60000    0.0075400000    0.0023840544       24.775347
      1986.00       147.54167       415.40000    0.0073400000    0.0023074661       24.917681
      1986.00       147.58333       415.40000    0.0069200000    0.0021754312       25.176600
      1986.00       147.62500       416.20000    0.0058700000    0.0018524587       25.896564
      1986.00       147.66667       415.60000    0.0071800000    0.0022593411       25.009989
      1986.00       147.70833       416.00000    0.0076600000    0.0024150254       24.719308
      1986.00       148.08333       416.80000    0.0061300000    0.0019400913       25.687418
      1986.00       148.12500       414.70000    0.0097900000    0.0030673056       23.703888
      1986.00       148.16667       415.80000    0.0089900000    0.0028316198       24.038712
      1986.00       148.20833       418.40000    0.0089400000    0.0028511965       24.009673
      1986.00       148.25000       420.80000    0.0091400000    0.0029485190       23.868708
      1986.00       148.29167       420.20000    0.0094900000    0.0030527032       23.723741
      1986.00       148.33333       420.40000    0.0097100000    0.0031264459       23.624603
      1986.00       148.37500       417.60000    0.0079700000    0.0025321276       24.514815
      1986.00       148.41667       415.90000    0.0076900000    0.0024233183       24.704447
      1986.00       148.45833       416.40000    0.0081400000    0.0025712963       24.448885
      1986.00       148.50000       416.80000    0.0084300000    0.0026680212       24.291007
      1986.00       148.54167       417.60000    0.0085400000    0.0027132208       24.219521
      1986.00       148.58333       420.30000    0.0076600000    0.0024652095       24.630276
      1986.00       148.62500       419.90000    0.0067500000    0.0021682123       25.191286
      1986.00       148.66667       422.40000    0.0061400000    0.0019958251       25.560097
      1986.00       148.70833       422.30000    0.0062700000    0.0020371170       25.468434
      1986.00       148.75000       414.80000    0.0057700000    0.0018086711       26.005473
      1986.00       149.25000       416.70000    0.0072300000    0.0022871338       24.956401
      1986.00       149.29167       418.40000    0.0072300000    0.0023058334       24.920775
      1986.00       149.33333       421.30000    0.0083400000    0.0026968404       24.245264
      1986.00       149.37500       419.60000    0.0072300000    0.0023190790       24.895745
      1986.00       149.41667       419.40000    0.0072700000    0.0023296868       24.875820
      1986.00       149.45833       419.40000    0.0075600000    0.0024226179       24.705700
      1986.00       149.50000       418.30000    0.0079400000    0.0025310604       24.516628
      1986.00       149.54167       418.00000    0.0074200000    0.0023619068       24.815948
      1986.00       149.58333       415.10000    0.0077700000    0.0024391177       24.676297
      1986.00       149.62500       418.20000    0.0081900000    0.0026095056       24.385697
      1986.00       149.66667       418.40000    0.0077200000    0.0024621071       24.635718
      1986.00       149.70833       419.20000    0.0074300000    0.0023786889       24.785142
      1986.00       149.75000       417.70000    0.0072000000    0.0022885886       24.953617
      1986.00       150.08333       414.30000    0.0087200000    0.0027267959       24.198324
      1986.00       150.12500       419.70000    0.0089300000    0.0028657327       23.988262
      1986.00       150.16667       419.30000    0.0092200000    0.0029531596       23.862123
      1986.00       150.20833       418.00000    0.0096200000    0.0030622026       23.710814
      1986.00       150.25000       418.10000     0.010230000    0.0032579337       23.454474
      1986.00       150.29167       418.60000     0.010580000    0.0033774614       23.306680
      1986.00       150.33333       418.50000     0.010700000    0.0034141373       23.262560
      1986.00       150.37500       417.40000    0.0095400000    0.0030280256       23.757548
      1986.00       150.41667       419.10000     0.011680000    0.0037375279       22.896134
      1986.00       150.45833       419.10000    0.0099400000    0.0031807386       23.553354
      1986.00       150.50000       419.50000     0.011460000    0.0036741326       22.964955
      1986.00       150.54167       421.60000     0.010670000    0.0034551898       23.213831
      1986.00       150.58333       422.40000    0.0096200000    0.0031270093       23.623857
      1986.00       150.62500       421.10000    0.0095200000    0.0030754857       23.692815
      1986.00       150.66667       420.70000     0.010060000    0.0032437643       23.472416
      1986.00       150.70833       419.00000    0.0095800000    0.0030640781       23.708267
      1986.00       150.75000       419.90000    0.0088200000    0.0028331307       24.036462
      1986.00       151.08333       421.40000    0.0080300000    0.0025978310       24.404888
      1986.00       151.12500       421.80000     0.010760000    0.0034876404       23.175791
      1986.00       151.16667       422.10000     0.012150000    0.0039437853       22.681375
      1986.00       151.20833       424.20000     0.012070000    0.0039568982       22.668170
      1986.00       151.25000       424.30000     0.012670000    0.0041555543       22.474196
      1986.00       151.29167       424.10000     0.012850000    0.0042106191       22.422353
      1986.00       151.33333       426.30000     0.011680000    0.0038670500       22.759697
      1986.00       151.37500       426.50000     0.011580000    0.0038375400       22.790305
      1986.00       151.87500       420.70000    0.0087300000    0.0028149167       24.063675
      1986.00       151.91667       420.30000    0.0086000000    0.0027677287       24.135152
      1986.00       151.95833       419.20000    0.0076300000    0.0024427182       24.669912
      1986.00       152.00000       419.50000    0.0077500000    0.0024846883       24.596291
      1986.00       152.04167       420.20000    0.0074900000    0.0024093517       24.729511
      1986.00       152.08333       417.60000    0.0073000000    0.0023192636       24.895397
      1986.00       152.12500       420.10000    0.0071800000    0.0023085330       24.915660
      1986.00       152.16667       419.70000    0.0081300000    0.0026090041       24.386519
      1986.00       152.20833       419.80000    0.0069700000    0.0022378137       25.052031
      1986.00       152.25000       420.50000    0.0082100000    0.0026447306       24.328401
      1986.00       152.29167       420.70000    0.0084100000    0.0027117353       24.221848
      1986.00       152.33333       419.00000    0.0095600000    0.0030576813       23.716961
      1986.00       152.37500       420.40000     0.011430000    0.0036802551       22.958248
      1986.00       152.41667       420.10000     0.011060000    0.0035560411       23.096955
      1986.00       152.45833       418.40000     0.010610000    0.0033838026       23.299011
      1986.00       152.50000       418.90000    0.0089600000    0.0028644089       23.990206
      1986.00       152.54167       418.60000    0.0082500000    0.0026336537       24.346321
      1986.00       152.58333       419.50000    0.0095500000    0.0030617772       23.711392
      1986.00       152.62500       418.50000    0.0079100000    0.0025239090       24.528801
      1986.00       152.66667       417.50000    0.0079900000    0.0025372661       24.506098
      1986.00       152.70833       420.30000    0.0083100000    0.0026743983       24.280835
      1986.00       152.75000       419.00000    0.0082500000    0.0026386894       24.338163
      1986.00       153.08333       418.10000    0.0072000000    0.0022929739       24.945238
      1986.00       153.12500       418.90000    0.0067300000    0.0021515035       25.225499
      1986.00       153.16667       418.20000    0.0061900000    0.0019722637       25.613405
      1986.00       153.20833       418.70000    0.0064200000    0.0020504408       25.439322
      1986.00       153.25000       418.30000    0.0067200000    0.0021421569       25.244774
      1986.00       153.29167       417.30000    0.0064400000    0.0020430967       25.455341
      1986.00       153.33333       416.90000    0.0060400000    0.0019125245       25.751992
      1986.00       153.37500       416.80000    0.0060400000    0.0019116071       25.754160
      1986.00       153.41667       418.10000    0.0074600000    0.0023757757       24.790471
      1986.00       153.45833       418.10000    0.0088000000    0.0028025237       24.082310
      1986.00       153.58333       416.90000     0.013510000    0.0042778487       22.360127
      1986.00       153.62500       417.10000     0.013670000    0.0043326656       22.310234
      1986.00       153.66667       417.20000     0.013660000    0.0043315724       22.311222
      1986.00       153.70833       416.60000     0.013700000    0.0043317699       22.311044
      1986.00       153.75000       415.90000     0.012470000    0.0039296202       22.695697
      1986.00       154.04167       411.50000    0.0084600000    0.0026098547       24.385125
      1986.00       154.08333       411.50000    0.0089900000    0.0027733562       24.126553
      1986.00       154.12500       411.90000    0.0088300000    0.0027292956       24.194434
      1986.00       154.16667       411.40000    0.0075300000    0.0023218269       24.890573
      1986.00       154.20833       411.30000     0.013420000    0.0041359589       22.492840
      1986.00       154.25000       409.80000     0.014750000    0.0045127597       22.151398
      1986.00       154.29167       409.70000     0.013200000    0.0040365668       22.589033
      1986.00       154.58333       409.60000    0.0085800000    0.0026224877       24.364475
      1986.00       154.62500       409.20000    0.0093100000    0.0028400580       24.026166
      1986.00       154.66667       409.00000     0.010300000    0.0031389914       23.608011
      1986.00       154.70833       409.60000     0.010060000    0.0030748516       23.693672
      1986.00       154.75000       408.60000     0.010550000    0.0032088947       23.516965
      1986.00       155.08333       407.10000     0.011550000    0.0034873093       23.176177
      1986.00       155.12500       408.40000     0.011780000    0.0035795055       23.070321
      1986.00       155.16667       408.40000     0.011280000    0.0034275741       23.246535
      1986.00       155.20833       408.50000     0.011050000    0.0033593301       23.328700
      1986.00       155.25000       409.20000     0.011930000    0.0036393010       23.003364
      1986.00       155.29167       409.10000     0.011820000    0.0036039828       23.042754
      1986.00       155.33333       409.10000     0.011400000    0.0034759225       23.189479
      1986.00       155.37500       409.80000     0.011370000    0.0034786493       23.186289
      1986.00       156.20833       406.60000    0.0095400000    0.0028733558       23.977084
      1986.00       156.25000       405.10000     0.010280000    0.0030734339       23.695589
      1986.00       156.29167       404.40000    0.0098900000    0.0029466250       23.871399
      1986.00       156.33333       404.40000    0.0099400000    0.0029615220       23.850289
      1986.00       156.37500       404.20000     0.010880000    0.0032383799       23.479258
      1986.00       156.41667       403.90000     0.010430000    0.0030998330       23.660061
      1986.00       156.45833       403.10000    0.0093600000    0.0027708162       24.130431
      1986.00       156.50000       403.40000    0.0099800000    0.0029587523       23.854204
      1986.00       156.54167       403.30000     0.010070000    0.0029839545       23.818735
      1986.00       156.58333       402.30000    0.0097900000    0.0028866161       23.957724
      1986.00       156.62500       402.50000    0.0094400000    0.0027861856       24.107026
      1986.00       156.66667       402.60000    0.0094300000    0.0027846173       24.109407
      1986.00       156.70833       403.70000    0.0096700000    0.0028711128       23.980370
      1986.00       156.75000       403.40000     0.010510000    0.0031158804       23.638638
      1986.00       157.04167       401.40000    0.0096200000    0.0028238140       24.050356
      1986.00       157.08333       401.20000     0.010210000    0.0029940143       23.804675
      1986.00       157.12500       401.10000     0.010580000    0.0031009679       23.658542
      1986.00       157.16667       398.60000     0.010030000    0.0029032324       23.933611
      1986.00       157.20833       399.40000     0.010330000    0.0030020832       23.793438
      1986.00       157.25000       397.90000     0.010600000    0.0030574546       23.717269
      1986.00       157.29167       397.90000     0.010770000    0.0031064893       23.651159
      1986.00       157.33333       399.00000     0.010830000    0.0031410911       23.605242
      1986.00       157.37500       399.00000     0.010300000    0.0029873719       23.813952
      1986.00       157.41667       400.30000    0.0097600000    0.0028492285       24.012581
      1986.00       157.45833       398.50000    0.0089000000    0.0025748560       24.442951
      1986.00       157.50000       398.80000    0.0093800000    0.0027178120       24.212338
      1986.00       157.54167       399.10000    0.0096700000    0.0028060552       24.076990
      1986.00       157.58333       399.60000    0.0098700000    0.0028712724       23.980136
      1986.00       157.62500       399.50000    0.0094300000    0.0027418995       24.174885
      1986.00       157.66667       398.10000    0.0097200000    0.0028064474       24.076400
      1986.00       157.70833       397.70000     0.010760000    0.0031004857       23.659187
      1986.00       157.75000       397.50000     0.011590000    0.0033362914       23.356882
      1986.00       157.91667       397.20000     0.010000000    0.0028742515       23.975773
      1986.00       157.95833       398.10000    0.0098400000    0.0028410949       24.024628
      1986.00       158.00000       397.00000    0.0096800000    0.0027794742       24.117228
