# Supplementary material for: The anomalous state of Uranus’s magnetosphere during the Voyager 2 flyby
Source: Nat Astron. 2024 Nov 11;9(1):66–74. doi: 10.1038/s41550-024-02389-3 (PMC11757144; doi:10.1038/s41550-024-02389-3)
Supplement: Supplementary file 3 — Uranus magnetopause location distribution. [file 41550_2024_2389_MOESM3_ESM.txt]

Source Data for Figure 3 (Jasinski et al., 2024).

Expected distribution of Uranus’ subsolar standoff magnetopause location. The data below shows binning of 1Ru wide bins (-0.5≥Ru<+0.5).

	   R_U        number of occurrences (n)      
      13.0000      0.00000
      14.0000      0.00000
      15.0000      0.00000
      16.0000      25.0000
      17.0000      139.000
      18.0000      194.000
      19.0000      213.000
      20.0000      357.000
      21.0000      380.000
      22.0000      316.000
      23.0000      290.000
      24.0000      320.000
      25.0000      245.000
      26.0000      169.000
      27.0000      122.000
      28.0000      91.0000
      29.0000      31.0000
      30.0000      15.0000
      31.0000      13.0000
      32.0000      1.00000
      33.0000      1.00000
      34.0000      0.00000
      35.0000      0.00000
      36.0000      0.00000
      37.0000      0.00000
      38.0000      0.00000
      39.0000      0.00000
      40.0000      0.00000
