# Supplementary material for: The anomalous state of Uranus’s magnetosphere during the Voyager 2 flyby
Source: Nat Astron. 2024 Nov 11;9(1):66–74. doi: 10.1038/s41550-024-02389-3 (PMC11757144; doi:10.1038/s41550-024-02389-3)
Supplement: Supplementary file 4 — The variation of the magnetopause location (that is dR/dt). [file 41550_2024_2389_MOESM4_ESM.txt]

Source Data for Figure 4 (Jasinski et al., 2024).

Average variation dR/dt of the magnetopause with time.
R_SS is the center of the databin of width 1 R_U.
dt is the center of the databin of width 1 hour. 

	R_SS(R_U)      dt (hour)      dR/dt (R_U)
       16.000000       1.0000000      0.33376475
       16.000000       2.0000000      0.60683617
       16.000000       3.0000000      0.81287656
       16.000000       4.0000000       1.0134756
       16.000000       5.0000000       1.2006528
       16.000000       6.0000000       1.4941984
       16.000000       7.0000000       1.7377384
       16.000000       8.0000000       1.7380355
       16.000000       9.0000000       2.0955469
       16.000000       10.000000       2.5400830
       16.000000       11.000000       2.5804153
       16.000000       12.000000       2.6657848
       16.000000       13.000000       2.6478616
       16.000000       14.000000       2.4500488
       16.000000       15.000000       2.3533342
       16.000000       16.000000       2.3180171
       16.000000       17.000000       2.6048490
       16.000000       18.000000       2.8211210
       16.000000       19.000000       2.9901671
       16.000000       20.000000       3.2146454
       16.000000       21.000000       3.6735061
       16.000000       22.000000       4.0405924
       16.000000       23.000000       4.0793662
       16.000000       24.000000       4.1631410
       16.000000       25.000000       4.2059358
       16.000000       26.000000       4.2829730
       16.000000       27.000000       4.5217862
       16.000000       28.000000       4.6360583
       16.000000       29.000000       4.7179331
       16.000000       30.000000       4.8275623
       16.000000       31.000000       5.1072720
       16.000000       32.000000       5.4468045
       16.000000       33.000000       6.0424172
       16.000000       34.000000       6.1440034
       16.000000       35.000000       6.3653129
       16.000000       36.000000       6.6182865
       16.000000       37.000000       6.1368027
       16.000000       38.000000       5.9000115
       16.000000       39.000000       6.0423202
       16.000000       40.000000       5.8353518
       16.000000       41.000000       6.1398641
       16.000000       42.000000       6.2098947
       16.000000       43.000000       6.2290608
       16.000000       44.000000       6.2464010
       16.000000       45.000000       6.3206466
       16.000000       46.000000       6.2261420
       16.000000       47.000000       5.5952639
       16.000000       48.000000       5.6597427
       16.000000       49.000000       5.5489715
       16.000000       50.000000       5.5413825
       16.000000       51.000000       5.8204614
       16.000000       52.000000       5.5882482
       16.000000       53.000000       5.7324209
       16.000000       54.000000       5.9305299
       16.000000       55.000000       6.4988007
       16.000000       56.000000       7.7914420
       16.000000       57.000000       8.5867690
       16.000000       58.000000       8.6281693
       16.000000       59.000000       8.5053485
       16.000000       60.000000       8.4585603
       16.000000       61.000000       7.4313586
       16.000000       62.000000       7.1239397
       16.000000       63.000000       6.8934759
       16.000000       64.000000       6.6941511
       16.000000       65.000000       6.7695625
       16.000000       66.000000       7.0030294
       16.000000       67.000000       7.0004662
       16.000000       68.000000       6.8448940
       16.000000       69.000000       6.8427391
       16.000000       70.000000       6.8402598
       16.000000       71.000000       6.5497229
       16.000000       72.000000       6.6256976
       16.000000       73.000000       6.6571430
       16.000000       74.000000       6.7017901
       16.000000       75.000000       6.6203025
       16.000000       76.000000       6.3674846
       16.000000       77.000000       6.1270875
       16.000000       78.000000       5.5808597
       16.000000       79.000000       5.3237150
       16.000000       80.000000       5.4029194
       16.000000       81.000000       5.5085252
       16.000000       82.000000       5.6563733
       16.000000       83.000000       5.9382905
       16.000000       84.000000       7.3478766
       16.000000       85.000000       6.0305598
       16.000000       86.000000       6.8816408
       16.000000       87.000000       7.1289615
       16.000000       88.000000       7.2856372
       16.000000       89.000000       7.3960067
       16.000000       90.000000       7.1787625
       16.000000       91.000000       7.1211809
       16.000000       92.000000       6.9870879
       16.000000       93.000000       6.8885274
       16.000000       94.000000       6.8730753
       16.000000       95.000000       6.8037917
       16.000000       96.000000       6.7554335
       16.000000       97.000000       6.5829171
       16.000000       98.000000       6.5427079
       16.000000       99.000000       6.3393823
       17.000000       1.0000000      0.37902978
       17.000000       2.0000000      0.67128777
       17.000000       3.0000000      0.90658901
       17.000000       4.0000000       1.0662738
       17.000000       5.0000000       1.2281846
       17.000000       6.0000000       1.3527612
       17.000000       7.0000000       1.5058072
       17.000000       8.0000000       1.6977247
       17.000000       9.0000000       2.0336884
       17.000000       10.000000       2.1845767
       17.000000       11.000000       2.3092629
       17.000000       12.000000       2.4998928
       17.000000       13.000000       2.5283667
       17.000000       14.000000       2.6664846
       17.000000       15.000000       2.7207482
       17.000000       16.000000       2.6850632
       17.000000       17.000000       2.8334951
       17.000000       18.000000       2.8554790
       17.000000       19.000000       2.9014140
       17.000000       20.000000       2.9973776
       17.000000       21.000000       3.0365015
       17.000000       22.000000       3.0102754
       17.000000       23.000000       3.0181368
       17.000000       24.000000       3.0763843
       17.000000       25.000000       3.0762778
       17.000000       26.000000       3.1943462
       17.000000       27.000000       3.2579339
       17.000000       28.000000       3.3857966
       17.000000       29.000000       3.7041291
       17.000000       30.000000       3.9037662
       17.000000       31.000000       4.0382250
       17.000000       32.000000       4.0916984
       17.000000       33.000000       4.0565104
       17.000000       34.000000       4.1917319
       17.000000       35.000000       4.3561756
       17.000000       36.000000       4.3192602
       17.000000       37.000000       4.3687258
       17.000000       38.000000       4.4133268
       17.000000       39.000000       4.3095123
       17.000000       40.000000       4.3820163
       17.000000       41.000000       4.3273376
       17.000000       42.000000       4.2458874
       17.000000       43.000000       4.2795924
       17.000000       44.000000       4.3599975
       17.000000       45.000000       4.4119282
       17.000000       46.000000       4.5191313
       17.000000       47.000000       4.6662867
       17.000000       48.000000       4.7071173
       17.000000       49.000000       4.7708847
       17.000000       50.000000       4.8869679
       17.000000       51.000000       4.9334194
       17.000000       52.000000       5.0337209
       17.000000       53.000000       5.2618843
       17.000000       54.000000       5.5063734
       17.000000       55.000000       5.6154312
       17.000000       56.000000       5.3267870
       17.000000       57.000000       4.9089471
       17.000000       58.000000       4.7718993
       17.000000       59.000000       4.6751704
       17.000000       60.000000       4.5712142
       17.000000       61.000000       4.6793792
       17.000000       62.000000       4.7513351
       17.000000       63.000000       4.8351270
       17.000000       64.000000       4.8070303
       17.000000       65.000000       4.8901568
       17.000000       66.000000       5.1424552
       17.000000       67.000000       5.3426325
       17.000000       68.000000       5.4963234
       17.000000       69.000000       5.4060006
       17.000000       70.000000       5.4237923
       17.000000       71.000000       5.3588472
       17.000000       72.000000       5.2089729
       17.000000       73.000000       5.2363657
       17.000000       74.000000       5.0597908
       17.000000       75.000000       4.9760308
       17.000000       76.000000       4.9118684
       17.000000       77.000000       5.0020618
       17.000000       78.000000       5.0226264
       17.000000       79.000000       5.0132236
       17.000000       80.000000       4.9856486
       17.000000       81.000000       4.8724728
       17.000000       82.000000       4.8963690
       17.000000       83.000000       4.9504798
       17.000000       84.000000       5.0437025
       17.000000       85.000000       5.1833103
       17.000000       86.000000       5.2253241
       17.000000       87.000000       5.1513973
       17.000000       88.000000       5.0273705
       17.000000       89.000000       4.9522107
       17.000000       90.000000       4.9034086
       17.000000       91.000000       4.8394106
       17.000000       92.000000       4.8393822
       17.000000       93.000000       4.7699593
       17.000000       94.000000       4.7719793
       17.000000       95.000000       4.7963265
       17.000000       96.000000       4.7967788
       17.000000       97.000000       5.0128175
       17.000000       98.000000       5.1074278
       17.000000       99.000000       5.1828281
       18.000000       1.0000000      0.35368570
       18.000000       2.0000000      0.60300021
       18.000000       3.0000000      0.81515771
       18.000000       4.0000000       1.0231667
       18.000000       5.0000000       1.2438912
       18.000000       6.0000000       1.4375336
       18.000000       7.0000000       1.6491792
       18.000000       8.0000000       1.7259723
       18.000000       9.0000000       1.8011438
       18.000000       10.000000       1.9305164
       18.000000       11.000000       2.0441732
       18.000000       12.000000       2.0625685
       18.000000       13.000000       2.1020293
       18.000000       14.000000       2.0731433
       18.000000       15.000000       2.1058783
       18.000000       16.000000       2.1563773
       18.000000       17.000000       2.1922625
       18.000000       18.000000       2.2816570
       18.000000       19.000000       2.3852622
       18.000000       20.000000       2.4731350
       18.000000       21.000000       2.6088799
       18.000000       22.000000       2.7276292
       18.000000       23.000000       2.8432121
       18.000000       24.000000       2.9124431
       18.000000       25.000000       3.0360138
       18.000000       26.000000       3.1572433
       18.000000       27.000000       3.3445736
       18.000000       28.000000       3.4565394
       18.000000       29.000000       3.5617832
       18.000000       30.000000       3.6346557
       18.000000       31.000000       3.7013838
       18.000000       32.000000       3.7034377
       18.000000       33.000000       3.7279369
       18.000000       34.000000       3.6515602
       18.000000       35.000000       3.6263475
       18.000000       36.000000       3.5914524
       18.000000       37.000000       3.5726456
       18.000000       38.000000       3.5578406
       18.000000       39.000000       3.5575002
       18.000000       40.000000       3.5189374
       18.000000       41.000000       3.5311890
       18.000000       42.000000       3.6029176
       18.000000       43.000000       3.6334445
       18.000000       44.000000       3.6721604
       18.000000       45.000000       3.7630221
       18.000000       46.000000       3.8862474
       18.000000       47.000000       4.0163109
       18.000000       48.000000       4.1667206
       18.000000       49.000000       4.2446409
       18.000000       50.000000       4.3152508
       18.000000       51.000000       4.3752870
       18.000000       52.000000       4.4702183
       18.000000       53.000000       4.5734160
       18.000000       54.000000       4.5028764
       18.000000       55.000000       4.4042162
       18.000000       56.000000       4.3752320
       18.000000       57.000000       4.4305047
       18.000000       58.000000       4.4088215
       18.000000       59.000000       4.4757454
       18.000000       60.000000       4.5743091
       18.000000       61.000000       4.7146893
       18.000000       62.000000       4.7418901
       18.000000       63.000000       4.7975292
       18.000000       64.000000       4.9070010
       18.000000       65.000000       4.9770515
       18.000000       66.000000       5.0665270
       18.000000       67.000000       5.1020216
       18.000000       68.000000       5.0521671
       18.000000       69.000000       5.1395179
       18.000000       70.000000       5.1669624
       18.000000       71.000000       5.2081043
       18.000000       72.000000       5.2943076
       18.000000       73.000000       5.3097102
       18.000000       74.000000       5.4100467
       18.000000       75.000000       5.4417632
       18.000000       76.000000       5.4982938
       18.000000       77.000000       5.5382278
       18.000000       78.000000       5.4836611
       18.000000       79.000000       5.4483067
       18.000000       80.000000       5.4972430
       18.000000       81.000000       5.5743295
       18.000000       82.000000       5.5429991
       18.000000       83.000000       5.4227895
       18.000000       84.000000       5.3937751
       18.000000       85.000000       5.5171052
       18.000000       86.000000       5.6192335
       18.000000       87.000000       5.6750227
       18.000000       88.000000       5.6876362
       18.000000       89.000000       5.7441272
       18.000000       90.000000       5.7713541
       18.000000       91.000000       5.7397270
       18.000000       92.000000       5.7800288
       18.000000       93.000000       5.8244703
       18.000000       94.000000       5.8849787
       18.000000       95.000000       5.9895954
       18.000000       96.000000       6.1202337
       18.000000       97.000000       6.1067530
       18.000000       98.000000       6.1379808
       18.000000       99.000000       6.0893847
       19.000000       1.0000000      0.34260240
       19.000000       2.0000000      0.59395667
       19.000000       3.0000000      0.78696711
       19.000000       4.0000000      0.98217532
       19.000000       5.0000000       1.1206751
       19.000000       6.0000000       1.2577948
       19.000000       7.0000000       1.3088137
       19.000000       8.0000000       1.4274815
       19.000000       9.0000000       1.5542410
       19.000000       10.000000       1.6571335
       19.000000       11.000000       1.7890930
       19.000000       12.000000       1.8912340
       19.000000       13.000000       1.9710828
       19.000000       14.000000       2.0880067
       19.000000       15.000000       2.1359118
       19.000000       16.000000       2.1652496
       19.000000       17.000000       2.1656271
       19.000000       18.000000       2.1764009
       19.000000       19.000000       2.2010199
       19.000000       20.000000       2.2540851
       19.000000       21.000000       2.2928057
       19.000000       22.000000       2.3726098
       19.000000       23.000000       2.4235769
       19.000000       24.000000       2.5002565
       19.000000       25.000000       2.6271754
       19.000000       26.000000       2.6811415
       19.000000       27.000000       2.7994280
       19.000000       28.000000       2.9357219
       19.000000       29.000000       3.0665863
       19.000000       30.000000       3.2327968
       19.000000       31.000000       3.3143808
       19.000000       32.000000       3.4333663
       19.000000       33.000000       3.5042399
       19.000000       34.000000       3.6170116
       19.000000       35.000000       3.6688044
       19.000000       36.000000       3.6900230
       19.000000       37.000000       3.6408195
       19.000000       38.000000       3.6743662
       19.000000       39.000000       3.6279071
       19.000000       40.000000       3.5625908
       19.000000       41.000000       3.5278351
       19.000000       42.000000       3.5159134
       19.000000       43.000000       3.5449087
       19.000000       44.000000       3.5653439
       19.000000       45.000000       3.5374090
       19.000000       46.000000       3.5277748
       19.000000       47.000000       3.5954812
       19.000000       48.000000       3.5944837
       19.000000       49.000000       3.6586491
       19.000000       50.000000       3.7433083
       19.000000       51.000000       3.8944248
       19.000000       52.000000       3.9879469
       19.000000       53.000000       4.0795777
       19.000000       54.000000       4.1526917
       19.000000       55.000000       4.2108201
       19.000000       56.000000       4.2087786
       19.000000       57.000000       4.2143013
       19.000000       58.000000       4.2280404
       19.000000       59.000000       4.2092507
       19.000000       60.000000       4.1640224
       19.000000       61.000000       4.1343926
       19.000000       62.000000       4.2023041
       19.000000       63.000000       4.2280720
       19.000000       64.000000       4.2874398
       19.000000       65.000000       4.3701280
       19.000000       66.000000       4.4173831
       19.000000       67.000000       4.4973753
       19.000000       68.000000       4.5427757
       19.000000       69.000000       4.5847583
       19.000000       70.000000       4.6680237
       19.000000       71.000000       4.7676560
       19.000000       72.000000       4.8183642
       19.000000       73.000000       4.8928715
       19.000000       74.000000       4.9640846
       19.000000       75.000000       5.0306358
       19.000000       76.000000       5.0465860
       19.000000       77.000000       5.2063949
       19.000000       78.000000       5.3354085
       19.000000       79.000000       5.2983368
       19.000000       80.000000       5.3117974
       19.000000       81.000000       5.4023948
       19.000000       82.000000       5.4827752
       19.000000       83.000000       5.4862268
       19.000000       84.000000       5.5189240
       19.000000       85.000000       5.4241402
       19.000000       86.000000       5.3615606
       19.000000       87.000000       5.2579042
       19.000000       88.000000       5.2298563
       19.000000       89.000000       5.2729681
       19.000000       90.000000       5.3129815
       19.000000       91.000000       5.4139718
       19.000000       92.000000       5.4764684
       19.000000       93.000000       5.4918233
       19.000000       94.000000       5.5413052
       19.000000       95.000000       5.5153614
       19.000000       96.000000       5.5328104
       19.000000       97.000000       5.5906726
       19.000000       98.000000       5.5880598
       19.000000       99.000000       5.6624704
       20.000000       1.0000000      0.36260000
       20.000000       2.0000000      0.63974662
       20.000000       3.0000000      0.87560427
       20.000000       4.0000000       1.0606508
       20.000000       5.0000000       1.2285533
       20.000000       6.0000000       1.3563547
       20.000000       7.0000000       1.5013173
       20.000000       8.0000000       1.6097891
       20.000000       9.0000000       1.7053946
       20.000000       10.000000       1.7562056
       20.000000       11.000000       1.7838760
       20.000000       12.000000       1.8334764
       20.000000       13.000000       1.9028325
       20.000000       14.000000       1.9794959
       20.000000       15.000000       2.0365633
       20.000000       16.000000       2.1344783
       20.000000       17.000000       2.2279073
       20.000000       18.000000       2.3231050
       20.000000       19.000000       2.4251338
       20.000000       20.000000       2.4920126
       20.000000       21.000000       2.5612211
       20.000000       22.000000       2.6096439
       20.000000       23.000000       2.6379603
       20.000000       24.000000       2.7043373
       20.000000       25.000000       2.7742962
       20.000000       26.000000       2.8565625
       20.000000       27.000000       2.8968036
       20.000000       28.000000       3.0592129
       20.000000       29.000000       3.1646226
       20.000000       30.000000       3.2235684
       20.000000       31.000000       3.3150524
       20.000000       32.000000       3.3641179
       20.000000       33.000000       3.4367341
       20.000000       34.000000       3.4721502
       20.000000       35.000000       3.5511867
       20.000000       36.000000       3.5676046
       20.000000       37.000000       3.5980172
       20.000000       38.000000       3.5437440
       20.000000       39.000000       3.6017513
       20.000000       40.000000       3.5965136
       20.000000       41.000000       3.5515863
       20.000000       42.000000       3.5550662
       20.000000       43.000000       3.5540660
       20.000000       44.000000       3.5954257
       20.000000       45.000000       3.6373079
       20.000000       46.000000       3.6539902
       20.000000       47.000000       3.6675475
       20.000000       48.000000       3.6993135
       20.000000       49.000000       3.7514872
       20.000000       50.000000       3.8573527
       20.000000       51.000000       3.9427635
       20.000000       52.000000       4.0229488
       20.000000       53.000000       3.9895531
       20.000000       54.000000       4.0530555
       20.000000       55.000000       4.0887078
       20.000000       56.000000       4.1018589
       20.000000       57.000000       4.0988476
       20.000000       58.000000       4.1593392
       20.000000       59.000000       4.1763360
       20.000000       60.000000       4.1525229
       20.000000       61.000000       4.1373245
       20.000000       62.000000       4.1804551
       20.000000       63.000000       4.2614812
       20.000000       64.000000       4.3253239
       20.000000       65.000000       4.2816554
       20.000000       66.000000       4.2175084
       20.000000       67.000000       4.2518548
       20.000000       68.000000       4.3207406
       20.000000       69.000000       4.3409329
       20.000000       70.000000       4.4340013
       20.000000       71.000000       4.4930207
       20.000000       72.000000       4.5136741
       20.000000       73.000000       4.5520362
       20.000000       74.000000       4.5899568
       20.000000       75.000000       4.5844116
       20.000000       76.000000       4.6112590
       20.000000       77.000000       4.5487994
       20.000000       78.000000       4.5556976
       20.000000       79.000000       4.5869902
       20.000000       80.000000       4.7076264
       20.000000       81.000000       4.7682283
       20.000000       82.000000       4.8623612
       20.000000       83.000000       4.9166692
       20.000000       84.000000       4.9510776
       20.000000       85.000000       5.0246061
       20.000000       86.000000       4.9662628
       20.000000       87.000000       5.0340598
       20.000000       88.000000       5.0510340
       20.000000       89.000000       5.0360732
       20.000000       90.000000       5.0191370
       20.000000       91.000000       4.9999624
       20.000000       92.000000       4.9678946
       20.000000       93.000000       4.9219979
       20.000000       94.000000       4.8050826
       20.000000       95.000000       4.8274324
       20.000000       96.000000       4.8162231
       20.000000       97.000000       4.9218010
       20.000000       98.000000       5.0115057
       20.000000       99.000000       5.0769178
       21.000000       1.0000000      0.38077852
       21.000000       2.0000000      0.66702035
       21.000000       3.0000000      0.89386521
       21.000000       4.0000000       1.0824901
       21.000000       5.0000000       1.2272280
       21.000000       6.0000000       1.3542974
       21.000000       7.0000000       1.4637051
       21.000000       8.0000000       1.5861624
       21.000000       9.0000000       1.6719217
       21.000000       10.000000       1.7364754
       21.000000       11.000000       1.7928398
       21.000000       12.000000       1.8726825
       21.000000       13.000000       1.9639542
       21.000000       14.000000       2.0042176
       21.000000       15.000000       2.0512894
       21.000000       16.000000       2.0914491
       21.000000       17.000000       2.1773241
       21.000000       18.000000       2.2598588
       21.000000       19.000000       2.3474152
       21.000000       20.000000       2.4539039
       21.000000       21.000000       2.5056694
       21.000000       22.000000       2.5475521
       21.000000       23.000000       2.5896181
       21.000000       24.000000       2.6782891
       21.000000       25.000000       2.7394526
       21.000000       26.000000       2.7956201
       21.000000       27.000000       2.8685590
       21.000000       28.000000       2.9240555
       21.000000       29.000000       3.0012566
       21.000000       30.000000       3.0544317
       21.000000       31.000000       3.0969092
       21.000000       32.000000       3.1262508
       21.000000       33.000000       3.1850993
       21.000000       34.000000       3.2588881
       21.000000       35.000000       3.2947248
       21.000000       36.000000       3.3675196
       21.000000       37.000000       3.4043170
       21.000000       38.000000       3.4455927
       21.000000       39.000000       3.4584351
       21.000000       40.000000       3.5555593
       21.000000       41.000000       3.6353317
       21.000000       42.000000       3.6686127
       21.000000       43.000000       3.7439238
       21.000000       44.000000       3.8067085
       21.000000       45.000000       3.8223909
       21.000000       46.000000       3.8668077
       21.000000       47.000000       3.8954481
       21.000000       48.000000       3.9056830
       21.000000       49.000000       3.9505294
       21.000000       50.000000       3.9609836
       21.000000       51.000000       3.9921003
       21.000000       52.000000       3.9581839
       21.000000       53.000000       3.9718108
       21.000000       54.000000       3.9955401
       21.000000       55.000000       4.0342063
       21.000000       56.000000       4.1194235
       21.000000       57.000000       4.2517757
       21.000000       58.000000       4.3243080
       21.000000       59.000000       4.3726385
       21.000000       60.000000       4.4425000
       21.000000       61.000000       4.4876923
       21.000000       62.000000       4.5118095
       21.000000       63.000000       4.5082035
       21.000000       64.000000       4.4557656
       21.000000       65.000000       4.4590136
       21.000000       66.000000       4.4949400
       21.000000       67.000000       4.5672980
       21.000000       68.000000       4.5589499
       21.000000       69.000000       4.4851752
       21.000000       70.000000       4.4207670
       21.000000       71.000000       4.3967843
       21.000000       72.000000       4.3912472
       21.000000       73.000000       4.3814345
       21.000000       74.000000       4.3950769
       21.000000       75.000000       4.5052224
       21.000000       76.000000       4.5570629
       21.000000       77.000000       4.5628021
       21.000000       78.000000       4.5666130
       21.000000       79.000000       4.6886871
       21.000000       80.000000       4.7313891
       21.000000       81.000000       4.8347109
       21.000000       82.000000       4.9104472
       21.000000       83.000000       5.0796771
       21.000000       84.000000       5.0699316
       21.000000       85.000000       5.0862537
       21.000000       86.000000       5.0589319
       21.000000       87.000000       5.0621300
       21.000000       88.000000       5.1060521
       21.000000       89.000000       5.0872504
       21.000000       90.000000       4.9689164
       21.000000       91.000000       4.8875710
       21.000000       92.000000       4.8808193
       21.000000       93.000000       4.9694005
       21.000000       94.000000       5.0623668
       21.000000       95.000000       5.0914411
       21.000000       96.000000       5.1613177
       21.000000       97.000000       5.2296818
       21.000000       98.000000       5.3785851
       21.000000       99.000000       5.4563509
       22.000000       1.0000000      0.39130898
       22.000000       2.0000000      0.66880145
       22.000000       3.0000000      0.88579708
       22.000000       4.0000000       1.0648231
       22.000000       5.0000000       1.2332762
       22.000000       6.0000000       1.3706063
       22.000000       7.0000000       1.4767547
       22.000000       8.0000000       1.5505517
       22.000000       9.0000000       1.6206848
       22.000000       10.000000       1.6814482
       22.000000       11.000000       1.7655479
       22.000000       12.000000       1.8486675
       22.000000       13.000000       1.9345723
       22.000000       14.000000       2.0545832
       22.000000       15.000000       2.1640388
       22.000000       16.000000       2.2683760
       22.000000       17.000000       2.3371855
       22.000000       18.000000       2.4343570
       22.000000       19.000000       2.5042732
       22.000000       20.000000       2.5461401
       22.000000       21.000000       2.6303994
       22.000000       22.000000       2.6634553
       22.000000       23.000000       2.6963973
       22.000000       24.000000       2.7333377
       22.000000       25.000000       2.7722645
       22.000000       26.000000       2.8206532
       22.000000       27.000000       2.9079196
       22.000000       28.000000       2.9630380
       22.000000       29.000000       3.0354109
       22.000000       30.000000       3.0744658
       22.000000       31.000000       3.1401142
       22.000000       32.000000       3.2250531
       22.000000       33.000000       3.2678284
       22.000000       34.000000       3.3040060
       22.000000       35.000000       3.3219217
       22.000000       36.000000       3.3348993
       22.000000       37.000000       3.3881330
       22.000000       38.000000       3.4341121
       22.000000       39.000000       3.4997268
       22.000000       40.000000       3.5882734
       22.000000       41.000000       3.6445142
       22.000000       42.000000       3.6895369
       22.000000       43.000000       3.7187460
       22.000000       44.000000       3.7556327
       22.000000       45.000000       3.8490433
       22.000000       46.000000       3.9310404
       22.000000       47.000000       3.9507442
       22.000000       48.000000       3.9815296
       22.000000       49.000000       3.9694349
       22.000000       50.000000       3.9810136
       22.000000       51.000000       3.9410670
       22.000000       52.000000       4.0176424
       22.000000       53.000000       4.0931111
       22.000000       54.000000       4.0660490
       22.000000       55.000000       4.0940711
       22.000000       56.000000       4.1685490
       22.000000       57.000000       4.1884030
       22.000000       58.000000       4.2603688
       22.000000       59.000000       4.3573988
       22.000000       60.000000       4.4380177
       22.000000       61.000000       4.5296761
       22.000000       62.000000       4.6593845
       22.000000       63.000000       4.6889314
       22.000000       64.000000       4.7570477
       22.000000       65.000000       4.8137251
       22.000000       66.000000       4.8735560
       22.000000       67.000000       4.8168248
       22.000000       68.000000       4.8573666
       22.000000       69.000000       4.8908885
       22.000000       70.000000       4.8461941
       22.000000       71.000000       4.8171788
       22.000000       72.000000       4.8181536
       22.000000       73.000000       4.8529110
       22.000000       74.000000       4.8598821
       22.000000       75.000000       4.8047541
       22.000000       76.000000       4.7662299
       22.000000       77.000000       4.8292705
       22.000000       78.000000       4.8813829
       22.000000       79.000000       4.8603324
       22.000000       80.000000       4.8524366
       22.000000       81.000000       4.9097069
       22.000000       82.000000       4.9526718
       22.000000       83.000000       4.9938248
       22.000000       84.000000       5.1021145
       22.000000       85.000000       5.1408234
       22.000000       86.000000       5.2569624
       22.000000       87.000000       5.2178768
       22.000000       88.000000       5.1086245
       22.000000       89.000000       5.0527380
       22.000000       90.000000       5.1053259
       22.000000       91.000000       5.0971338
       22.000000       92.000000       5.0906739
       22.000000       93.000000       5.0575947
       22.000000       94.000000       5.1231222
       22.000000       95.000000       5.2126756
       22.000000       96.000000       5.2588800
       22.000000       97.000000       5.3819644
       22.000000       98.000000       5.4173999
       22.000000       99.000000       5.5458621
       23.000000       1.0000000      0.42389887
       23.000000       2.0000000      0.73209548
       23.000000       3.0000000      0.97447461
       23.000000       4.0000000       1.1766533
       23.000000       5.0000000       1.3473259
       23.000000       6.0000000       1.5027994
       23.000000       7.0000000       1.6550977
       23.000000       8.0000000       1.7840392
       23.000000       9.0000000       1.9143363
       23.000000       10.000000       2.0853741
       23.000000       11.000000       2.1928149
       23.000000       12.000000       2.2776939
       23.000000       13.000000       2.3672998
       23.000000       14.000000       2.4345881
       23.000000       15.000000       2.4436917
       23.000000       16.000000       2.4967830
       23.000000       17.000000       2.5301627
       23.000000       18.000000       2.5594659
       23.000000       19.000000       2.5901108
       23.000000       20.000000       2.6120142
       23.000000       21.000000       2.6794235
       23.000000       22.000000       2.7579119
       23.000000       23.000000       2.8335396
       23.000000       24.000000       2.8786515
       23.000000       25.000000       2.9368296
       23.000000       26.000000       2.9921981
       23.000000       27.000000       3.0233525
       23.000000       28.000000       3.0648679
       23.000000       29.000000       3.0822116
       23.000000       30.000000       3.1207538
       23.000000       31.000000       3.1540434
       23.000000       32.000000       3.2199484
       23.000000       33.000000       3.2391054
       23.000000       34.000000       3.3049705
       23.000000       35.000000       3.3536420
       23.000000       36.000000       3.4200790
       23.000000       37.000000       3.4677778
       23.000000       38.000000       3.5117689
       23.000000       39.000000       3.5986617
       23.000000       40.000000       3.6349754
       23.000000       41.000000       3.6863056
       23.000000       42.000000       3.7870739
       23.000000       43.000000       3.8754957
       23.000000       44.000000       3.9140341
       23.000000       45.000000       3.9375807
       23.000000       46.000000       3.9656536
       23.000000       47.000000       4.0362827
       23.000000       48.000000       4.1143700
       23.000000       49.000000       4.1715300
       23.000000       50.000000       4.2231306
       23.000000       51.000000       4.2816589
       23.000000       52.000000       4.2897016
       23.000000       53.000000       4.3314270
       23.000000       54.000000       4.3849317
       23.000000       55.000000       4.4071362
       23.000000       56.000000       4.4464489
       23.000000       57.000000       4.4599629
       23.000000       58.000000       4.4830556
       23.000000       59.000000       4.4222264
       23.000000       60.000000       4.3688983
       23.000000       61.000000       4.3048410
       23.000000       62.000000       4.3082882
       23.000000       63.000000       4.3690514
       23.000000       64.000000       4.4416095
       23.000000       65.000000       4.5757752
       23.000000       66.000000       4.6938554
       23.000000       67.000000       4.8661915
       23.000000       68.000000       4.9297476
       23.000000       69.000000       4.9563790
       23.000000       70.000000       5.0164748
       23.000000       71.000000       5.0680981
       23.000000       72.000000       5.1514166
       23.000000       73.000000       5.2255527
       23.000000       74.000000       5.2031855
       23.000000       75.000000       5.1845642
       23.000000       76.000000       5.2178279
       23.000000       77.000000       5.2296155
       23.000000       78.000000       5.1148579
       23.000000       79.000000       5.0705813
       23.000000       80.000000       5.0306410
       23.000000       81.000000       5.0163657
       23.000000       82.000000       5.0073241
       23.000000       83.000000       4.9522584
       23.000000       84.000000       4.9478954
       23.000000       85.000000       4.9685848
       23.000000       86.000000       4.9864517
       23.000000       87.000000       5.0967351
       23.000000       88.000000       5.3351208
       23.000000       89.000000       5.3778793
       23.000000       90.000000       5.3762761
       23.000000       91.000000       5.4368944
       23.000000       92.000000       5.3844233
       23.000000       93.000000       5.4476426
       23.000000       94.000000       5.4749312
       23.000000       95.000000       5.5303284
       23.000000       96.000000       5.5660600
       23.000000       97.000000       5.6616227
       23.000000       98.000000       5.6711076
       23.000000       99.000000       5.6872439
       24.000000       1.0000000      0.42196548
       24.000000       2.0000000      0.73799064
       24.000000       3.0000000       1.0155704
       24.000000       4.0000000       1.2182763
       24.000000       5.0000000       1.3824211
       24.000000       6.0000000       1.5419202
       24.000000       7.0000000       1.6933396
       24.000000       8.0000000       1.7784697
       24.000000       9.0000000       1.8893631
       24.000000       10.000000       1.9491864
       24.000000       11.000000       2.0210050
       24.000000       12.000000       2.0888586
       24.000000       13.000000       2.1466691
       24.000000       14.000000       2.2213200
       24.000000       15.000000       2.2675602
       24.000000       16.000000       2.3094483
       24.000000       17.000000       2.4142266
       24.000000       18.000000       2.5245716
       24.000000       19.000000       2.6332034
       24.000000       20.000000       2.7538547
       24.000000       21.000000       2.7947076
       24.000000       22.000000       2.8588970
       24.000000       23.000000       2.9447991
       24.000000       24.000000       3.0429956
       24.000000       25.000000       3.1615251
       24.000000       26.000000       3.2139712
       24.000000       27.000000       3.2343450
       24.000000       28.000000       3.1964842
       24.000000       29.000000       3.2274700
       24.000000       30.000000       3.2848725
       24.000000       31.000000       3.3000758
       24.000000       32.000000       3.3076885
       24.000000       33.000000       3.3299752
       24.000000       34.000000       3.3401143
       24.000000       35.000000       3.3754240
       24.000000       36.000000       3.4344346
       24.000000       37.000000       3.5401837
       24.000000       38.000000       3.5857595
       24.000000       39.000000       3.5758098
       24.000000       40.000000       3.6562175
       24.000000       41.000000       3.7528006
       24.000000       42.000000       3.8005074
       24.000000       43.000000       3.8553613
       24.000000       44.000000       3.8379190
       24.000000       45.000000       3.8344928
       24.000000       46.000000       3.8355774
       24.000000       47.000000       3.9078589
       24.000000       48.000000       4.0037936
       24.000000       49.000000       4.0394172
       24.000000       50.000000       4.1119682
       24.000000       51.000000       4.1031660
       24.000000       52.000000       4.1202386
       24.000000       53.000000       4.1481799
       24.000000       54.000000       4.2113621
       24.000000       55.000000       4.2115354
       24.000000       56.000000       4.1799899
       24.000000       57.000000       4.1367023
       24.000000       58.000000       4.1445175
       24.000000       59.000000       4.2261400
       24.000000       60.000000       4.2748413
       24.000000       61.000000       4.3761615
       24.000000       62.000000       4.3402907
       24.000000       63.000000       4.3691411
       24.000000       64.000000       4.3776611
       24.000000       65.000000       4.4149561
       24.000000       66.000000       4.4556199
       24.000000       67.000000       4.5106328
       24.000000       68.000000       4.5152391
       24.000000       69.000000       4.5015091
       24.000000       70.000000       4.5458351
       24.000000       71.000000       4.5776487
       24.000000       72.000000       4.6652989
       24.000000       73.000000       4.7154493
       24.000000       74.000000       4.7941325
       24.000000       75.000000       4.8277206
       24.000000       76.000000       4.8426958
       24.000000       77.000000       4.8815070
       24.000000       78.000000       4.9141490
       24.000000       79.000000       4.9410958
       24.000000       80.000000       4.8967962
       24.000000       81.000000       4.7792608
       24.000000       82.000000       4.8271936
       24.000000       83.000000       4.8261026
       24.000000       84.000000       4.8931874
       24.000000       85.000000       5.0365034
       24.000000       86.000000       5.1290519
       24.000000       87.000000       5.2954658
       24.000000       88.000000       5.3592817
       24.000000       89.000000       5.4476194
       24.000000       90.000000       5.4836795
       24.000000       91.000000       5.5165155
       24.000000       92.000000       5.5157721
       24.000000       93.000000       5.5000679
       24.000000       94.000000       5.5757077
       24.000000       95.000000       5.5356314
       24.000000       96.000000       5.6067586
       24.000000       97.000000       5.6020447
       24.000000       98.000000       5.5611706
       24.000000       99.000000       5.5469307
       25.000000       1.0000000      0.50345304
       25.000000       2.0000000      0.89996989
       25.000000       3.0000000       1.1660380
       25.000000       4.0000000       1.3678821
       25.000000       5.0000000       1.5358273
       25.000000       6.0000000       1.7045157
       25.000000       7.0000000       1.8358405
       25.000000       8.0000000       1.9889493
       25.000000       9.0000000       2.0745895
       25.000000       10.000000       2.2062603
       25.000000       11.000000       2.2486814
       25.000000       12.000000       2.3201738
       25.000000       13.000000       2.3741715
       25.000000       14.000000       2.4253747
       25.000000       15.000000       2.4648012
       25.000000       16.000000       2.5157958
       25.000000       17.000000       2.6366101
       25.000000       18.000000       2.7469891
       25.000000       19.000000       2.8769500
       25.000000       20.000000       2.9485283
       25.000000       21.000000       2.9933321
       25.000000       22.000000       3.0924097
       25.000000       23.000000       3.1749444
       25.000000       24.000000       3.2277460
       25.000000       25.000000       3.2672544
       25.000000       26.000000       3.4002923
       25.000000       27.000000       3.4513842
       25.000000       28.000000       3.5674568
       25.000000       29.000000       3.6580339
       25.000000       30.000000       3.7051998
       25.000000       31.000000       3.7740458
       25.000000       32.000000       3.8211020
       25.000000       33.000000       3.9757589
       25.000000       34.000000       4.1139934
       25.000000       35.000000       4.2323997
       25.000000       36.000000       4.2842697
       25.000000       37.000000       4.2878340
       25.000000       38.000000       4.2663532
       25.000000       39.000000       4.2610133
       25.000000       40.000000       4.2709801
       25.000000       41.000000       4.2549462
       25.000000       42.000000       4.2523826
       25.000000       43.000000       4.2439794
       25.000000       44.000000       4.2438605
       25.000000       45.000000       4.2177746
       25.000000       46.000000       4.2438251
       25.000000       47.000000       4.2326305
       25.000000       48.000000       4.2633341
       25.000000       49.000000       4.3953106
       25.000000       50.000000       4.4943055
       25.000000       51.000000       4.6181356
       25.000000       52.000000       4.6074046
       25.000000       53.000000       4.5632570
       25.000000       54.000000       4.6380561
       25.000000       55.000000       4.7358186
       25.000000       56.000000       4.7551912
       25.000000       57.000000       4.8628012
       25.000000       58.000000       4.9443766
       25.000000       59.000000       5.0225810
       25.000000       60.000000       5.0299715
       25.000000       61.000000       4.9978482
       25.000000       62.000000       4.9408219
       25.000000       63.000000       4.9316118
       25.000000       64.000000       4.9223022
       25.000000       65.000000       4.9050613
       25.000000       66.000000       5.0426916
       25.000000       67.000000       5.0278382
       25.000000       68.000000       5.0418477
       25.000000       69.000000       5.0222324
       25.000000       70.000000       5.0241258
       25.000000       71.000000       5.0323628
       25.000000       72.000000       5.0354484
       25.000000       73.000000       5.0239565
       25.000000       74.000000       5.0596951
       25.000000       75.000000       5.1631364
       25.000000       76.000000       5.2303141
       25.000000       77.000000       5.1605060
       25.000000       78.000000       5.2316649
       25.000000       79.000000       5.4093190
       25.000000       80.000000       5.5370564
       25.000000       81.000000       5.6623779
       25.000000       82.000000       5.7907553
       25.000000       83.000000       5.9829429
       25.000000       84.000000       6.0480140
       25.000000       85.000000       5.9804065
       25.000000       86.000000       5.8949983
       25.000000       87.000000       5.8191612
       25.000000       88.000000       5.9260967
       25.000000       89.000000       6.0525395
       25.000000       90.000000       6.0801587
       25.000000       91.000000       6.0025149
       25.000000       92.000000       6.0560477
       25.000000       93.000000       6.0477843
       25.000000       94.000000       5.9492459
       25.000000       95.000000       5.8917981
       25.000000       96.000000       5.7910087
       25.000000       97.000000       5.7046385
       25.000000       98.000000       5.7475080
       25.000000       99.000000       5.7874430
       26.000000       1.0000000      0.54794836
       26.000000       2.0000000      0.92494817
       26.000000       3.0000000       1.2535008
       26.000000       4.0000000       1.4919358
       26.000000       5.0000000       1.6361250
       26.000000       6.0000000       1.7893535
       26.000000       7.0000000       1.9739266
       26.000000       8.0000000       2.1412652
       26.000000       9.0000000       2.3464465
       26.000000       10.000000       2.4915650
       26.000000       11.000000       2.6394663
       26.000000       12.000000       2.6230193
       26.000000       13.000000       2.6677353
       26.000000       14.000000       2.7544394
       26.000000       15.000000       2.9701189
       26.000000       16.000000       3.1695153
       26.000000       17.000000       3.1998206
       26.000000       18.000000       3.2202403
       26.000000       19.000000       3.2465651
       26.000000       20.000000       3.2850152
       26.000000       21.000000       3.4130571
       26.000000       22.000000       3.4137212
       26.000000       23.000000       3.4175033
       26.000000       24.000000       3.4728607
       26.000000       25.000000       3.5270240
       26.000000       26.000000       3.6297297
       26.000000       27.000000       3.7613691
       26.000000       28.000000       3.7961643
       26.000000       29.000000       3.7448835
       26.000000       30.000000       3.8370624
       26.000000       31.000000       3.8424743
       26.000000       32.000000       3.8638839
       26.000000       33.000000       3.8722545
       26.000000       34.000000       3.9231843
       26.000000       35.000000       4.0082807
       26.000000       36.000000       4.0791348
       26.000000       37.000000       4.0888815
       26.000000       38.000000       4.2584597
       26.000000       39.000000       4.3988529
       26.000000       40.000000       4.4483287
       26.000000       41.000000       4.4971034
       26.000000       42.000000       4.5194413
       26.000000       43.000000       4.5021454
       26.000000       44.000000       4.5606445
       26.000000       45.000000       4.6189690
       26.000000       46.000000       4.6511491
       26.000000       47.000000       4.6476933
       26.000000       48.000000       4.5999793
       26.000000       49.000000       4.6455271
       26.000000       50.000000       4.6577813
       26.000000       51.000000       4.6620846
       26.000000       52.000000       4.7232115
       26.000000       53.000000       4.8886100
       26.000000       54.000000       4.9886553
       26.000000       55.000000       5.0471635
       26.000000       56.000000       5.1518876
       26.000000       57.000000       5.1616143
       26.000000       58.000000       5.1242308
       26.000000       59.000000       5.1303478
       26.000000       60.000000       5.3258289
       26.000000       61.000000       5.4738693
       26.000000       62.000000       5.6044901
       26.000000       63.000000       5.6797800
       26.000000       64.000000       5.7689068
       26.000000       65.000000       5.9134652
       26.000000       66.000000       5.9415993
       26.000000       67.000000       5.8258064
       26.000000       68.000000       5.7090565
       26.000000       69.000000       5.6179833
       26.000000       70.000000       5.5256399
       26.000000       71.000000       5.4369105
       26.000000       72.000000       5.4647255
       26.000000       73.000000       5.5966501
       26.000000       74.000000       5.5995178
       26.000000       75.000000       5.5316470
       26.000000       76.000000       5.5415636
       26.000000       77.000000       5.5775377
       26.000000       78.000000       5.5630465
       26.000000       79.000000       5.5737123
       26.000000       80.000000       5.5593881
       26.000000       81.000000       5.5753747
       26.000000       82.000000       5.6441560
       26.000000       83.000000       5.6993997
       26.000000       84.000000       5.7773587
       26.000000       85.000000       5.9786588
       26.000000       86.000000       6.1442536
       26.000000       87.000000       6.2180088
       26.000000       88.000000       6.3354273
       26.000000       89.000000       6.5774609
       26.000000       90.000000       6.7666286
       26.000000       91.000000       6.9626870
       26.000000       92.000000       6.8720410
       26.000000       93.000000       6.7834377
       26.000000       94.000000       6.6701380
       26.000000       95.000000       6.5392477
       26.000000       96.000000       6.4008768
       26.000000       97.000000       6.3946264
       26.000000       98.000000       6.4084278
       26.000000       99.000000       6.3928552
       27.000000       1.0000000      0.66074052
       27.000000       2.0000000       1.0749948
       27.000000       3.0000000       1.3750303
       27.000000       4.0000000       1.6022701
       27.000000       5.0000000       1.8324022
       27.000000       6.0000000       1.9796598
       27.000000       7.0000000       2.1241635
       27.000000       8.0000000       2.2857095
       27.000000       9.0000000       2.3514589
       27.000000       10.000000       2.4570921
       27.000000       11.000000       2.6133716
       27.000000       12.000000       2.7576479
       27.000000       13.000000       2.8109207
       27.000000       14.000000       2.9083088
       27.000000       15.000000       2.9424639
       27.000000       16.000000       3.0158699
       27.000000       17.000000       3.1273701
       27.000000       18.000000       3.2928874
       27.000000       19.000000       3.4277055
       27.000000       20.000000       3.5334200
       27.000000       21.000000       3.6104350
       27.000000       22.000000       3.7208843
       27.000000       23.000000       3.7697713
       27.000000       24.000000       4.0312966
       27.000000       25.000000       4.1726897
       27.000000       26.000000       4.1828939
       27.000000       27.000000       4.2438848
       27.000000       28.000000       4.2941368
       27.000000       29.000000       4.3257867
       27.000000       30.000000       4.2581236
       27.000000       31.000000       4.3371618
       27.000000       32.000000       4.4531442
       27.000000       33.000000       4.4828903
       27.000000       34.000000       4.5220232
       27.000000       35.000000       4.5797053
       27.000000       36.000000       4.7625123
       27.000000       37.000000       4.7832995
       27.000000       38.000000       4.8198162
       27.000000       39.000000       4.8669059
       27.000000       40.000000       4.9887081
       27.000000       41.000000       4.9958554
       27.000000       42.000000       4.9986676
       27.000000       43.000000       4.8949176
       27.000000       44.000000       4.8160024
       27.000000       45.000000       4.8679442
       27.000000       46.000000       4.8886634
       27.000000       47.000000       4.8984536
       27.000000       48.000000       4.9170337
       27.000000       49.000000       4.9855602
       27.000000       50.000000       5.0030419
       27.000000       51.000000       5.0305775
       27.000000       52.000000       5.2309690
       27.000000       53.000000       5.3092722
       27.000000       54.000000       5.3414722
       27.000000       55.000000       5.5063504
       27.000000       56.000000       5.5822578
       27.000000       57.000000       5.6284573
       27.000000       58.000000       5.7523030
       27.000000       59.000000       5.8690702
       27.000000       60.000000       5.9489859
       27.000000       61.000000       6.0119240
       27.000000       62.000000       6.0597146
       27.000000       63.000000       6.0223084
       27.000000       64.000000       5.9164746
       27.000000       65.000000       5.9838585
       27.000000       66.000000       5.8838885
       27.000000       67.000000       5.8568024
       27.000000       68.000000       6.0499083
       27.000000       69.000000       6.2315030
       27.000000       70.000000       6.2573576
       27.000000       71.000000       6.3095790
       27.000000       72.000000       6.3006950
       27.000000       73.000000       6.1716305
       27.000000       74.000000       6.2487546
       27.000000       75.000000       6.4143318
       27.000000       76.000000       6.4693208
       27.000000       77.000000       6.5447387
       27.000000       78.000000       6.5269310
       27.000000       79.000000       6.6496431
       27.000000       80.000000       6.6791631
       27.000000       81.000000       6.5488189
       27.000000       82.000000       6.7285127
       27.000000       83.000000       6.8077355
       27.000000       84.000000       7.0324476
       27.000000       85.000000       7.1357187
       27.000000       86.000000       7.2857076
       27.000000       87.000000       7.4406676
       27.000000       88.000000       7.4823688
       27.000000       89.000000       7.4153146
       27.000000       90.000000       7.4361490
       27.000000       91.000000       7.3933480
       27.000000       92.000000       7.4528480
       27.000000       93.000000       7.4578617
       27.000000       94.000000       7.5547398
       27.000000       95.000000       7.6352794
       27.000000       96.000000       7.5645810
       27.000000       97.000000       7.3754286
       27.000000       98.000000       7.2927058
       27.000000       99.000000       7.2366026
       28.000000       1.0000000      0.66012565
       28.000000       2.0000000       1.0955532
       28.000000       3.0000000       1.5032324
       28.000000       4.0000000       1.8520876
       28.000000       5.0000000       2.1250244
       28.000000       6.0000000       2.3346963
       28.000000       7.0000000       2.4189751
       28.000000       8.0000000       2.4687774
       28.000000       9.0000000       2.5508499
       28.000000       10.000000       2.6050484
       28.000000       11.000000       2.7611989
       28.000000       12.000000       3.0267413
       28.000000       13.000000       3.2052443
       28.000000       14.000000       3.4476409
       28.000000       15.000000       3.6646777
       28.000000       16.000000       3.7724038
       28.000000       17.000000       3.8731251
       28.000000       18.000000       3.9269929
       28.000000       19.000000       3.8932000
       28.000000       20.000000       3.8336503
       28.000000       21.000000       3.8031614
       28.000000       22.000000       3.7811119
       28.000000       23.000000       4.0034213
       28.000000       24.000000       4.1200933
       28.000000       25.000000       4.3188114
       28.000000       26.000000       4.5292550
       28.000000       27.000000       4.6035131
       28.000000       28.000000       4.7053678
       28.000000       29.000000       4.7385886
       28.000000       30.000000       4.8321819
       28.000000       31.000000       4.8965287
       28.000000       32.000000       4.8416676
       28.000000       33.000000       4.7634813
       28.000000       34.000000       4.8475470
       28.000000       35.000000       4.8102907
       28.000000       36.000000       4.7997276
       28.000000       37.000000       4.8626437
       28.000000       38.000000       4.9341288
       28.000000       39.000000       5.0091440
       28.000000       40.000000       5.0974348
       28.000000       41.000000       5.1741589
       28.000000       42.000000       5.0969609
       28.000000       43.000000       5.1210769
       28.000000       44.000000       5.1731863
       28.000000       45.000000       5.2405508
       28.000000       46.000000       5.2401115
       28.000000       47.000000       5.2468545
       28.000000       48.000000       5.3872182
       28.000000       49.000000       5.4358546
       28.000000       50.000000       5.6994293
       28.000000       51.000000       5.7472750
       28.000000       52.000000       5.7962472
       28.000000       53.000000       5.9567166
       28.000000       54.000000       6.1456932
       28.000000       55.000000       6.2364343
       28.000000       56.000000       6.2344098
       28.000000       57.000000       6.3955609
       28.000000       58.000000       6.4283768
       28.000000       59.000000       6.2877351
       28.000000       60.000000       6.1333527
       28.000000       61.000000       6.0037618
       28.000000       62.000000       5.8191524
       28.000000       63.000000       5.7197517
       28.000000       64.000000       5.8508002
       28.000000       65.000000       5.9538336
       28.000000       66.000000       5.8402057
       28.000000       67.000000       5.8922996
       28.000000       68.000000       6.0073737
       28.000000       69.000000       6.1781570
       28.000000       70.000000       6.3694829
       28.000000       71.000000       6.3865543
       28.000000       72.000000       6.4012669
       28.000000       73.000000       6.3765560
       28.000000       74.000000       6.6440980
       28.000000       75.000000       6.7230658
       28.000000       76.000000       6.7929324
       28.000000       77.000000       6.7934133
       28.000000       78.000000       6.8686331
       28.000000       79.000000       6.7171237
       28.000000       80.000000       6.6249494
       28.000000       81.000000       7.0790043
       28.000000       82.000000       6.9943446
       28.000000       83.000000       7.1292195
       28.000000       84.000000       7.1110520
       28.000000       85.000000       7.0867598
       28.000000       86.000000       6.9995687
       28.000000       87.000000       6.8999518
       28.000000       88.000000       6.8917744
       28.000000       89.000000       6.8125064
       28.000000       90.000000       6.7955811
       28.000000       91.000000       6.7306141
       28.000000       92.000000       6.9054969
       28.000000       93.000000       7.1132756
       28.000000       94.000000       7.1290508
       28.000000       95.000000       7.1820456
       28.000000       96.000000       7.2252482
       28.000000       97.000000       7.3084165
       28.000000       98.000000       7.2997105
       28.000000       99.000000       7.2569809
       29.000000       1.0000000      0.90631076
       29.000000       2.0000000       1.4360674
       29.000000       3.0000000       1.5825550
       29.000000       4.0000000       1.7565279
       29.000000       5.0000000       1.9450437
       29.000000       6.0000000       2.2611616
       29.000000       7.0000000       2.5617647
       29.000000       8.0000000       2.5127664
       29.000000       9.0000000       2.7909886
       29.000000       10.000000       3.0599250
       29.000000       11.000000       3.1424692
       29.000000       12.000000       3.3133586
       29.000000       13.000000       3.3923810
       29.000000       14.000000       3.6008299
       29.000000       15.000000       3.6537839
       29.000000       16.000000       3.6925547
       29.000000       17.000000       3.8887190
       29.000000       18.000000       4.0349639
       29.000000       19.000000       4.3461579
       29.000000       20.000000       4.6084707
       29.000000       21.000000       4.7303570
       29.000000       22.000000       4.9042697
       29.000000       23.000000       4.8954189
       29.000000       24.000000       4.9636959
       29.000000       25.000000       5.1941829
       29.000000       26.000000       5.2393781
       29.000000       27.000000       5.1664910
       29.000000       28.000000       5.2642463
       29.000000       29.000000       5.3760759
       29.000000       30.000000       5.5837596
       29.000000       31.000000       5.7256605
       29.000000       32.000000       5.6033327
       29.000000       33.000000       5.8283745
       29.000000       34.000000       5.6236733
       29.000000       35.000000       5.5372985
       29.000000       36.000000       5.0384970
       29.000000       37.000000       5.3636460
       29.000000       38.000000       5.5364116
       29.000000       39.000000       5.3243713
       29.000000       40.000000       5.5067949
       29.000000       41.000000       5.4963862
       29.000000       42.000000       5.5432385
       29.000000       43.000000       5.6236183
       29.000000       44.000000       5.7633270
       29.000000       45.000000       5.5600257
       29.000000       46.000000       5.6181746
       29.000000       47.000000       5.6956856
       29.000000       48.000000       5.8999801
       29.000000       49.000000       5.8435707
       29.000000       50.000000       5.6907622
       29.000000       51.000000       5.8425142
       29.000000       52.000000       6.1075573
       29.000000       53.000000       6.2821939
       29.000000       54.000000       6.1364296
       29.000000       55.000000       6.1604558
       29.000000       56.000000       6.4453199
       29.000000       57.000000       6.8131573
       29.000000       58.000000       6.8835389
       29.000000       59.000000       6.9228754
       29.000000       60.000000       6.9408330
       29.000000       61.000000       6.9266204
       29.000000       62.000000       6.9240207
       29.000000       63.000000       6.9981160
       29.000000       64.000000       6.7811070
       29.000000       65.000000       6.7772361
       29.000000       66.000000       7.0919386
       29.000000       67.000000       7.5394394
       29.000000       68.000000       7.5444628
       29.000000       69.000000       7.6986462
       29.000000       70.000000       7.5553964
       29.000000       71.000000       7.4460943
       29.000000       72.000000       7.2815655
       29.000000       73.000000       7.3069217
       29.000000       74.000000       7.5188859
       29.000000       75.000000       7.8909626
       29.000000       76.000000       7.8683496
       29.000000       77.000000       7.9338976
       29.000000       78.000000       7.8000060
       29.000000       79.000000       7.9303949
       29.000000       80.000000       7.9020019
       29.000000       81.000000       8.1201006
       29.000000       82.000000       8.5421628
       29.000000       83.000000       8.7682303
       29.000000       84.000000       8.6098246
       29.000000       85.000000       8.8651496
       29.000000       86.000000       8.8836072
       29.000000       87.000000       9.1471397
       29.000000       88.000000       9.0268615
       29.000000       89.000000       8.5323597
       29.000000       90.000000       8.3607484
       29.000000       91.000000       8.3829961
       29.000000       92.000000       8.5773573
       29.000000       93.000000       9.0902305
       29.000000       94.000000       9.0962741
       29.000000       95.000000       8.4384975
       29.000000       96.000000       9.0600564
       29.000000       97.000000       9.3712355
       29.000000       98.000000       9.9465388
       29.000000       99.000000       10.299292
       30.000000       1.0000000       1.0561589
       30.000000       2.0000000       1.5194024
       30.000000       3.0000000       1.9961750
       30.000000       4.0000000       2.3360864
       30.000000       5.0000000       2.3998528
       30.000000       6.0000000       2.8451265
       30.000000       7.0000000       3.0653965
       30.000000       8.0000000       3.4237057
       30.000000       9.0000000       3.5074102
       30.000000       10.000000       3.5792885
       30.000000       11.000000       3.5296318
       30.000000       12.000000       3.7904519
       30.000000       13.000000       3.8621264
       30.000000       14.000000       3.7836779
       30.000000       15.000000       4.1995075
       30.000000       16.000000       4.0975128
       30.000000       17.000000       4.0570093
       30.000000       18.000000       4.2525057
       30.000000       19.000000       4.1553838
       30.000000       20.000000       4.2985544
       30.000000       21.000000       4.4160302
       30.000000       22.000000       4.6283079
       30.000000       23.000000       4.6179910
       30.000000       24.000000       4.7118394
       30.000000       25.000000       4.7965276
       30.000000       26.000000       5.1365807
       30.000000       27.000000       5.5585539
       30.000000       28.000000       5.7894292
       30.000000       29.000000       5.9930237
       30.000000       30.000000       6.1718163
       30.000000       31.000000       6.2992080
       30.000000       32.000000       6.3700310
       30.000000       33.000000       6.0902438
       30.000000       34.000000       6.0874673
       30.000000       35.000000       6.3781953
       30.000000       36.000000       6.7349925
       30.000000       37.000000       7.1905752
       30.000000       38.000000       6.9692771
       30.000000       39.000000       7.1541720
       30.000000       40.000000       6.6585427
       30.000000       41.000000       6.3736188
       30.000000       42.000000       6.3624665
       30.000000       43.000000       6.4100060
       30.000000       44.000000       6.3091118
       30.000000       45.000000       6.4929207
       30.000000       46.000000       6.4655417
       30.000000       47.000000       6.6687845
       30.000000       48.000000       6.4250480
       30.000000       49.000000       6.3934525
       30.000000       50.000000       6.6439342
       30.000000       51.000000       6.5713461
       30.000000       52.000000       6.7417613
       30.000000       53.000000       6.6379897
       30.000000       54.000000       6.6788318
       30.000000       55.000000       6.9941262
       30.000000       56.000000       7.0215370
       30.000000       57.000000       7.2978065
       30.000000       58.000000       7.6803115
       30.000000       59.000000       7.6502578
       30.000000       60.000000       6.8433826
       30.000000       61.000000       7.2350432
       30.000000       62.000000       7.7894940
       30.000000       63.000000       7.6215289
       30.000000       64.000000       7.6058962
       30.000000       65.000000       7.3298276
       30.000000       66.000000       7.1606687
       30.000000       67.000000       6.8996533
       30.000000       68.000000       7.0519429
       30.000000       69.000000       6.7981289
       30.000000       70.000000       7.3149003
       30.000000       71.000000       7.6517001
       30.000000       72.000000       7.7505223
       30.000000       73.000000       7.9835065
       30.000000       74.000000       8.0212197
       30.000000       75.000000       8.2725533
       30.000000       76.000000       8.5275276
       30.000000       77.000000       9.1871682
       30.000000       78.000000       9.5540697
       30.000000       79.000000       9.7068076
       30.000000       80.000000       9.8675265
       30.000000       81.000000       9.5689388
       30.000000       82.000000       9.3282460
       30.000000       83.000000       9.3282460
       30.000000       84.000000       8.9791135
       30.000000       85.000000       7.1010967
       30.000000       86.000000       6.9855787
       30.000000       87.000000       7.1782176
       30.000000       88.000000       6.8875403
       30.000000       89.000000       6.8055064
       30.000000       90.000000       7.1465851
       30.000000       91.000000       8.8325474
       30.000000       92.000000       9.1042375
       30.000000       93.000000       8.4870143
       30.000000       94.000000       8.4780965
       30.000000       95.000000       8.8604661
       30.000000       96.000000       8.8604661
       30.000000       97.000000       8.6959871
       30.000000       98.000000       8.1187510
       30.000000       99.000000       7.5453260
       31.000000       1.0000000      0.86720343
       31.000000       2.0000000       1.6116650
       31.000000       3.0000000       2.3667533
       31.000000       4.0000000       2.6397867
       31.000000       5.0000000       3.0346317
       31.000000       6.0000000       3.2239657
       31.000000       7.0000000       3.4392881
       31.000000       8.0000000       3.6182035
       31.000000       9.0000000       3.7616979
       31.000000       10.000000       4.0043955
       31.000000       11.000000       4.3968409
       31.000000       12.000000       4.6888970
       31.000000       13.000000       5.0903323
       31.000000       14.000000       5.4034137
       31.000000       15.000000       4.7045171
       31.000000       16.000000       4.0292265
       31.000000       17.000000       4.2334907
       31.000000       18.000000       4.3526666
       31.000000       19.000000       4.7837833
       31.000000       20.000000       5.2143540
       31.000000       21.000000       5.4898669
       31.000000       22.000000       5.6084125
       31.000000       23.000000       5.9656054
       31.000000       24.000000       6.1299807
       31.000000       25.000000       6.5649638
       31.000000       26.000000       6.1490757
       31.000000       27.000000       6.1209205
       31.000000       28.000000       6.3160996
       31.000000       29.000000       6.7385165
       31.000000       30.000000       7.3024086
       31.000000       31.000000       7.5213622
       31.000000       32.000000       7.8895362
       31.000000       33.000000       8.4130040
       31.000000       34.000000       8.4940406
       31.000000       35.000000       9.1968952
       31.000000       36.000000       9.1806274
       31.000000       37.000000       8.7614818
       31.000000       38.000000       8.9544628
       31.000000       39.000000       8.2638888
       31.000000       40.000000       8.3559106
       31.000000       41.000000       7.7762519
       31.000000       42.000000       7.4113270
       31.000000       43.000000       7.3026718
       31.000000       44.000000       7.9436787
       31.000000       45.000000       7.1781631
       31.000000       46.000000       7.0077201
       31.000000       47.000000       7.1029152
       31.000000       48.000000       7.4770673
       31.000000       49.000000       7.6957152
       31.000000       50.000000       7.9651955
       31.000000       51.000000       8.5239821
       31.000000       52.000000       8.6336900
       31.000000       53.000000       8.8519320
       31.000000       54.000000       9.0643620
       31.000000       55.000000       9.4948710
       31.000000       56.000000       9.4948710
       31.000000       57.000000       9.4729636
       31.000000       58.000000       10.037286
       31.000000       59.000000       8.9378853
       31.000000       60.000000       8.9875272
       31.000000       61.000000       8.1582733
       31.000000       62.000000       7.5323443
       31.000000       63.000000       7.1595572
       31.000000       64.000000       6.8165091
       31.000000       65.000000       7.0251522
       31.000000       66.000000       6.9933983
       31.000000       67.000000       6.9748195
       31.000000       68.000000       7.1601114
       31.000000       69.000000       7.5605068
       31.000000       70.000000       7.5483324
       31.000000       71.000000       7.6026142
       31.000000       72.000000       7.6857654
       31.000000       73.000000       7.6303482
       31.000000       74.000000       7.6186924
       31.000000       75.000000       7.7956225
       31.000000       76.000000       7.9723039
       31.000000       77.000000       7.9759809
       31.000000       78.000000       7.9022337
       31.000000       79.000000       8.0442514
       31.000000       80.000000       7.8235133
       31.000000       81.000000       7.8755822
       31.000000       82.000000       7.3025490
       31.000000       83.000000       7.3315067
       31.000000       84.000000       7.3894222
       31.000000       85.000000       7.2156758
       31.000000       86.000000       7.5631686
       31.000000       87.000000            -NaN
       31.000000       88.000000            -NaN
       31.000000       89.000000       9.2100210
       31.000000       90.000000       9.2100210
       31.000000       91.000000       10.503795
       31.000000       92.000000       11.533534
       31.000000       93.000000       10.540943
       31.000000       94.000000       10.540943
       31.000000       95.000000       10.045741
       31.000000       96.000000       9.7380448
       31.000000       97.000000       9.5161823
       31.000000       98.000000       9.5857830
       31.000000       99.000000       9.5857830
