# Supplementary material for: The anomalous state of Uranus’s magnetosphere during the Voyager 2 flyby
Source: Nat Astron. 2024 Nov 11;9(1):66–74. doi: 10.1038/s41550-024-02389-3 (PMC11757144; doi:10.1038/s41550-024-02389-3)
Supplement: Supplementary file 5 — The expected probability that the moons Titania and Oberon orbit outside the magnetopause (with time). [file 41550_2024_2389_MOESM5_ESM.txt]

Source data from Figure 5 (Jasinski et al., 2024).

The below percentages for Titania and Oberon show the expected probability that the moons orbit outside of the magnetopause (i.e. outside the Uranian magnetosphere), for corresponding locations of its orbital phase (theta) and radial distance from Uranus (Ru).

      Time (hour)     Titania (%)   Titania (theta)  Titania (Ru)      Oberon (%)    Oberon (theta)   Oberon (Ru)
       0.0000000       0.0000000       168.82000       17.050000       6.6829000       60.921000       22.828000
     0.016667000       0.0000000       168.84000       17.050000       6.6854000       60.903000       22.828000
     0.033333000       0.0000000       168.87000       17.050000       6.6879000       60.884000       22.828000
     0.050000000       0.0000000       168.90000       17.050000       6.6903000       60.866000       22.828000
     0.066667000       0.0000000       168.93000       17.050000       6.6928000       60.847000       22.828000
     0.083333000       0.0000000       168.96000       17.050000       6.6952000       60.828000       22.828000
      0.10000000       0.0000000       168.99000       17.050000       6.6977000       60.810000       22.828000
      0.11667000       0.0000000       169.02000       17.050000       6.7002000       60.791000       22.828000
      0.13333000       0.0000000       169.05000       17.050000       6.7026000       60.773000       22.828000
      0.15000000       0.0000000       169.07000       17.050000       6.7051000       60.754000       22.828000
      0.16667000       0.0000000       169.10000       17.050000       6.7075000       60.736000       22.828000
      0.18333000       0.0000000       169.13000       17.050000       6.7100000       60.717000       22.828000
      0.20000000       0.0000000       169.16000       17.050000       6.7125000       60.698000       22.828000
      0.21667000       0.0000000       169.19000       17.050000       6.7149000       60.680000       22.828000
      0.23333000       0.0000000       169.22000       17.050000       6.7174000       60.661000       22.828000
      0.25000000       0.0000000       169.25000       17.050000       6.7198000       60.643000       22.828000
      0.26667000       0.0000000       169.28000       17.050000       6.7223000       60.624000       22.828000
      0.28333000       0.0000000       169.30000       17.050000       6.7247000       60.606000       22.828000
      0.30000000       0.0000000       169.33000       17.050000       6.7272000       60.587000       22.828000
      0.31667000       0.0000000       169.36000       17.050000       6.7296000       60.568000       22.828000
      0.33333000       0.0000000       169.39000       17.050000       6.7321000       60.550000       22.828000
      0.35000000       0.0000000       169.42000       17.050000       6.7345000       60.531000       22.828000
      0.36667000       0.0000000       169.45000       17.050000       6.7370000       60.513000       22.828000
      0.38333000       0.0000000       169.48000       17.050000       6.7394000       60.494000       22.828000
      0.40000000       0.0000000       169.51000       17.050000       6.7419000       60.476000       22.828000
      0.41667000       0.0000000       169.54000       17.050000       6.7443000       60.457000       22.828000
      0.43333000       0.0000000       169.56000       17.050000       6.7468000       60.438000       22.828000
      0.45000000       0.0000000       169.59000       17.050000       6.7492000       60.420000       22.828000
      0.46667000       0.0000000       169.62000       17.050000       6.7517000       60.401000       22.828000
      0.48333000       0.0000000       169.65000       17.050000       6.7541000       60.383000       22.828000
      0.50000000       0.0000000       169.68000       17.050000       6.7566000       60.364000       22.828000
      0.51667000       0.0000000       169.71000       17.050000       6.7590000       60.346000       22.828000
      0.53333000       0.0000000       169.74000       17.050000       6.7615000       60.327000       22.828000
      0.55000000       0.0000000       169.77000       17.050000       6.7639000       60.309000       22.828000
      0.56667000       0.0000000       169.79000       17.050000       6.7664000       60.290000       22.828000
      0.58333000       0.0000000       169.82000       17.050000       6.7688000       60.271000       22.828000
      0.60000000       0.0000000       169.85000       17.050000       6.7713000       60.253000       22.828000
      0.61667000       0.0000000       169.88000       17.051000       6.7737000       60.234000       22.828000
      0.63333000       0.0000000       169.91000       17.051000       6.7761000       60.216000       22.827000
      0.65000000       0.0000000       169.94000       17.051000       6.7786000       60.197000       22.827000
      0.66667000       0.0000000       169.97000       17.051000       6.7810000       60.179000       22.827000
      0.68333000       0.0000000       170.00000       17.051000       6.7835000       60.160000       22.827000
      0.70000000       0.0000000       170.02000       17.051000       6.7859000       60.141000       22.827000
      0.71667000       0.0000000       170.05000       17.051000       6.7883000       60.123000       22.827000
      0.73333000       0.0000000       170.08000       17.051000       6.7908000       60.104000       22.827000
      0.75000000       0.0000000       170.11000       17.051000       6.7932000       60.086000       22.827000
      0.76667000       0.0000000       170.14000       17.051000       6.7957000       60.067000       22.827000
      0.78333000       0.0000000       170.17000       17.051000       6.7981000       60.049000       22.827000
      0.80000000       0.0000000       170.20000       17.051000       6.8005000       60.030000       22.827000
      0.81667000       0.0000000       170.23000       17.051000       6.8030000       60.011000       22.827000
      0.83333000       0.0000000       170.25000       17.051000       6.8054000       59.993000       22.827000
      0.85000000       0.0000000       170.28000       17.051000       6.8078000       59.974000       22.827000
      0.86667000       0.0000000       170.31000       17.051000       6.8103000       59.956000       22.827000
      0.88333000       0.0000000       170.34000       17.051000       6.8127000       59.937000       22.827000
      0.90000000       0.0000000       170.37000       17.051000       6.8151000       59.919000       22.827000
      0.91667000       0.0000000       170.40000       17.051000       6.8176000       59.900000       22.827000
      0.93333000       0.0000000       170.43000       17.051000       6.8200000       59.881000       22.827000
      0.95000000       0.0000000       170.46000       17.051000       6.8224000       59.863000       22.827000
      0.96667000       0.0000000       170.48000       17.051000       6.8249000       59.844000       22.827000
      0.98333000       0.0000000       170.51000       17.051000       6.8273000       59.826000       22.827000
       1.0000000       0.0000000       170.54000       17.051000       6.8297000       59.807000       22.827000
       1.0167000       0.0000000       170.57000       17.051000       6.8321000       59.789000       22.827000
       1.0333000       0.0000000       170.60000       17.051000       6.8346000       59.770000       22.827000
       1.0500000       0.0000000       170.63000       17.051000       6.8370000       59.751000       22.827000
       1.0667000       0.0000000       170.66000       17.051000       6.8394000       59.733000       22.827000
       1.0833000       0.0000000       170.69000       17.051000       6.8419000       59.714000       22.827000
       1.1000000       0.0000000       170.72000       17.051000       6.8443000       59.696000       22.827000
       1.1167000       0.0000000       170.74000       17.051000       6.8467000       59.677000       22.827000
       1.1333000       0.0000000       170.77000       17.051000       6.8491000       59.659000       22.827000
       1.1500000       0.0000000       170.80000       17.051000       6.8516000       59.640000       22.827000
       1.1667000       0.0000000       170.83000       17.051000       6.8540000       59.621000       22.827000
       1.1833000       0.0000000       170.86000       17.051000       6.8564000       59.603000       22.827000
       1.2000000       0.0000000       170.89000       17.051000       6.8588000       59.584000       22.827000
       1.2167000       0.0000000       170.92000       17.051000       6.8612000       59.566000       22.827000
       1.2333000       0.0000000       170.95000       17.051000       6.8637000       59.547000       22.827000
       1.2500000       0.0000000       170.97000       17.051000       6.8661000       59.529000       22.827000
       1.2667000       0.0000000       171.00000       17.051000       6.8685000       59.510000       22.827000
       1.2833000       0.0000000       171.03000       17.051000       6.8709000       59.491000       22.827000
       1.3000000       0.0000000       171.06000       17.051000       6.8733000       59.473000       22.827000
       1.3167000       0.0000000       171.09000       17.051000       6.8758000       59.454000       22.827000
       1.3333000       0.0000000       171.12000       17.051000       6.8782000       59.436000       22.827000
       1.3500000       0.0000000       171.15000       17.051000       6.8806000       59.417000       22.827000
       1.3667000       0.0000000       171.18000       17.051000       6.8830000       59.399000       22.827000
       1.3833000       0.0000000       171.20000       17.051000       6.8854000       59.380000       22.826000
       1.4000000       0.0000000       171.23000       17.051000       6.8878000       59.361000       22.826000
       1.4167000       0.0000000       171.26000       17.051000       6.8903000       59.343000       22.826000
       1.4333000       0.0000000       171.29000       17.051000       6.8927000       59.324000       22.826000
       1.4500000       0.0000000       171.32000       17.051000       6.8951000       59.306000       22.826000
       1.4667000       0.0000000       171.35000       17.051000       6.8975000       59.287000       22.826000
       1.4833000       0.0000000       171.38000       17.051000       6.8999000       59.269000       22.826000
       1.5000000       0.0000000       171.41000       17.051000       6.9023000       59.250000       22.826000
       1.5167000       0.0000000       171.43000       17.051000       6.9047000       59.231000       22.826000
       1.5333000       0.0000000       171.46000       17.051000       6.9071000       59.213000       22.826000
       1.5500000       0.0000000       171.49000       17.051000       6.9095000       59.194000       22.826000
       1.5667000       0.0000000       171.52000       17.051000       6.9120000       59.176000       22.826000
       1.5833000       0.0000000       171.55000       17.051000       6.9144000       59.157000       22.826000
       1.6000000       0.0000000       171.58000       17.051000       6.9168000       59.139000       22.826000
       1.6167000       0.0000000       171.61000       17.051000       6.9192000       59.120000       22.826000
       1.6333000       0.0000000       171.64000       17.051000       6.9216000       59.101000       22.826000
       1.6500000       0.0000000       171.66000       17.051000       6.9240000       59.083000       22.826000
       1.6667000       0.0000000       171.69000       17.051000       6.9264000       59.064000       22.826000
       1.6833000       0.0000000       171.72000       17.051000       6.9288000       59.046000       22.826000
       1.7000000       0.0000000       171.75000       17.051000       6.9312000       59.027000       22.826000
       1.7167000       0.0000000       171.78000       17.051000       6.9336000       59.009000       22.826000
       1.7333000       0.0000000       171.81000       17.051000       6.9360000       58.990000       22.826000
       1.7500000       0.0000000       171.84000       17.051000       6.9384000       58.971000       22.826000
       1.7667000       0.0000000       171.87000       17.051000       6.9408000       58.953000       22.826000
       1.7833000       0.0000000       171.90000       17.051000       6.9432000       58.934000       22.826000
       1.8000000       0.0000000       171.92000       17.051000       6.9456000       58.916000       22.826000
       1.8167000       0.0000000       171.95000       17.051000       6.9480000       58.897000       22.826000
       1.8333000       0.0000000       171.98000       17.051000       6.9504000       58.879000       22.826000
       1.8500000       0.0000000       172.01000       17.051000       6.9528000       58.860000       22.826000
       1.8667000       0.0000000       172.04000       17.051000       6.9552000       58.841000       22.826000
       1.8833000       0.0000000       172.07000       17.051000       6.9576000       58.823000       22.826000
       1.9000000       0.0000000       172.10000       17.051000       6.9600000       58.804000       22.826000
       1.9167000       0.0000000       172.13000       17.051000       6.9624000       58.786000       22.826000
       1.9333000       0.0000000       172.15000       17.051000       6.9648000       58.767000       22.826000
       1.9500000       0.0000000       172.18000       17.051000       6.9672000       58.749000       22.826000
       1.9667000       0.0000000       172.21000       17.051000       6.9696000       58.730000       22.826000
       1.9833000       0.0000000       172.24000       17.051000       6.9720000       58.711000       22.826000
       2.0000000       0.0000000       172.27000       17.051000       6.9744000       58.693000       22.826000
       2.0167000       0.0000000       172.30000       17.051000       6.9768000       58.674000       22.826000
       2.0333000       0.0000000       172.33000       17.051000       6.9792000       58.656000       22.826000
       2.0500000       0.0000000       172.36000       17.051000       6.9816000       58.637000       22.826000
       2.0667000       0.0000000       172.38000       17.051000       6.9840000       58.619000       22.826000
       2.0833000       0.0000000       172.41000       17.051000       6.9863000       58.600000       22.826000
       2.1000000       0.0000000       172.44000       17.051000       6.9887000       58.581000       22.826000
       2.1167000       0.0000000       172.47000       17.051000       6.9911000       58.563000       22.826000
       2.1333000       0.0000000       172.50000       17.051000       6.9935000       58.544000       22.825000
       2.1500000       0.0000000       172.53000       17.051000       6.9959000       58.526000       22.825000
       2.1667000       0.0000000       172.56000       17.051000       6.9983000       58.507000       22.825000
       2.1833000       0.0000000       172.59000       17.051000       7.0007000       58.489000       22.825000
       2.2000000       0.0000000       172.61000       17.051000       7.0031000       58.470000       22.825000
       2.2167000       0.0000000       172.64000       17.051000       7.0054000       58.451000       22.825000
       2.2333000       0.0000000       172.67000       17.051000       7.0078000       58.433000       22.825000
       2.2500000       0.0000000       172.70000       17.051000       7.0102000       58.414000       22.825000
       2.2667000       0.0000000       172.73000       17.051000       7.0126000       58.396000       22.825000
       2.2833000       0.0000000       172.76000       17.051000       7.0150000       58.377000       22.825000
       2.3000000       0.0000000       172.79000       17.051000       7.0174000       58.359000       22.825000
       2.3167000       0.0000000       172.82000       17.051000       7.0197000       58.340000       22.825000
       2.3333000       0.0000000       172.85000       17.051000       7.0221000       58.321000       22.825000
       2.3500000       0.0000000       172.87000       17.051000       7.0245000       58.303000       22.825000
       2.3667000       0.0000000       172.90000       17.051000       7.0269000       58.284000       22.825000
       2.3833000       0.0000000       172.93000       17.051000       7.0293000       58.266000       22.825000
       2.4000000       0.0000000       172.96000       17.051000       7.0317000       58.247000       22.825000
       2.4167000       0.0000000       172.99000       17.051000       7.0340000       58.229000       22.825000
       2.4333000       0.0000000       173.02000       17.051000       7.0364000       58.210000       22.825000
       2.4500000       0.0000000       173.05000       17.051000       7.0388000       58.191000       22.825000
       2.4667000       0.0000000       173.08000       17.051000       7.0412000       58.173000       22.825000
       2.4833000       0.0000000       173.10000       17.051000       7.0435000       58.154000       22.825000
       2.5000000       0.0000000       173.13000       17.051000       7.0459000       58.136000       22.825000
       2.5167000       0.0000000       173.16000       17.051000       7.0483000       58.117000       22.825000
       2.5333000       0.0000000       173.19000       17.051000       7.0507000       58.099000       22.825000
       2.5500000       0.0000000       173.22000       17.051000       7.0530000       58.080000       22.825000
       2.5667000       0.0000000       173.25000       17.051000       7.0554000       58.061000       22.825000
       2.5833000       0.0000000       173.28000       17.051000       7.0578000       58.043000       22.825000
       2.6000000       0.0000000       173.31000       17.051000       7.0602000       58.024000       22.825000
       2.6167000       0.0000000       173.33000       17.051000       7.0625000       58.006000       22.825000
       2.6333000       0.0000000       173.36000       17.051000       7.0649000       57.987000       22.825000
       2.6500000       0.0000000       173.39000       17.051000       7.0673000       57.969000       22.825000
       2.6667000       0.0000000       173.42000       17.051000       7.0696000       57.950000       22.825000
       2.6833000       0.0000000       173.45000       17.051000       7.0720000       57.931000       22.825000
       2.7000000       0.0000000       173.48000       17.051000       7.0744000       57.913000       22.825000
       2.7167000       0.0000000       173.51000       17.051000       7.0767000       57.894000       22.825000
       2.7333000       0.0000000       173.54000       17.051000       7.0791000       57.876000       22.825000
       2.7500000       0.0000000       173.56000       17.051000       7.0815000       57.857000       22.825000
       2.7667000       0.0000000       173.59000       17.051000       7.0838000       57.839000       22.825000
       2.7833000       0.0000000       173.62000       17.051000       7.0862000       57.820000       22.825000
       2.8000000       0.0000000       173.65000       17.051000       7.0886000       57.801000       22.825000
       2.8167000       0.0000000       173.68000       17.051000       7.0909000       57.783000       22.825000
       2.8333000       0.0000000       173.71000       17.051000       7.0933000       57.764000       22.825000
       2.8500000       0.0000000       173.74000       17.051000       7.0957000       57.746000       22.825000
       2.8667000       0.0000000       173.77000       17.051000       7.0980000       57.727000       22.825000
       2.8833000       0.0000000       173.79000       17.051000       7.1004000       57.709000       22.824000
       2.9000000       0.0000000       173.82000       17.051000       7.1027000       57.690000       22.824000
       2.9167000       0.0000000       173.85000       17.051000       7.1051000       57.671000       22.824000
       2.9333000       0.0000000       173.88000       17.051000       7.1075000       57.653000       22.824000
       2.9500000       0.0000000       173.91000       17.051000       7.1098000       57.634000       22.824000
       2.9667000       0.0000000       173.94000       17.051000       7.1122000       57.616000       22.824000
       2.9833000       0.0000000       173.97000       17.051000       7.1145000       57.597000       22.824000
       3.0000000       0.0000000       174.00000       17.051000       7.1169000       57.579000       22.824000
       3.0167000       0.0000000       174.03000       17.051000       7.1193000       57.560000       22.824000
       3.0333000       0.0000000       174.05000       17.051000       7.1216000       57.541000       22.824000
       3.0500000       0.0000000       174.08000       17.051000       7.1240000       57.523000       22.824000
       3.0667000       0.0000000       174.11000       17.051000       7.1263000       57.504000       22.824000
       3.0833000       0.0000000       174.14000       17.051000       7.1287000       57.486000       22.824000
       3.1000000       0.0000000       174.17000       17.051000       7.1310000       57.467000       22.824000
       3.1167000       0.0000000       174.20000       17.051000       7.1334000       57.449000       22.824000
       3.1333000       0.0000000       174.23000       17.051000       7.1357000       57.430000       22.824000
       3.1500000       0.0000000       174.26000       17.051000       7.1381000       57.411000       22.824000
       3.1667000       0.0000000       174.28000       17.051000       7.1404000       57.393000       22.824000
       3.1833000       0.0000000       174.31000       17.051000       7.1428000       57.374000       22.824000
       3.2000000       0.0000000       174.34000       17.051000       7.1451000       57.356000       22.824000
       3.2167000       0.0000000       174.37000       17.051000       7.1475000       57.337000       22.824000
       3.2333000       0.0000000       174.40000       17.051000       7.1498000       57.319000       22.824000
       3.2500000       0.0000000       174.43000       17.051000       7.1522000       57.300000       22.824000
       3.2667000       0.0000000       174.46000       17.051000       7.1545000       57.281000       22.824000
       3.2833000       0.0000000       174.49000       17.051000       7.1569000       57.263000       22.824000
       3.3000000       0.0000000       174.51000       17.051000       7.1592000       57.244000       22.824000
       3.3167000       0.0000000       174.54000       17.051000       7.1616000       57.226000       22.824000
       3.3333000       0.0000000       174.57000       17.051000       7.1639000       57.207000       22.824000
       3.3500000       0.0000000       174.60000       17.051000       7.1663000       57.188000       22.824000
       3.3667000       0.0000000       174.63000       17.051000       7.1686000       57.170000       22.824000
       3.3833000       0.0000000       174.66000       17.051000       7.1710000       57.151000       22.824000
       3.4000000       0.0000000       174.69000       17.051000       7.1733000       57.133000       22.824000
       3.4167000       0.0000000       174.72000       17.051000       7.1756000       57.114000       22.824000
       3.4333000       0.0000000       174.74000       17.051000       7.1780000       57.096000       22.824000
       3.4500000       0.0000000       174.77000       17.051000       7.1803000       57.077000       22.824000
       3.4667000       0.0000000       174.80000       17.051000       7.1827000       57.058000       22.824000
       3.4833000       0.0000000       174.83000       17.051000       7.1850000       57.040000       22.824000
       3.5000000       0.0000000       174.86000       17.051000       7.1873000       57.021000       22.824000
       3.5167000       0.0000000       174.89000       17.051000       7.1897000       57.003000       22.824000
       3.5333000       0.0000000       174.92000       17.051000       7.1920000       56.984000       22.824000
       3.5500000       0.0000000       174.95000       17.051000       7.1944000       56.966000       22.824000
       3.5667000       0.0000000       174.97000       17.051000       7.1967000       56.947000       22.824000
       3.5833000       0.0000000       175.00000       17.051000       7.1990000       56.928000       22.824000
       3.6000000       0.0000000       175.03000       17.051000       7.2014000       56.910000       22.824000
       3.6167000       0.0000000       175.06000       17.051000       7.2037000       56.891000       22.824000
       3.6333000       0.0000000       175.09000       17.051000       7.2060000       56.873000       22.824000
       3.6500000       0.0000000       175.12000       17.051000       7.2084000       56.854000       22.823000
       3.6667000       0.0000000       175.15000       17.051000       7.2120000       56.836000       22.823000
       3.6833000       0.0000000       175.18000       17.051000       7.2182000       56.817000       22.823000
       3.7000000       0.0000000       175.20000       17.051000       7.2244000       56.798000       22.823000
       3.7167000       0.0000000       175.23000       17.051000       7.2306000       56.780000       22.823000
       3.7333000       0.0000000       175.26000       17.051000       7.2368000       56.761000       22.823000
       3.7500000       0.0000000       175.29000       17.051000       7.2430000       56.743000       22.823000
       3.7667000       0.0000000       175.32000       17.051000       7.2492000       56.724000       22.823000
       3.7833000       0.0000000       175.35000       17.051000       7.2554000       56.706000       22.823000
       3.8000000       0.0000000       175.38000       17.051000       7.2617000       56.687000       22.823000
       3.8167000       0.0000000       175.41000       17.051000       7.2679000       56.668000       22.823000
       3.8333000       0.0000000       175.44000       17.051000       7.2741000       56.650000       22.823000
       3.8500000       0.0000000       175.46000       17.051000       7.2803000       56.631000       22.823000
       3.8667000       0.0000000       175.49000       17.051000       7.2864000       56.613000       22.823000
       3.8833000       0.0000000       175.52000       17.051000       7.2926000       56.594000       22.823000
       3.9000000       0.0000000       175.55000       17.051000       7.2988000       56.575000       22.823000
       3.9167000       0.0000000       175.58000       17.051000       7.3050000       56.557000       22.823000
       3.9333000       0.0000000       175.61000       17.051000       7.3112000       56.538000       22.823000
       3.9500000       0.0000000       175.64000       17.051000       7.3174000       56.520000       22.823000
       3.9667000       0.0000000       175.67000       17.051000       7.3236000       56.501000       22.823000
       3.9833000       0.0000000       175.69000       17.051000       7.3298000       56.483000       22.823000
       4.0000000       0.0000000       175.72000       17.051000       7.3360000       56.464000       22.823000
       4.0167000       0.0000000       175.75000       17.051000       7.3421000       56.445000       22.823000
       4.0333000       0.0000000       175.78000       17.051000       7.3483000       56.427000       22.823000
       4.0500000       0.0000000       175.81000       17.051000       7.3545000       56.408000       22.823000
       4.0667000       0.0000000       175.84000       17.051000       7.3607000       56.390000       22.823000
       4.0833000       0.0000000       175.87000       17.051000       7.3669000       56.371000       22.823000
       4.1000000       0.0000000       175.90000       17.051000       7.3730000       56.353000       22.823000
       4.1167000       0.0000000       175.92000       17.051000       7.3792000       56.334000       22.823000
       4.1333000       0.0000000       175.95000       17.051000       7.3854000       56.315000       22.823000
       4.1500000       0.0000000       175.98000       17.051000       7.3915000       56.297000       22.823000
       4.1667000       0.0000000       176.01000       17.051000       7.3977000       56.278000       22.823000
       4.1833000       0.0000000       176.04000       17.051000       7.4039000       56.260000       22.823000
       4.2000000       0.0000000       176.07000       17.051000       7.4100000       56.241000       22.823000
       4.2167000       0.0000000       176.10000       17.051000       7.4162000       56.223000       22.823000
       4.2333000       0.0000000       176.13000       17.051000       7.4224000       56.204000       22.823000
       4.2500000       0.0000000       176.15000       17.051000       7.4285000       56.185000       22.823000
       4.2667000       0.0000000       176.18000       17.051000       7.4347000       56.167000       22.823000
       4.2833000       0.0000000       176.21000       17.051000       7.4408000       56.148000       22.823000
       4.3000000       0.0000000       176.24000       17.051000       7.4470000       56.130000       22.823000
       4.3167000       0.0000000       176.27000       17.051000       7.4531000       56.111000       22.823000
       4.3333000       0.0000000       176.30000       17.051000       7.4593000       56.093000       22.823000
       4.3500000       0.0000000       176.33000       17.051000       7.4654000       56.074000       22.823000
       4.3667000       0.0000000       176.36000       17.051000       7.4716000       56.055000       22.823000
       4.3833000       0.0000000       176.38000       17.051000       7.4777000       56.037000       22.823000
       4.4000000       0.0000000       176.41000       17.051000       7.4839000       56.018000       22.822000
       4.4167000       0.0000000       176.44000       17.051000       7.4900000       56.000000       22.822000
       4.4333000       0.0000000       176.47000       17.051000       7.4962000       55.981000       22.822000
       4.4500000       0.0000000       176.50000       17.051000       7.5023000       55.962000       22.822000
       4.4667000       0.0000000       176.53000       17.051000       7.5084000       55.944000       22.822000
       4.4833000       0.0000000       176.56000       17.051000       7.5146000       55.925000       22.822000
       4.5000000       0.0000000       176.59000       17.051000       7.5207000       55.907000       22.822000
       4.5167000       0.0000000       176.62000       17.051000       7.5268000       55.888000       22.822000
       4.5333000       0.0000000       176.64000       17.051000       7.5330000       55.870000       22.822000
       4.5500000       0.0000000       176.67000       17.051000       7.5391000       55.851000       22.822000
       4.5667000       0.0000000       176.70000       17.051000       7.5452000       55.832000       22.822000
       4.5833000       0.0000000       176.73000       17.051000       7.5514000       55.814000       22.822000
       4.6000000       0.0000000       176.76000       17.051000       7.5575000       55.795000       22.822000
       4.6167000       0.0000000       176.79000       17.051000       7.5636000       55.777000       22.822000
       4.6333000       0.0000000       176.82000       17.051000       7.5697000       55.758000       22.822000
       4.6500000       0.0000000       176.85000       17.051000       7.5759000       55.740000       22.822000
       4.6667000       0.0000000       176.87000       17.051000       7.5820000       55.721000       22.822000
       4.6833000       0.0000000       176.90000       17.051000       7.5881000       55.702000       22.822000
       4.7000000       0.0000000       176.93000       17.051000       7.5942000       55.684000       22.822000
       4.7167000       0.0000000       176.96000       17.051000       7.6003000       55.665000       22.822000
       4.7333000       0.0000000       176.99000       17.051000       7.6064000       55.647000       22.822000
       4.7500000       0.0000000       177.02000       17.051000       7.6125000       55.628000       22.822000
       4.7667000       0.0000000       177.05000       17.051000       7.6186000       55.609000       22.822000
       4.7833000       0.0000000       177.08000       17.051000       7.6247000       55.591000       22.822000
       4.8000000       0.0000000       177.10000       17.051000       7.6309000       55.572000       22.822000
       4.8167000       0.0000000       177.13000       17.051000       7.6370000       55.554000       22.822000
       4.8333000       0.0000000       177.16000       17.051000       7.6431000       55.535000       22.822000
       4.8500000       0.0000000       177.19000       17.051000       7.6500000       55.517000       22.822000
       4.8667000       0.0000000       177.22000       17.051000       7.6569000       55.498000       22.822000
       4.8833000       0.0000000       177.25000       17.051000       7.6638000       55.479000       22.822000
       4.9000000       0.0000000       177.28000       17.051000       7.6708000       55.461000       22.822000
       4.9167000       0.0000000       177.31000       17.051000       7.6777000       55.442000       22.822000
       4.9333000       0.0000000       177.33000       17.051000       7.6847000       55.424000       22.822000
       4.9500000       0.0000000       177.36000       17.051000       7.6916000       55.405000       22.822000
       4.9667000       0.0000000       177.39000       17.051000       7.6985000       55.387000       22.822000
       4.9833000       0.0000000       177.42000       17.051000       7.7055000       55.368000       22.822000
       5.0000000       0.0000000       177.45000       17.051000       7.7124000       55.349000       22.822000
       5.0167000       0.0000000       177.48000       17.051000       7.7193000       55.331000       22.822000
       5.0333000       0.0000000       177.51000       17.051000       7.7262000       55.312000       22.822000
       5.0500000       0.0000000       177.54000       17.051000       7.7332000       55.294000       22.822000
       5.0667000       0.0000000       177.56000       17.051000       7.7401000       55.275000       22.822000
       5.0833000       0.0000000       177.59000       17.051000       7.7470000       55.257000       22.822000
       5.1000000       0.0000000       177.62000       17.051000       7.7539000       55.238000       22.822000
       5.1167000       0.0000000       177.65000       17.052000       7.7608000       55.219000       22.822000
       5.1333000       0.0000000       177.68000       17.052000       7.7678000       55.201000       22.822000
       5.1500000       0.0000000       177.71000       17.052000       7.7747000       55.182000       22.822000
       5.1667000       0.0000000       177.74000       17.052000       7.7816000       55.164000       22.821000
       5.1833000       0.0000000       177.77000       17.052000       7.7885000       55.145000       22.821000
       5.2000000       0.0000000       177.79000       17.052000       7.7954000       55.126000       22.821000
       5.2167000       0.0000000       177.82000       17.052000       7.8023000       55.108000       22.821000
       5.2333000       0.0000000       177.85000       17.052000       7.8092000       55.089000       22.821000
       5.2500000       0.0000000       177.88000       17.052000       7.8161000       55.071000       22.821000
       5.2667000       0.0000000       177.91000       17.052000       7.8230000       55.052000       22.821000
       5.2833000       0.0000000       177.94000       17.052000       7.8299000       55.034000       22.821000
       5.3000000       0.0000000       177.97000       17.052000       7.8368000       55.015000       22.821000
       5.3167000       0.0000000       178.00000       17.052000       7.8437000       54.996000       22.821000
       5.3333000       0.0000000       178.02000       17.052000       7.8506000       54.978000       22.821000
       5.3500000       0.0000000       178.05000       17.052000       7.8575000       54.959000       22.821000
       5.3667000       0.0000000       178.08000       17.052000       7.8644000       54.941000       22.821000
       5.3833000       0.0000000       178.11000       17.052000       7.8712000       54.922000       22.821000
       5.4000000       0.0000000       178.14000       17.052000       7.8781000       54.904000       22.821000
       5.4167000       0.0000000       178.17000       17.052000       7.8850000       54.885000       22.821000
       5.4333000       0.0000000       178.20000       17.052000       7.8919000       54.866000       22.821000
       5.4500000       0.0000000       178.23000       17.052000       7.8988000       54.848000       22.821000
       5.4667000       0.0000000       178.26000       17.052000       7.9056000       54.829000       22.821000
       5.4833000       0.0000000       178.28000       17.052000       7.9125000       54.811000       22.821000
       5.5000000       0.0000000       178.31000       17.052000       7.9194000       54.792000       22.821000
       5.5167000       0.0000000       178.34000       17.052000       7.9263000       54.773000       22.821000
       5.5333000       0.0000000       178.37000       17.052000       7.9331000       54.755000       22.821000
       5.5500000       0.0000000       178.40000       17.052000       7.9400000       54.736000       22.821000
       5.5667000       0.0000000       178.43000       17.052000       7.9469000       54.718000       22.821000
       5.5833000       0.0000000       178.46000       17.052000       7.9537000       54.699000       22.821000
       5.6000000       0.0000000       178.49000       17.052000       7.9606000       54.681000       22.821000
       5.6167000       0.0000000       178.51000       17.052000       7.9674000       54.662000       22.821000
       5.6333000       0.0000000       178.54000       17.052000       7.9743000       54.643000       22.821000
       5.6500000       0.0000000       178.57000       17.052000       7.9812000       54.625000       22.821000
       5.6667000       0.0000000       178.60000       17.052000       7.9880000       54.606000       22.821000
       5.6833000       0.0000000       178.63000       17.052000       7.9949000       54.588000       22.821000
       5.7000000       0.0000000       178.66000       17.052000       8.0017000       54.569000       22.821000
       5.7167000       0.0000000       178.69000       17.052000       8.0086000       54.550000       22.821000
       5.7333000       0.0000000       178.72000       17.052000       8.0154000       54.532000       22.821000
       5.7500000       0.0000000       178.74000       17.052000       8.0222000       54.513000       22.821000
       5.7667000       0.0000000       178.77000       17.052000       8.0291000       54.495000       22.821000
       5.7833000       0.0000000       178.80000       17.052000       8.0359000       54.476000       22.821000
       5.8000000       0.0000000       178.83000       17.052000       8.0428000       54.458000       22.821000
       5.8167000       0.0000000       178.86000       17.052000       8.0496000       54.439000       22.821000
       5.8333000       0.0000000       178.89000       17.052000       8.0564000       54.420000       22.821000
       5.8500000       0.0000000       178.92000       17.052000       8.0633000       54.402000       22.821000
       5.8667000       0.0000000       178.95000       17.052000       8.0701000       54.383000       22.821000
       5.8833000       0.0000000       178.97000       17.052000       8.0769000       54.365000       22.821000
       5.9000000       0.0000000       179.00000       17.052000       8.0838000       54.346000       22.821000
       5.9167000       0.0000000       179.03000       17.052000       8.0906000       54.328000       22.820000
       5.9333000       0.0000000       179.06000       17.052000       8.0974000       54.309000       22.820000
       5.9500000       0.0000000       179.09000       17.052000       8.1042000       54.290000       22.820000
       5.9667000       0.0000000       179.12000       17.052000       8.1110000       54.272000       22.820000
       5.9833000       0.0000000       179.15000       17.052000       8.1179000       54.253000       22.820000
       6.0000000       0.0000000       179.17000       17.052000       8.1247000       54.235000       22.820000
       6.0167000       0.0000000       179.20000       17.052000       8.1315000       54.216000       22.820000
       6.0333000       0.0000000       179.23000       17.052000       8.1383000       54.197000       22.820000
       6.0500000       0.0000000       179.26000       17.052000       8.1451000       54.179000       22.820000
       6.0667000       0.0000000       179.29000       17.052000       8.1519000       54.160000       22.820000
       6.0833000       0.0000000       179.32000       17.052000       8.1587000       54.142000       22.820000
       6.1000000       0.0000000       179.35000       17.052000       8.1655000       54.123000       22.820000
       6.1167000       0.0000000       179.38000       17.052000       8.1723000       54.105000       22.820000
       6.1333000       0.0000000       179.40000       17.052000       8.1791000       54.086000       22.820000
       6.1500000       0.0000000       179.43000       17.052000       8.1859000       54.067000       22.820000
       6.1667000       0.0000000       179.46000       17.052000       8.1927000       54.049000       22.820000
       6.1833000       0.0000000       179.49000       17.052000       8.1995000       54.030000       22.820000
       6.2000000       0.0000000       179.52000       17.052000       8.2063000       54.012000       22.820000
       6.2167000       0.0000000       179.55000       17.052000       8.2131000       53.993000       22.820000
       6.2333000       0.0000000       179.58000       17.052000       8.2199000       53.974000       22.820000
       6.2500000       0.0000000       179.60000       17.052000       8.2267000       53.956000       22.820000
       6.2667000       0.0000000       179.63000       17.052000       8.2334000       53.937000       22.820000
       6.2833000       0.0000000       179.66000       17.052000       8.2402000       53.919000       22.820000
       6.3000000       0.0000000       179.69000       17.052000       8.2470000       53.900000       22.820000
       6.3167000       0.0000000       179.72000       17.052000       8.2538000       53.882000       22.820000
       6.3333000       0.0000000       179.75000       17.052000       8.2606000       53.863000       22.820000
       6.3500000       0.0000000       179.77000       17.052000       8.2673000       53.844000       22.820000
       6.3667000       0.0000000       179.80000       17.052000       8.2741000       53.826000       22.820000
       6.3833000       0.0000000       179.83000       17.052000       8.2809000       53.807000       22.820000
       6.4000000       0.0000000       179.86000       17.052000       8.2877000       53.789000       22.820000
       6.4167000       0.0000000       179.88000       17.052000       8.2944000       53.770000       22.820000
       6.4333000       0.0000000       179.91000       17.052000       8.3012000       53.752000       22.820000
       6.4500000       0.0000000       179.93000       17.052000       8.3079000       53.733000       22.820000
       6.4667000       0.0000000       179.94000       17.052000       8.3147000       53.714000       22.820000
       6.4833000       0.0000000       179.94000       17.052000       8.3215000       53.696000       22.820000
       6.5000000       0.0000000       179.93000       17.052000       8.3282000       53.677000       22.820000
       6.5167000       0.0000000       179.91000       17.052000       8.3350000       53.659000       22.820000
       6.5333000       0.0000000       179.89000       17.052000       8.3417000       53.640000       22.820000
       6.5500000       0.0000000       179.86000       17.052000       8.3485000       53.621000       22.820000
       6.5667000       0.0000000       179.83000       17.052000       8.3552000       53.603000       22.820000
       6.5833000       0.0000000       179.81000       17.052000       8.3620000       53.584000       22.820000
       6.6000000       0.0000000       179.78000       17.052000       8.3687000       53.566000       22.820000
       6.6167000       0.0000000       179.75000       17.052000       8.3755000       53.547000       22.820000
       6.6333000       0.0000000       179.72000       17.052000       8.3822000       53.529000       22.820000
       6.6500000       0.0000000       179.70000       17.052000       8.3890000       53.510000       22.820000
       6.6667000       0.0000000       179.67000       17.052000       8.3957000       53.491000       22.820000
       6.6833000       0.0000000       179.64000       17.052000       8.4024000       53.473000       22.819000
       6.7000000       0.0000000       179.61000       17.052000       8.4092000       53.454000       22.819000
       6.7167000       0.0000000       179.58000       17.052000       8.4159000       53.436000       22.819000
       6.7333000       0.0000000       179.55000       17.052000       8.4226000       53.417000       22.819000
       6.7500000       0.0000000       179.52000       17.052000       8.4293000       53.398000       22.819000
       6.7667000       0.0000000       179.50000       17.052000       8.4361000       53.380000       22.819000
       6.7833000       0.0000000       179.47000       17.052000       8.4428000       53.361000       22.819000
       6.8000000       0.0000000       179.44000       17.052000       8.4495000       53.343000       22.819000
       6.8167000       0.0000000       179.41000       17.052000       8.4562000       53.324000       22.819000
       6.8333000       0.0000000       179.38000       17.052000       8.4630000       53.306000       22.819000
       6.8500000       0.0000000       179.35000       17.052000       8.4697000       53.287000       22.819000
       6.8667000       0.0000000       179.32000       17.052000       8.4764000       53.268000       22.819000
       6.8833000       0.0000000       179.30000       17.052000       8.4831000       53.250000       22.819000
       6.9000000       0.0000000       179.27000       17.052000       8.4898000       53.231000       22.819000
       6.9167000       0.0000000       179.24000       17.052000       8.4965000       53.213000       22.819000
       6.9333000       0.0000000       179.21000       17.052000       8.5032000       53.194000       22.819000
       6.9500000       0.0000000       179.18000       17.052000       8.5099000       53.175000       22.819000
       6.9667000       0.0000000       179.15000       17.052000       8.5166000       53.157000       22.819000
       6.9833000       0.0000000       179.12000       17.052000       8.5233000       53.138000       22.819000
       7.0000000       0.0000000       179.09000       17.052000       8.5300000       53.120000       22.819000
       7.0167000       0.0000000       179.07000       17.052000       8.5367000       53.101000       22.819000
       7.0333000       0.0000000       179.04000       17.052000       8.5434000       53.083000       22.819000
       7.0500000       0.0000000       179.01000       17.052000       8.5501000       53.064000       22.819000
       7.0667000       0.0000000       178.98000       17.052000       8.5568000       53.045000       22.819000
       7.0833000       0.0000000       178.95000       17.052000       8.5635000       53.027000       22.819000
       7.1000000       0.0000000       178.92000       17.052000       8.5702000       53.008000       22.819000
       7.1167000       0.0000000       178.89000       17.052000       8.5769000       52.990000       22.819000
       7.1333000       0.0000000       178.86000       17.052000       8.5836000       52.971000       22.819000
       7.1500000       0.0000000       178.84000       17.052000       8.5902000       52.952000       22.819000
       7.1667000       0.0000000       178.81000       17.052000       8.5969000       52.934000       22.819000
       7.1833000       0.0000000       178.78000       17.052000       8.6036000       52.915000       22.819000
       7.2000000       0.0000000       178.75000       17.052000       8.6103000       52.897000       22.819000
       7.2167000       0.0000000       178.72000       17.052000       8.6169000       52.878000       22.819000
       7.2333000       0.0000000       178.69000       17.052000       8.6236000       52.860000       22.819000
       7.2500000       0.0000000       178.66000       17.052000       8.6303000       52.841000       22.819000
       7.2667000       0.0000000       178.63000       17.052000       8.6370000       52.822000       22.819000
       7.2833000       0.0000000       178.61000       17.052000       8.6436000       52.804000       22.819000
       7.3000000       0.0000000       178.58000       17.052000       8.6503000       52.785000       22.819000
       7.3167000       0.0000000       178.55000       17.052000       8.6569000       52.767000       22.819000
       7.3333000       0.0000000       178.52000       17.052000       8.6636000       52.748000       22.819000
       7.3500000       0.0000000       178.49000       17.052000       8.6703000       52.729000       22.819000
       7.3667000       0.0000000       178.46000       17.052000       8.6769000       52.711000       22.819000
       7.3833000       0.0000000       178.43000       17.052000       8.6836000       52.692000       22.819000
       7.4000000       0.0000000       178.40000       17.052000       8.6902000       52.674000       22.819000
       7.4167000       0.0000000       178.38000       17.052000       8.6969000       52.655000       22.819000
       7.4333000       0.0000000       178.35000       17.052000       8.7035000       52.637000       22.819000
       7.4500000       0.0000000       178.32000       17.052000       8.7102000       52.618000       22.818000
       7.4667000       0.0000000       178.29000       17.052000       8.7168000       52.599000       22.818000
       7.4833000       0.0000000       178.26000       17.052000       8.7235000       52.581000       22.818000
       7.5000000       0.0000000       178.23000       17.052000       8.7301000       52.562000       22.818000
       7.5167000       0.0000000       178.20000       17.052000       8.7367000       52.544000       22.818000
       7.5333000       0.0000000       178.17000       17.052000       8.7434000       52.525000       22.818000
       7.5500000       0.0000000       178.15000       17.052000       8.7500000       52.506000       22.818000
       7.5667000       0.0000000       178.12000       17.052000       8.7566000       52.488000       22.818000
       7.5833000       0.0000000       178.09000       17.052000       8.7633000       52.469000       22.818000
       7.6000000       0.0000000       178.06000       17.052000       8.7699000       52.451000       22.818000
       7.6167000       0.0000000       178.03000       17.052000       8.7765000       52.432000       22.818000
       7.6333000       0.0000000       178.00000       17.052000       8.7831000       52.414000       22.818000
       7.6500000       0.0000000       177.97000       17.052000       8.7898000       52.395000       22.818000
       7.6667000       0.0000000       177.94000       17.052000       8.7964000       52.376000       22.818000
       7.6833000       0.0000000       177.92000       17.052000       8.8030000       52.358000       22.818000
       7.7000000       0.0000000       177.89000       17.052000       8.8096000       52.339000       22.818000
       7.7167000       0.0000000       177.86000       17.052000       8.8162000       52.321000       22.818000
       7.7333000       0.0000000       177.83000       17.052000       8.8229000       52.302000       22.818000
       7.7500000       0.0000000       177.80000       17.052000       8.8295000       52.283000       22.818000
       7.7667000       0.0000000       177.77000       17.052000       8.8361000       52.265000       22.818000
       7.7833000       0.0000000       177.74000       17.052000       8.8427000       52.246000       22.818000
       7.8000000       0.0000000       177.71000       17.052000       8.8493000       52.228000       22.818000
       7.8167000       0.0000000       177.69000       17.052000       8.8559000       52.209000       22.818000
       7.8333000       0.0000000       177.66000       17.052000       8.8625000       52.191000       22.818000
       7.8500000       0.0000000       177.63000       17.052000       8.8691000       52.172000       22.818000
       7.8667000       0.0000000       177.60000       17.052000       8.8757000       52.153000       22.818000
       7.8833000       0.0000000       177.57000       17.052000       8.8823000       52.135000       22.818000
       7.9000000       0.0000000       177.54000       17.052000       8.8889000       52.116000       22.818000
       7.9167000       0.0000000       177.51000       17.052000       8.8955000       52.098000       22.818000
       7.9333000       0.0000000       177.48000       17.052000       8.9021000       52.079000       22.818000
       7.9500000       0.0000000       177.46000       17.052000       8.9086000       52.060000       22.818000
       7.9667000       0.0000000       177.43000       17.052000       8.9152000       52.042000       22.818000
       7.9833000       0.0000000       177.40000       17.052000       8.9218000       52.023000       22.818000
       8.0000000       0.0000000       177.37000       17.052000       8.9284000       52.005000       22.818000
       8.0167000       0.0000000       177.34000       17.052000       8.9350000       51.986000       22.818000
       8.0333000       0.0000000       177.31000       17.052000       8.9416000       51.968000       22.818000
       8.0500000       0.0000000       177.28000       17.052000       8.9481000       51.949000       22.818000
       8.0667000       0.0000000       177.25000       17.052000       8.9547000       51.930000       22.818000
       8.0833000       0.0000000       177.23000       17.052000       8.9613000       51.912000       22.818000
       8.1000000       0.0000000       177.20000       17.052000       8.9678000       51.893000       22.818000
       8.1167000       0.0000000       177.17000       17.052000       8.9744000       51.875000       22.818000
       8.1333000       0.0000000       177.14000       17.052000       8.9810000       51.856000       22.818000
       8.1500000       0.0000000       177.11000       17.052000       8.9875000       51.837000       22.818000
       8.1667000       0.0000000       177.08000       17.052000       8.9941000       51.819000       22.818000
       8.1833000       0.0000000       177.05000       17.052000       9.0007000       51.800000       22.818000
       8.2000000       0.0000000       177.02000       17.052000       9.0072000       51.782000       22.817000
       8.2167000       0.0000000       177.00000       17.052000       9.0138000       51.763000       22.817000
       8.2333000       0.0000000       176.97000       17.052000       9.0203000       51.744000       22.817000
       8.2500000       0.0000000       176.94000       17.052000       9.0269000       51.726000       22.817000
       8.2667000       0.0000000       176.91000       17.052000       9.0334000       51.707000       22.817000
       8.2833000       0.0000000       176.88000       17.052000       9.0400000       51.689000       22.817000
       8.3000000       0.0000000       176.85000       17.052000       9.0465000       51.670000       22.817000
       8.3167000       0.0000000       176.82000       17.052000       9.0531000       51.652000       22.817000
       8.3333000       0.0000000       176.79000       17.052000       9.0596000       51.633000       22.817000
       8.3500000       0.0000000       176.77000       17.052000       9.0661000       51.614000       22.817000
       8.3667000       0.0000000       176.74000       17.052000       9.0727000       51.596000       22.817000
       8.3833000       0.0000000       176.71000       17.052000       9.0792000       51.577000       22.817000
       8.4000000       0.0000000       176.68000       17.052000       9.0858000       51.559000       22.817000
       8.4167000       0.0000000       176.65000       17.052000       9.0923000       51.540000       22.817000
       8.4333000       0.0000000       176.62000       17.052000       9.0988000       51.521000       22.817000
       8.4500000       0.0000000       176.59000       17.052000       9.1053000       51.503000       22.817000
       8.4667000       0.0000000       176.56000       17.052000       9.1119000       51.484000       22.817000
       8.4833000       0.0000000       176.53000       17.052000       9.1184000       51.466000       22.817000
       8.5000000       0.0000000       176.51000       17.052000       9.1249000       51.447000       22.817000
       8.5167000       0.0000000       176.48000       17.052000       9.1314000       51.429000       22.817000
       8.5333000       0.0000000       176.45000       17.052000       9.1380000       51.410000       22.817000
       8.5500000       0.0000000       176.42000       17.052000       9.1445000       51.391000       22.817000
       8.5667000       0.0000000       176.39000       17.052000       9.1510000       51.373000       22.817000
       8.5833000       0.0000000       176.36000       17.052000       9.1575000       51.354000       22.817000
       8.6000000       0.0000000       176.33000       17.052000       9.1640000       51.336000       22.817000
       8.6167000       0.0000000       176.30000       17.052000       9.1705000       51.317000       22.817000
       8.6333000       0.0000000       176.28000       17.052000       9.1770000       51.298000       22.817000
       8.6500000       0.0000000       176.25000       17.052000       9.1835000       51.280000       22.817000
       8.6667000       0.0000000       176.22000       17.053000       9.1900000       51.261000       22.817000
       8.6833000       0.0000000       176.19000       17.053000       9.1965000       51.243000       22.817000
       8.7000000       0.0000000       176.16000       17.053000       9.2030000       51.224000       22.817000
       8.7167000       0.0000000       176.13000       17.053000       9.2095000       51.205000       22.817000
       8.7333000       0.0000000       176.10000       17.053000       9.2160000       51.187000       22.817000
       8.7500000       0.0000000       176.07000       17.053000       9.2225000       51.168000       22.817000
       8.7667000       0.0000000       176.05000       17.053000       9.2290000       51.150000       22.817000
       8.7833000       0.0000000       176.02000       17.053000       9.2355000       51.131000       22.817000
       8.8000000       0.0000000       175.99000       17.053000       9.2420000       51.113000       22.817000
       8.8167000       0.0000000       175.96000       17.053000       9.2485000       51.094000       22.817000
       8.8333000       0.0000000       175.93000       17.053000       9.2549000       51.075000       22.817000
       8.8500000       0.0000000       175.90000       17.053000       9.2614000       51.057000       22.817000
       8.8667000       0.0000000       175.87000       17.053000       9.2679000       51.038000       22.817000
       8.8833000       0.0000000       175.84000       17.053000       9.2744000       51.020000       22.817000
       8.9000000       0.0000000       175.82000       17.053000       9.2809000       51.001000       22.817000
       8.9167000       0.0000000       175.79000       17.053000       9.2873000       50.982000       22.817000
       8.9333000       0.0000000       175.76000       17.053000       9.2938000       50.964000       22.817000
       8.9500000       0.0000000       175.73000       17.053000       9.3003000       50.945000       22.817000
       8.9667000       0.0000000       175.70000       17.053000       9.3067000       50.927000       22.816000
       8.9833000       0.0000000       175.67000       17.053000       9.3132000       50.908000       22.816000
       9.0000000       0.0000000       175.64000       17.053000       9.3197000       50.890000       22.816000
       9.0167000       0.0000000       175.61000       17.053000       9.3261000       50.871000       22.816000
       9.0333000       0.0000000       175.59000       17.053000       9.3326000       50.852000       22.816000
       9.0500000       0.0000000       175.56000       17.053000       9.3390000       50.834000       22.816000
       9.0667000       0.0000000       175.53000       17.053000       9.3455000       50.815000       22.816000
       9.0833000       0.0000000       175.50000       17.053000       9.3519000       50.797000       22.816000
       9.1000000       0.0000000       175.47000       17.053000       9.3584000       50.778000       22.816000
       9.1167000       0.0000000       175.44000       17.053000       9.3648000       50.759000       22.816000
       9.1333000       0.0000000       175.41000       17.053000       9.3713000       50.741000       22.816000
       9.1500000       0.0000000       175.38000       17.053000       9.3777000       50.722000       22.816000
       9.1667000       0.0000000       175.36000       17.053000       9.3842000       50.704000       22.816000
       9.1833000       0.0000000       175.33000       17.053000       9.3906000       50.685000       22.816000
       9.2000000       0.0000000       175.30000       17.053000       9.3970000       50.666000       22.816000
       9.2167000       0.0000000       175.27000       17.053000       9.4035000       50.648000       22.816000
       9.2333000       0.0000000       175.24000       17.053000       9.4099000       50.629000       22.816000
       9.2500000       0.0000000       175.21000       17.053000       9.4163000       50.611000       22.816000
       9.2667000       0.0000000       175.18000       17.053000       9.4228000       50.592000       22.816000
       9.2833000       0.0000000       175.15000       17.053000       9.4292000       50.574000       22.816000
       9.3000000       0.0000000       175.12000       17.053000       9.4356000       50.555000       22.816000
       9.3167000       0.0000000       175.10000       17.053000       9.4421000       50.536000       22.816000
       9.3333000       0.0000000       175.07000       17.053000       9.4485000       50.518000       22.816000
       9.3500000       0.0000000       175.04000       17.053000       9.4549000       50.499000       22.816000
       9.3667000       0.0000000       175.01000       17.053000       9.4613000       50.481000       22.816000
       9.3833000       0.0000000       174.98000       17.053000       9.4677000       50.462000       22.816000
       9.4000000       0.0000000       174.95000       17.053000       9.4742000       50.443000       22.816000
       9.4167000       0.0000000       174.92000       17.053000       9.4806000       50.425000       22.816000
       9.4333000       0.0000000       174.89000       17.053000       9.4870000       50.406000       22.816000
       9.4500000       0.0000000       174.87000       17.053000       9.4934000       50.388000       22.816000
       9.4667000       0.0000000       174.84000       17.053000       9.4998000       50.369000       22.816000
       9.4833000       0.0000000       174.81000       17.053000       9.5062000       50.350000       22.816000
       9.5000000       0.0000000       174.78000       17.053000       9.5126000       50.332000       22.816000
       9.5167000       0.0000000       174.75000       17.053000       9.5190000       50.313000       22.816000
       9.5333000       0.0000000       174.72000       17.053000       9.5254000       50.295000       22.816000
       9.5500000       0.0000000       174.69000       17.053000       9.5318000       50.276000       22.816000
       9.5667000       0.0000000       174.66000       17.053000       9.5382000       50.258000       22.816000
       9.5833000       0.0000000       174.64000       17.053000       9.5446000       50.239000       22.816000
       9.6000000       0.0000000       174.61000       17.053000       9.5510000       50.220000       22.816000
       9.6167000       0.0000000       174.58000       17.053000       9.5574000       50.202000       22.816000
       9.6333000       0.0000000       174.55000       17.053000       9.5637000       50.183000       22.816000
       9.6500000       0.0000000       174.52000       17.053000       9.5701000       50.165000       22.816000
       9.6667000       0.0000000       174.49000       17.053000       9.5765000       50.146000       22.816000
       9.6833000       0.0000000       174.46000       17.053000       9.5829000       50.127000       22.816000
       9.7000000       0.0000000       174.43000       17.053000       9.5893000       50.109000       22.816000
       9.7167000       0.0000000       174.41000       17.053000       9.5956000       50.090000       22.816000
       9.7333000       0.0000000       174.38000       17.053000       9.6020000       50.072000       22.815000
       9.7500000       0.0000000       174.35000       17.053000       9.6084000       50.053000       22.815000
       9.7667000       0.0000000       174.32000       17.053000       9.6148000       50.034000       22.815000
       9.7833000       0.0000000       174.29000       17.053000       9.6211000       50.016000       22.815000
       9.8000000       0.0000000       174.26000       17.053000       9.6275000       49.997000       22.815000
       9.8167000       0.0000000       174.23000       17.053000       9.6339000       49.979000       22.815000
       9.8333000       0.0000000       174.20000       17.053000       9.6402000       49.960000       22.815000
       9.8500000       0.0000000       174.18000       17.053000       9.6466000       49.942000       22.815000
       9.8667000       0.0000000       174.15000       17.053000       9.6529000       49.923000       22.815000
       9.8833000       0.0000000       174.12000       17.053000       9.6593000       49.904000       22.815000
       9.9000000       0.0000000       174.09000       17.053000       9.6656000       49.886000       22.815000
       9.9167000       0.0000000       174.06000       17.053000       9.6720000       49.867000       22.815000
       9.9333000       0.0000000       174.03000       17.053000       9.6783000       49.849000       22.815000
       9.9500000       0.0000000       174.00000       17.053000       9.6847000       49.830000       22.815000
       9.9667000       0.0000000       173.97000       17.053000       9.6910000       49.811000       22.815000
       9.9833000       0.0000000       173.95000       17.053000       9.6974000       49.793000       22.815000
       10.000000       0.0000000       173.92000       17.053000       9.7037000       49.774000       22.815000
       10.017000       0.0000000       173.89000       17.053000       9.7101000       49.756000       22.815000
       10.033000       0.0000000       173.86000       17.053000       9.7164000       49.737000       22.815000
       10.050000       0.0000000       173.83000       17.053000       9.7227000       49.718000       22.815000
       10.067000       0.0000000       173.80000       17.053000       9.7291000       49.700000       22.815000
       10.083000       0.0000000       173.77000       17.053000       9.7354000       49.681000       22.815000
       10.100000       0.0000000       173.74000       17.053000       9.7417000       49.663000       22.815000
       10.117000       0.0000000       173.72000       17.053000       9.7481000       49.644000       22.815000
       10.133000       0.0000000       173.69000       17.053000       9.7544000       49.625000       22.815000
       10.150000       0.0000000       173.66000       17.053000       9.7607000       49.607000       22.815000
       10.167000       0.0000000       173.63000       17.053000       9.7670000       49.588000       22.815000
       10.183000       0.0000000       173.60000       17.053000       9.7734000       49.570000       22.815000
       10.200000       0.0000000       173.57000       17.053000       9.7797000       49.551000       22.815000
       10.217000       0.0000000       173.54000       17.053000       9.7860000       49.533000       22.815000
       10.233000       0.0000000       173.51000       17.053000       9.7923000       49.514000       22.815000
       10.250000       0.0000000       173.48000       17.053000       9.7986000       49.495000       22.815000
       10.267000       0.0000000       173.46000       17.053000       9.8049000       49.477000       22.815000
       10.283000       0.0000000       173.43000       17.053000       9.8112000       49.458000       22.815000
       10.300000       0.0000000       173.40000       17.053000       9.8175000       49.440000       22.815000
       10.317000       0.0000000       173.37000       17.053000       9.8238000       49.421000       22.815000
       10.333000       0.0000000       173.34000       17.053000       9.8301000       49.402000       22.815000
       10.350000       0.0000000       173.31000       17.053000       9.8364000       49.384000       22.815000
       10.367000       0.0000000       173.28000       17.053000       9.8427000       49.365000       22.815000
       10.383000       0.0000000       173.25000       17.053000       9.8490000       49.347000       22.815000
       10.400000       0.0000000       173.23000       17.053000       9.8553000       49.328000       22.815000
       10.417000       0.0000000       173.20000       17.053000       9.8616000       49.309000       22.815000
       10.433000       0.0000000       173.17000       17.053000       9.8679000       49.291000       22.815000
       10.450000       0.0000000       173.14000       17.053000       9.8742000       49.272000       22.815000
       10.467000       0.0000000       173.11000       17.053000       9.8805000       49.254000       22.815000
       10.483000       0.0000000       173.08000       17.053000       9.8868000       49.235000       22.815000
       10.500000       0.0000000       173.05000       17.053000       9.8930000       49.217000       22.815000
       10.517000       0.0000000       173.02000       17.053000       9.8993000       49.198000       22.814000
       10.533000       0.0000000       173.00000       17.053000       9.9056000       49.179000       22.814000
       10.550000       0.0000000       172.97000       17.053000       9.9119000       49.161000       22.814000
       10.567000       0.0000000       172.94000       17.053000       9.9181000       49.142000       22.814000
       10.583000       0.0000000       172.91000       17.053000       9.9244000       49.124000       22.814000
       10.600000       0.0000000       172.88000       17.053000       9.9307000       49.105000       22.814000
       10.617000       0.0000000       172.85000       17.053000       9.9370000       49.086000       22.814000
       10.633000       0.0000000       172.82000       17.053000       9.9432000       49.068000       22.814000
       10.650000       0.0000000       172.79000       17.053000       9.9495000       49.049000       22.814000
       10.667000       0.0000000       172.77000       17.053000       9.9557000       49.031000       22.814000
       10.683000       0.0000000       172.74000       17.053000       9.9620000       49.012000       22.814000
       10.700000       0.0000000       172.71000       17.053000       9.9683000       48.993000       22.814000
       10.717000       0.0000000       172.68000       17.053000       9.9745000       48.975000       22.814000
       10.733000       0.0000000       172.65000       17.053000       9.9808000       48.956000       22.814000
       10.750000       0.0000000       172.62000       17.053000       9.9870000       48.938000       22.814000
       10.767000       0.0000000       172.59000       17.053000       9.9933000       48.919000       22.814000
       10.783000       0.0000000       172.56000       17.053000       9.9995000       48.900000       22.814000
       10.800000       0.0000000       172.54000       17.053000       10.006000       48.882000       22.814000
       10.817000       0.0000000       172.51000       17.053000       10.012000       48.863000       22.814000
       10.833000       0.0000000       172.48000       17.053000       10.018000       48.845000       22.814000
       10.850000       0.0000000       172.45000       17.053000       10.024000       48.826000       22.814000
       10.867000       0.0000000       172.42000       17.053000       10.031000       48.808000       22.814000
       10.883000       0.0000000       172.39000       17.053000       10.037000       48.789000       22.814000
       10.900000       0.0000000       172.36000       17.053000       10.043000       48.770000       22.814000
       10.917000       0.0000000       172.33000       17.053000       10.049000       48.752000       22.814000
       10.933000       0.0000000       172.31000       17.053000       10.056000       48.733000       22.814000
       10.950000       0.0000000       172.28000       17.053000       10.062000       48.715000       22.814000
       10.967000       0.0000000       172.25000       17.053000       10.068000       48.696000       22.814000
       10.983000       0.0000000       172.22000       17.053000       10.074000       48.677000       22.814000
       11.000000       0.0000000       172.19000       17.053000       10.081000       48.659000       22.814000
       11.017000       0.0000000       172.16000       17.053000       10.087000       48.640000       22.814000
       11.033000       0.0000000       172.13000       17.053000       10.093000       48.622000       22.814000
       11.050000       0.0000000       172.10000       17.053000       10.099000       48.603000       22.814000
       11.067000       0.0000000       172.08000       17.053000       10.105000       48.584000       22.814000
       11.083000       0.0000000       172.05000       17.053000       10.112000       48.566000       22.814000
       11.100000       0.0000000       172.02000       17.053000       10.118000       48.547000       22.814000
       11.117000       0.0000000       171.99000       17.053000       10.125000       48.529000       22.814000
       11.133000       0.0000000       171.96000       17.053000       10.131000       48.510000       22.814000
       11.150000       0.0000000       171.93000       17.053000       10.138000       48.491000       22.814000
       11.167000       0.0000000       171.90000       17.053000       10.144000       48.473000       22.814000
       11.183000       0.0000000       171.87000       17.053000       10.151000       48.454000       22.814000
       11.200000       0.0000000       171.84000       17.053000       10.157000       48.436000       22.814000
       11.217000       0.0000000       171.82000       17.053000       10.164000       48.417000       22.814000
       11.233000       0.0000000       171.79000       17.053000       10.170000       48.398000       22.814000
       11.250000       0.0000000       171.76000       17.053000       10.177000       48.380000       22.814000
       11.267000       0.0000000       171.73000       17.053000       10.183000       48.361000       22.814000
       11.283000       0.0000000       171.70000       17.053000       10.190000       48.343000       22.813000
       11.300000       0.0000000       171.67000       17.053000       10.196000       48.324000       22.813000
       11.317000       0.0000000       171.64000       17.053000       10.203000       48.306000       22.813000
       11.333000       0.0000000       171.61000       17.053000       10.209000       48.287000       22.813000
       11.350000       0.0000000       171.59000       17.053000       10.216000       48.268000       22.813000
       11.367000       0.0000000       171.56000       17.053000       10.222000       48.250000       22.813000
       11.383000       0.0000000       171.53000       17.053000       10.229000       48.231000       22.813000
       11.400000       0.0000000       171.50000       17.053000       10.235000       48.213000       22.813000
       11.417000       0.0000000       171.47000       17.053000       10.242000       48.194000       22.813000
       11.433000       0.0000000       171.44000       17.053000       10.248000       48.175000       22.813000
       11.450000       0.0000000       171.41000       17.053000       10.255000       48.157000       22.813000
       11.467000       0.0000000       171.38000       17.053000       10.261000       48.138000       22.813000
       11.483000       0.0000000       171.36000       17.053000       10.268000       48.120000       22.813000
       11.500000       0.0000000       171.33000       17.053000       10.274000       48.101000       22.813000
       11.517000       0.0000000       171.30000       17.053000       10.281000       48.082000       22.813000
       11.533000       0.0000000       171.27000       17.053000       10.287000       48.064000       22.813000
       11.550000       0.0000000       171.24000       17.053000       10.294000       48.045000       22.813000
       11.567000       0.0000000       171.21000       17.053000       10.300000       48.027000       22.813000
       11.583000       0.0000000       171.18000       17.053000       10.307000       48.008000       22.813000
       11.600000       0.0000000       171.15000       17.053000       10.313000       47.989000       22.813000
       11.617000       0.0000000       171.13000       17.053000       10.320000       47.971000       22.813000
       11.633000       0.0000000       171.10000       17.053000       10.326000       47.952000       22.813000
       11.650000       0.0000000       171.07000       17.053000       10.333000       47.934000       22.813000
       11.667000       0.0000000       171.04000       17.053000       10.339000       47.915000       22.813000
       11.683000       0.0000000       171.01000       17.053000       10.346000       47.896000       22.813000
       11.700000       0.0000000       170.98000       17.053000       10.352000       47.878000       22.813000
       11.717000       0.0000000       170.95000       17.053000       10.359000       47.859000       22.813000
       11.733000       0.0000000       170.92000       17.054000       10.365000       47.841000       22.813000
       11.750000       0.0000000       170.90000       17.054000       10.372000       47.822000       22.813000
       11.767000       0.0000000       170.87000       17.054000       10.378000       47.804000       22.813000
       11.783000       0.0000000       170.84000       17.054000       10.384000       47.785000       22.813000
       11.800000       0.0000000       170.81000       17.054000       10.391000       47.766000       22.813000
       11.817000       0.0000000       170.78000       17.054000       10.397000       47.748000       22.813000
       11.833000       0.0000000       170.75000       17.054000       10.404000       47.729000       22.813000
       11.850000       0.0000000       170.72000       17.054000       10.410000       47.711000       22.813000
       11.867000       0.0000000       170.69000       17.054000       10.417000       47.692000       22.813000
       11.883000       0.0000000       170.67000       17.054000       10.423000       47.673000       22.813000
       11.900000       0.0000000       170.64000       17.054000       10.430000       47.655000       22.813000
       11.917000       0.0000000       170.61000       17.054000       10.436000       47.636000       22.813000
       11.933000       0.0000000       170.58000       17.054000       10.442000       47.618000       22.813000
       11.950000       0.0000000       170.55000       17.054000       10.449000       47.599000       22.813000
       11.967000       0.0000000       170.52000       17.054000       10.455000       47.580000       22.813000
       11.983000       0.0000000       170.49000       17.054000       10.462000       47.562000       22.813000
       12.000000       0.0000000       170.46000       17.054000       10.468000       47.543000       22.813000
       12.017000       0.0000000       170.44000       17.054000       10.475000       47.525000       22.813000
       12.033000       0.0000000       170.41000       17.054000       10.481000       47.506000       22.813000
       12.050000       0.0000000       170.38000       17.054000       10.487000       47.487000       22.813000
       12.067000       0.0000000       170.35000       17.054000       10.494000       47.469000       22.812000
       12.083000       0.0000000       170.32000       17.054000       10.500000       47.450000       22.812000
       12.100000       0.0000000       170.29000       17.054000       10.507000       47.432000       22.812000
       12.117000       0.0000000       170.26000       17.054000       10.513000       47.413000       22.812000
       12.133000       0.0000000       170.23000       17.054000       10.519000       47.394000       22.812000
       12.150000       0.0000000       170.20000       17.054000       10.526000       47.376000       22.812000
       12.167000       0.0000000       170.18000       17.054000       10.532000       47.357000       22.812000
       12.183000       0.0000000       170.15000       17.054000       10.539000       47.339000       22.812000
       12.200000       0.0000000       170.12000       17.054000       10.545000       47.320000       22.812000
       12.217000       0.0000000       170.09000       17.054000       10.551000       47.301000       22.812000
       12.233000       0.0000000       170.06000       17.054000       10.558000       47.283000       22.812000
       12.250000       0.0000000       170.03000       17.054000       10.564000       47.264000       22.812000
       12.267000       0.0000000       170.00000       17.054000       10.571000       47.246000       22.812000
       12.283000       0.0000000       169.97000       17.054000       10.577000       47.227000       22.812000
       12.300000       0.0000000       169.95000       17.054000       10.583000       47.209000       22.812000
       12.317000       0.0000000       169.92000       17.054000       10.590000       47.190000       22.812000
       12.333000       0.0000000       169.89000       17.054000       10.596000       47.171000       22.812000
       12.350000       0.0000000       169.86000       17.054000       10.603000       47.153000       22.812000
       12.367000       0.0000000       169.83000       17.054000       10.609000       47.134000       22.812000
       12.383000       0.0000000       169.80000       17.054000       10.615000       47.116000       22.812000
       12.400000       0.0000000       169.77000       17.054000       10.622000       47.097000       22.812000
       12.417000       0.0000000       169.74000       17.054000       10.628000       47.078000       22.812000
       12.433000       0.0000000       169.72000       17.054000       10.634000       47.060000       22.812000
       12.450000       0.0000000       169.69000       17.054000       10.641000       47.041000       22.812000
       12.467000       0.0000000       169.66000       17.054000       10.647000       47.023000       22.812000
       12.483000       0.0000000       169.63000       17.054000       10.654000       47.004000       22.812000
       12.500000       0.0000000       169.60000       17.054000       10.660000       46.985000       22.812000
       12.517000       0.0000000       169.57000       17.054000       10.667000       46.967000       22.812000
       12.533000       0.0000000       169.54000       17.054000       10.673000       46.948000       22.812000
       12.550000       0.0000000       169.51000       17.054000       10.680000       46.930000       22.812000
       12.567000       0.0000000       169.49000       17.054000       10.686000       46.911000       22.812000
       12.583000       0.0000000       169.46000       17.054000       10.692000       46.892000       22.812000
       12.600000       0.0000000       169.43000       17.054000       10.699000       46.874000       22.812000
       12.617000       0.0000000       169.40000       17.054000       10.705000       46.855000       22.812000
       12.633000       0.0000000       169.37000       17.054000       10.712000       46.837000       22.812000
       12.650000       0.0000000       169.34000       17.054000       10.718000       46.818000       22.812000
       12.667000       0.0000000       169.31000       17.054000       10.725000       46.799000       22.812000
       12.683000       0.0000000       169.28000       17.054000       10.731000       46.781000       22.812000
       12.700000       0.0000000       169.26000       17.054000       10.737000       46.762000       22.812000
       12.717000       0.0000000       169.23000       17.054000       10.744000       46.744000       22.812000
       12.733000       0.0000000       169.20000       17.054000       10.750000       46.725000       22.812000
       12.750000       0.0000000       169.17000       17.054000       10.757000       46.706000       22.812000
       12.767000       0.0000000       169.14000       17.054000       10.763000       46.688000       22.812000
       12.783000       0.0000000       169.11000       17.054000       10.769000       46.669000       22.812000
       12.800000       0.0000000       169.08000       17.054000       10.776000       46.651000       22.812000
       12.817000       0.0000000       169.05000       17.054000       10.782000       46.632000       22.812000
       12.833000       0.0000000       169.03000       17.054000       10.789000       46.613000       22.811000
       12.850000       0.0000000       169.00000       17.054000       10.795000       46.595000       22.811000
       12.867000       0.0000000       168.97000       17.054000       10.801000       46.576000       22.811000
       12.883000       0.0000000       168.94000       17.054000       10.808000       46.558000       22.811000
       12.900000       0.0000000       168.91000       17.054000       10.814000       46.539000       22.811000
       12.917000       0.0000000       168.88000       17.054000       10.821000       46.520000       22.811000
       12.933000       0.0000000       168.85000       17.054000       10.827000       46.502000       22.811000
       12.950000       0.0000000       168.82000       17.054000       10.833000       46.483000       22.811000
       12.967000       0.0000000       168.80000       17.054000       10.840000       46.465000       22.811000
       12.983000       0.0000000       168.77000       17.054000       10.846000       46.446000       22.811000
       13.000000       0.0000000       168.74000       17.054000       10.853000       46.428000       22.811000
       13.017000       0.0000000       168.71000       17.054000       10.859000       46.409000       22.811000
       13.033000       0.0000000       168.68000       17.054000       10.865000       46.390000       22.811000
       13.050000       0.0000000       168.65000       17.054000       10.872000       46.372000       22.811000
       13.067000       0.0000000       168.62000       17.054000       10.878000       46.353000       22.811000
       13.083000       0.0000000       168.59000       17.054000       10.884000       46.335000       22.811000
       13.100000       0.0000000       168.56000       17.054000       10.891000       46.316000       22.811000
       13.117000       0.0000000       168.54000       17.054000       10.897000       46.297000       22.811000
       13.133000       0.0000000       168.51000       17.054000       10.904000       46.279000       22.811000
       13.150000       0.0000000       168.48000       17.054000       10.910000       46.260000       22.811000
       13.167000       0.0000000       168.45000       17.054000       10.916000       46.242000       22.811000
       13.183000       0.0000000       168.42000       17.054000       10.923000       46.223000       22.811000
       13.200000       0.0000000       168.39000       17.054000       10.929000       46.204000       22.811000
       13.217000       0.0000000       168.36000       17.054000       10.935000       46.186000       22.811000
       13.233000       0.0000000       168.33000       17.054000       10.942000       46.167000       22.811000
       13.250000       0.0000000       168.31000       17.054000       10.948000       46.149000       22.811000
       13.267000       0.0000000       168.28000       17.054000       10.954000       46.130000       22.811000
       13.283000       0.0000000       168.25000       17.054000       10.961000       46.111000       22.811000
       13.300000       0.0000000       168.22000       17.054000       10.967000       46.093000       22.811000
       13.317000       0.0000000       168.19000       17.054000       10.973000       46.074000       22.811000
       13.333000       0.0000000       168.16000       17.054000       10.980000       46.056000       22.811000
       13.350000       0.0000000       168.13000       17.054000       10.986000       46.037000       22.811000
       13.367000       0.0000000       168.10000       17.054000       10.992000       46.018000       22.811000
       13.383000       0.0000000       168.08000       17.054000       10.999000       46.000000       22.811000
       13.400000       0.0000000       168.05000       17.054000       11.005000       45.981000       22.811000
       13.417000       0.0000000       168.02000       17.054000       11.011000       45.963000       22.811000
       13.433000       0.0000000       167.99000       17.054000       11.018000       45.944000       22.811000
       13.450000       0.0000000       167.96000       17.054000       11.024000       45.925000       22.811000
       13.467000       0.0000000       167.93000       17.054000       11.030000       45.907000       22.811000
       13.483000       0.0000000       167.90000       17.054000       11.037000       45.888000       22.811000
       13.500000       0.0000000       167.87000       17.054000       11.043000       45.870000       22.811000
       13.517000       0.0000000       167.85000       17.054000       11.049000       45.851000       22.811000
       13.533000       0.0000000       167.82000       17.054000       11.056000       45.832000       22.811000
       13.550000       0.0000000       167.79000       17.054000       11.062000       45.814000       22.811000
       13.567000       0.0000000       167.76000       17.054000       11.068000       45.795000       22.811000
       13.583000       0.0000000       167.73000       17.054000       11.074000       45.777000       22.811000
       13.600000       0.0000000       167.70000       17.054000       11.081000       45.758000       22.811000
       13.617000       0.0000000       167.67000       17.054000       11.087000       45.739000       22.810000
       13.633000       0.0000000       167.64000       17.054000       11.093000       45.721000       22.810000
       13.650000       0.0000000       167.62000       17.054000       11.100000       45.702000       22.810000
       13.667000       0.0000000       167.59000       17.054000       11.106000       45.684000       22.810000
       13.683000       0.0000000       167.56000       17.054000       11.112000       45.665000       22.810000
       13.700000       0.0000000       167.53000       17.054000       11.118000       45.646000       22.810000
       13.717000       0.0000000       167.50000       17.054000       11.125000       45.628000       22.810000
       13.733000       0.0000000       167.47000       17.054000       11.131000       45.609000       22.810000
       13.750000       0.0000000       167.44000       17.054000       11.137000       45.591000       22.810000
       13.767000       0.0000000       167.41000       17.054000       11.144000       45.572000       22.810000
       13.783000       0.0000000       167.39000       17.054000       11.150000       45.553000       22.810000
       13.800000       0.0000000       167.36000       17.054000       11.156000       45.535000       22.810000
       13.817000       0.0000000       167.33000       17.054000       11.162000       45.516000       22.810000
       13.833000       0.0000000       167.30000       17.054000       11.169000       45.498000       22.810000
       13.850000       0.0000000       167.27000       17.054000       11.175000       45.479000       22.810000
       13.867000       0.0000000       167.24000       17.054000       11.181000       45.460000       22.810000
       13.883000       0.0000000       167.21000       17.054000       11.187000       45.442000       22.810000
       13.900000       0.0000000       167.18000       17.054000       11.194000       45.423000       22.810000
       13.917000       0.0000000       167.16000       17.054000       11.200000       45.405000       22.810000
       13.933000       0.0000000       167.13000       17.054000       11.206000       45.386000       22.810000
       13.950000       0.0000000       167.10000       17.054000       11.212000       45.367000       22.810000
       13.967000       0.0000000       167.07000       17.054000       11.219000       45.349000       22.810000
       13.983000       0.0000000       167.04000       17.054000       11.225000       45.330000       22.810000
       14.000000       0.0000000       167.01000       17.054000       11.231000       45.312000       22.810000
       14.017000       0.0000000       166.98000       17.054000       11.237000       45.293000       22.810000
       14.033000       0.0000000       166.95000       17.054000       11.244000       45.274000       22.810000
       14.050000       0.0000000       166.93000       17.054000       11.250000       45.256000       22.810000
       14.067000       0.0000000       166.90000       17.054000       11.256000       45.237000       22.810000
       14.083000       0.0000000       166.87000       17.054000       11.262000       45.219000       22.810000
       14.100000       0.0000000       166.84000       17.054000       11.269000       45.200000       22.810000
       14.117000       0.0000000       166.81000       17.054000       11.275000       45.182000       22.810000
       14.133000       0.0000000       166.78000       17.054000       11.281000       45.163000       22.810000
       14.150000       0.0000000       166.75000       17.054000       11.287000       45.144000       22.810000
       14.167000       0.0000000       166.72000       17.054000       11.294000       45.126000       22.810000
       14.183000       0.0000000       166.69000       17.054000       11.300000       45.107000       22.810000
       14.200000       0.0000000       166.67000       17.054000       11.306000       45.089000       22.810000
       14.217000       0.0000000       166.64000       17.054000       11.312000       45.070000       22.810000
       14.233000       0.0000000       166.61000       17.054000       11.318000       45.051000       22.810000
       14.250000       0.0000000       166.58000       17.054000       11.325000       45.033000       22.810000
       14.267000       0.0000000       166.55000       17.054000       11.331000       45.014000       22.810000
       14.283000       0.0000000       166.52000       17.054000       11.337000       44.996000       22.810000
       14.300000       0.0000000       166.49000       17.054000       11.343000       44.977000       22.810000
       14.317000       0.0000000       166.46000       17.054000       11.349000       44.958000       22.810000
       14.333000       0.0000000       166.44000       17.054000       11.356000       44.940000       22.810000
       14.350000       0.0000000       166.41000       17.054000       11.362000       44.921000       22.810000
       14.367000       0.0000000       166.38000       17.054000       11.368000       44.903000       22.810000
       14.383000       0.0000000       166.35000       17.054000       11.374000       44.884000       22.810000
       14.400000       0.0000000       166.32000       17.054000       11.380000       44.865000       22.809000
       14.417000       0.0000000       166.29000       17.054000       11.387000       44.847000       22.809000
       14.433000       0.0000000       166.26000       17.054000       11.393000       44.828000       22.809000
       14.450000       0.0000000       166.23000       17.054000       11.399000       44.810000       22.809000
       14.467000       0.0000000       166.21000       17.054000       11.405000       44.791000       22.809000
       14.483000       0.0000000       166.18000       17.055000       11.411000       44.772000       22.809000
       14.500000       0.0000000       166.15000       17.055000       11.417000       44.754000       22.809000
       14.517000       0.0000000       166.12000       17.055000       11.424000       44.735000       22.809000
       14.533000       0.0000000       166.09000       17.055000       11.430000       44.717000       22.809000
       14.550000       0.0000000       166.06000       17.055000       11.436000       44.698000       22.809000
       14.567000       0.0000000       166.03000       17.055000       11.442000       44.679000       22.809000
       14.583000       0.0000000       166.00000       17.055000       11.448000       44.661000       22.809000
       14.600000       0.0000000       165.98000       17.055000       11.454000       44.642000       22.809000
       14.617000       0.0000000       165.95000       17.055000       11.461000       44.624000       22.809000
       14.633000       0.0000000       165.92000       17.055000       11.467000       44.605000       22.809000
       14.650000       0.0000000       165.89000       17.055000       11.473000       44.586000       22.809000
       14.667000       0.0000000       165.86000       17.055000       11.479000       44.568000       22.809000
       14.683000       0.0000000       165.83000       17.055000       11.485000       44.549000       22.809000
       14.700000       0.0000000       165.80000       17.055000       11.491000       44.531000       22.809000
       14.717000       0.0000000       165.77000       17.055000       11.498000       44.512000       22.809000
       14.733000       0.0000000       165.75000       17.055000       11.504000       44.493000       22.809000
       14.750000       0.0000000       165.72000       17.055000       11.510000       44.475000       22.809000
       14.767000       0.0000000       165.69000       17.055000       11.516000       44.456000       22.809000
       14.783000       0.0000000       165.66000       17.055000       11.522000       44.438000       22.809000
       14.800000       0.0000000       165.63000       17.055000       11.528000       44.419000       22.809000
       14.817000       0.0000000       165.60000       17.055000       11.534000       44.400000       22.809000
       14.833000       0.0000000       165.57000       17.055000       11.541000       44.382000       22.809000
       14.850000       0.0000000       165.54000       17.055000       11.547000       44.363000       22.809000
       14.867000       0.0000000       165.52000       17.055000       11.553000       44.345000       22.809000
       14.883000       0.0000000       165.49000       17.055000       11.559000       44.326000       22.809000
       14.900000       0.0000000       165.46000       17.055000       11.565000       44.307000       22.809000
       14.917000       0.0000000       165.43000       17.055000       11.571000       44.289000       22.809000
       14.933000       0.0000000       165.40000       17.055000       11.577000       44.270000       22.809000
       14.950000       0.0000000       165.37000       17.055000       11.583000       44.252000       22.809000
       14.967000       0.0000000       165.34000       17.055000       11.589000       44.233000       22.809000
       14.983000       0.0000000       165.31000       17.055000       11.596000       44.214000       22.809000
       15.000000       0.0000000       165.29000       17.055000       11.602000       44.196000       22.809000
       15.017000       0.0000000       165.26000       17.055000       11.608000       44.177000       22.809000
       15.033000       0.0000000       165.23000       17.055000       11.614000       44.159000       22.809000
       15.050000       0.0000000       165.20000       17.055000       11.620000       44.140000       22.809000
       15.067000       0.0000000       165.17000       17.055000       11.626000       44.121000       22.809000
       15.083000       0.0000000       165.14000       17.055000       11.632000       44.103000       22.809000
       15.100000       0.0000000       165.11000       17.055000       11.638000       44.084000       22.809000
       15.117000       0.0000000       165.08000       17.055000       11.644000       44.066000       22.809000
       15.133000       0.0000000       165.06000       17.055000       11.650000       44.047000       22.809000
       15.150000       0.0000000       165.03000       17.055000       11.657000       44.028000       22.809000
       15.167000       0.0000000       165.00000       17.055000       11.663000       44.010000       22.809000
       15.183000       0.0000000       164.97000       17.055000       11.669000       43.991000       22.809000
       15.200000       0.0000000       164.94000       17.055000       11.675000       43.973000       22.808000
       15.217000       0.0000000       164.91000       17.055000       11.681000       43.954000       22.808000
       15.233000       0.0000000       164.88000       17.055000       11.687000       43.935000       22.808000
       15.250000       0.0000000       164.85000       17.055000       11.693000       43.917000       22.808000
       15.267000       0.0000000       164.82000       17.055000       11.699000       43.898000       22.808000
       15.283000       0.0000000       164.80000       17.055000       11.705000       43.880000       22.808000
       15.300000       0.0000000       164.77000       17.055000       11.711000       43.861000       22.808000
       15.317000       0.0000000       164.74000       17.055000       11.717000       43.842000       22.808000
       15.333000       0.0000000       164.71000       17.055000       11.723000       43.824000       22.808000
       15.350000       0.0000000       164.68000       17.055000       11.729000       43.805000       22.808000
       15.367000       0.0000000       164.65000       17.055000       11.736000       43.787000       22.808000
       15.383000       0.0000000       164.62000       17.055000       11.742000       43.768000       22.808000
       15.400000       0.0000000       164.59000       17.055000       11.748000       43.749000       22.808000
       15.417000       0.0000000       164.57000       17.055000       11.754000       43.731000       22.808000
       15.433000       0.0000000       164.54000       17.055000       11.760000       43.712000       22.808000
       15.450000       0.0000000       164.51000       17.055000       11.766000       43.694000       22.808000
       15.467000       0.0000000       164.48000       17.055000       11.772000       43.675000       22.808000
       15.483000       0.0000000       164.45000       17.055000       11.778000       43.656000       22.808000
       15.500000       0.0000000       164.42000       17.055000       11.784000       43.638000       22.808000
       15.517000       0.0000000       164.39000       17.055000       11.790000       43.619000       22.808000
       15.533000       0.0000000       164.36000       17.055000       11.796000       43.601000       22.808000
       15.550000       0.0000000       164.34000       17.055000       11.802000       43.582000       22.808000
       15.567000       0.0000000       164.31000       17.055000       11.808000       43.563000       22.808000
       15.583000       0.0000000       164.28000       17.055000       11.814000       43.545000       22.808000
       15.600000       0.0000000       164.25000       17.055000       11.820000       43.526000       22.808000
       15.617000       0.0000000       164.22000       17.055000       11.826000       43.507000       22.808000
       15.633000       0.0000000       164.19000       17.055000       11.832000       43.489000       22.808000
       15.650000       0.0000000       164.16000       17.055000       11.838000       43.470000       22.808000
       15.667000       0.0000000       164.13000       17.055000       11.844000       43.452000       22.808000
       15.683000       0.0000000       164.11000       17.055000       11.850000       43.433000       22.808000
       15.700000       0.0000000       164.08000       17.055000       11.856000       43.414000       22.808000
       15.717000       0.0000000       164.05000       17.055000       11.862000       43.396000       22.808000
       15.733000       0.0000000       164.02000       17.055000       11.868000       43.377000       22.808000
       15.750000       0.0000000       163.99000       17.055000       11.874000       43.359000       22.808000
       15.767000       0.0000000       163.96000       17.055000       11.880000       43.340000       22.808000
       15.783000       0.0000000       163.93000       17.055000       11.886000       43.321000       22.808000
       15.800000       0.0000000       163.90000       17.055000       11.892000       43.303000       22.808000
       15.817000       0.0000000       163.88000       17.055000       11.898000       43.284000       22.808000
       15.833000       0.0000000       163.85000       17.055000       11.904000       43.266000       22.808000
       15.850000       0.0000000       163.82000       17.055000       11.910000       43.247000       22.808000
       15.867000       0.0000000       163.79000       17.055000       11.916000       43.228000       22.808000
       15.883000       0.0000000       163.76000       17.055000       11.922000       43.210000       22.808000
       15.900000       0.0000000       163.73000       17.055000       11.928000       43.191000       22.808000
       15.917000       0.0000000       163.70000       17.055000       11.934000       43.173000       22.808000
       15.933000       0.0000000       163.67000       17.055000       11.940000       43.154000       22.808000
       15.950000       0.0000000       163.65000       17.055000       11.946000       43.135000       22.808000
       15.967000       0.0000000       163.62000       17.055000       11.952000       43.117000       22.808000
       15.983000       0.0000000       163.59000       17.055000       11.958000       43.098000       22.807000
       16.000000       0.0000000       163.56000       17.055000       11.964000       43.080000       22.807000
       16.017000       0.0000000       163.53000       17.055000       11.970000       43.061000       22.807000
       16.033000       0.0000000       163.50000       17.055000       11.976000       43.042000       22.807000
       16.050000       0.0000000       163.47000       17.055000       11.982000       43.024000       22.807000
       16.067000       0.0000000       163.44000       17.055000       11.988000       43.005000       22.807000
       16.083000       0.0000000       163.42000       17.055000       11.994000       42.987000       22.807000
       16.100000       0.0000000       163.39000       17.055000       12.000000       42.968000       22.807000
       16.117000       0.0000000       163.36000       17.055000       12.006000       42.949000       22.807000
       16.133000       0.0000000       163.33000       17.055000       12.012000       42.931000       22.807000
       16.150000       0.0000000       163.30000       17.055000       12.018000       42.912000       22.807000
       16.167000       0.0000000       163.27000       17.055000       12.024000       42.894000       22.807000
       16.183000       0.0000000       163.24000       17.055000       12.030000       42.875000       22.807000
       16.200000       0.0000000       163.21000       17.055000       12.035000       42.856000       22.807000
       16.217000       0.0000000       163.19000       17.055000       12.041000       42.838000       22.807000
       16.233000       0.0000000       163.16000       17.055000       12.047000       42.819000       22.807000
       16.250000       0.0000000       163.13000       17.055000       12.053000       42.801000       22.807000
       16.267000       0.0000000       163.10000       17.055000       12.059000       42.782000       22.807000
       16.283000       0.0000000       163.07000       17.055000       12.065000       42.763000       22.807000
       16.300000       0.0000000       163.04000       17.055000       12.071000       42.745000       22.807000
       16.317000       0.0000000       163.01000       17.055000       12.077000       42.726000       22.807000
       16.333000       0.0000000       162.98000       17.055000       12.083000       42.708000       22.807000
       16.350000       0.0000000       162.96000       17.055000       12.089000       42.689000       22.807000
       16.367000       0.0000000       162.93000       17.055000       12.095000       42.670000       22.807000
       16.383000       0.0000000       162.90000       17.055000       12.101000       42.652000       22.807000
       16.400000       0.0000000       162.87000       17.055000       12.107000       42.633000       22.807000
       16.417000       0.0000000       162.84000       17.055000       12.113000       42.615000       22.807000
       16.433000       0.0000000       162.81000       17.055000       12.118000       42.596000       22.807000
       16.450000       0.0000000       162.78000       17.055000       12.124000       42.577000       22.807000
       16.467000       0.0000000       162.75000       17.055000       12.130000       42.559000       22.807000
       16.483000       0.0000000       162.72000       17.055000       12.136000       42.540000       22.807000
       16.500000       0.0000000       162.70000       17.055000       12.142000       42.522000       22.807000
       16.517000       0.0000000       162.67000       17.055000       12.148000       42.503000       22.807000
       16.533000       0.0000000       162.64000       17.055000       12.154000       42.484000       22.807000
       16.550000       0.0000000       162.61000       17.055000       12.160000       42.466000       22.807000
       16.567000       0.0000000       162.58000       17.055000       12.166000       42.447000       22.807000
       16.583000       0.0000000       162.55000       17.055000       12.172000       42.429000       22.807000
       16.600000       0.0000000       162.52000       17.055000       12.177000       42.410000       22.807000
       16.617000       0.0000000       162.49000       17.055000       12.183000       42.391000       22.807000
       16.633000       0.0000000       162.47000       17.055000       12.189000       42.373000       22.807000
       16.650000       0.0000000       162.44000       17.055000       12.195000       42.354000       22.807000
       16.667000       0.0000000       162.41000       17.055000       12.201000       42.336000       22.807000
       16.683000       0.0000000       162.38000       17.055000       12.207000       42.317000       22.807000
       16.700000       0.0000000       162.35000       17.055000       12.213000       42.298000       22.807000
       16.717000       0.0000000       162.32000       17.055000       12.219000       42.280000       22.807000
       16.733000       0.0000000       162.29000       17.055000       12.224000       42.261000       22.807000
       16.750000       0.0000000       162.26000       17.055000       12.230000       42.242000       22.807000
       16.767000       0.0000000       162.24000       17.055000       12.236000       42.224000       22.807000
       16.783000       0.0000000       162.21000       17.055000       12.242000       42.205000       22.806000
       16.800000       0.0000000       162.18000       17.055000       12.248000       42.187000       22.806000
       16.817000       0.0000000       162.15000       17.055000       12.254000       42.168000       22.806000
       16.833000       0.0000000       162.12000       17.055000       12.260000       42.149000       22.806000
       16.850000       0.0000000       162.09000       17.055000       12.265000       42.131000       22.806000
       16.867000       0.0000000       162.06000       17.055000       12.271000       42.112000       22.806000
       16.883000       0.0000000       162.03000       17.055000       12.277000       42.094000       22.806000
       16.900000       0.0000000       162.01000       17.055000       12.283000       42.075000       22.806000
       16.917000       0.0000000       161.98000       17.055000       12.289000       42.056000       22.806000
       16.933000       0.0000000       161.95000       17.055000       12.295000       42.038000       22.806000
       16.950000       0.0000000       161.92000       17.055000       12.301000       42.019000       22.806000
       16.967000       0.0000000       161.89000       17.055000       12.306000       42.001000       22.806000
       16.983000       0.0000000       161.86000       17.055000       12.312000       41.982000       22.806000
       17.000000       0.0000000       161.83000       17.055000       12.318000       41.963000       22.806000
       17.017000       0.0000000       161.80000       17.055000       12.324000       41.945000       22.806000
       17.033000       0.0000000       161.78000       17.056000       12.330000       41.926000       22.806000
       17.050000       0.0000000       161.75000       17.056000       12.336000       41.908000       22.806000
       17.067000       0.0000000       161.72000       17.056000       12.341000       41.889000       22.806000
       17.083000       0.0000000       161.69000       17.056000       12.347000       41.870000       22.806000
       17.100000       0.0000000       161.66000       17.056000       12.353000       41.852000       22.806000
       17.117000       0.0000000       161.63000       17.056000       12.359000       41.833000       22.806000
       17.133000       0.0000000       161.60000       17.056000       12.365000       41.815000       22.806000
       17.150000       0.0000000       161.57000       17.056000       12.370000       41.796000       22.806000
       17.167000       0.0000000       161.55000       17.056000       12.376000       41.777000       22.806000
       17.183000       0.0000000       161.52000       17.056000       12.382000       41.759000       22.806000
       17.200000       0.0000000       161.49000       17.056000       12.388000       41.740000       22.806000
       17.217000       0.0000000       161.46000       17.056000       12.394000       41.722000       22.806000
       17.233000       0.0000000       161.43000       17.056000       12.399000       41.703000       22.806000
       17.250000       0.0000000       161.40000       17.056000       12.405000       41.684000       22.806000
       17.267000       0.0000000       161.37000       17.056000       12.411000       41.666000       22.806000
       17.283000       0.0000000       161.34000       17.056000       12.417000       41.647000       22.806000
       17.300000       0.0000000       161.32000       17.056000       12.423000       41.629000       22.806000
       17.317000       0.0000000       161.29000       17.056000       12.428000       41.610000       22.806000
       17.333000       0.0000000       161.26000       17.056000       12.434000       41.591000       22.806000
       17.350000       0.0000000       161.23000       17.056000       12.440000       41.573000       22.806000
       17.367000       0.0000000       161.20000       17.056000       12.446000       41.554000       22.806000
       17.383000       0.0000000       161.17000       17.056000       12.452000       41.536000       22.806000
       17.400000       0.0000000       161.14000       17.056000       12.457000       41.517000       22.806000
       17.417000       0.0000000       161.11000       17.056000       12.463000       41.498000       22.806000
       17.433000       0.0000000       161.09000       17.056000       12.469000       41.480000       22.806000
       17.450000       0.0000000       161.06000       17.056000       12.475000       41.461000       22.806000
       17.467000       0.0000000       161.03000       17.056000       12.480000       41.442000       22.806000
       17.483000       0.0000000       161.00000       17.056000       12.486000       41.424000       22.806000
       17.500000       0.0000000       160.97000       17.056000       12.492000       41.405000       22.806000
       17.517000       0.0000000       160.94000       17.056000       12.498000       41.387000       22.806000
       17.533000       0.0000000       160.91000       17.056000       12.503000       41.368000       22.806000
       17.550000       0.0000000       160.88000       17.056000       12.509000       41.349000       22.806000
       17.567000       0.0000000       160.86000       17.056000       12.515000       41.331000       22.806000
       17.583000       0.0000000       160.83000       17.056000       12.521000       41.312000       22.805000
       17.600000       0.0000000       160.80000       17.056000       12.526000       41.294000       22.805000
       17.617000       0.0000000       160.77000       17.056000       12.532000       41.275000       22.805000
       17.633000       0.0000000       160.74000       17.056000       12.538000       41.256000       22.805000
       17.650000       0.0000000       160.71000       17.056000       12.544000       41.238000       22.805000
       17.667000       0.0000000       160.68000       17.056000       12.549000       41.219000       22.805000
       17.683000       0.0000000       160.65000       17.056000       12.555000       41.201000       22.805000
       17.700000       0.0000000       160.63000       17.056000       12.561000       41.182000       22.805000
       17.717000       0.0000000       160.60000       17.056000       12.567000       41.163000       22.805000
       17.733000       0.0000000       160.57000       17.056000       12.572000       41.145000       22.805000
       17.750000       0.0000000       160.54000       17.056000       12.578000       41.126000       22.805000
       17.767000       0.0000000       160.51000       17.056000       12.584000       41.108000       22.805000
       17.783000       0.0000000       160.48000       17.056000       12.589000       41.089000       22.805000
       17.800000       0.0000000       160.45000       17.056000       12.595000       41.070000       22.805000
       17.817000       0.0000000       160.42000       17.056000       12.601000       41.052000       22.805000
       17.833000       0.0000000       160.40000       17.056000       12.607000       41.033000       22.805000
       17.850000       0.0000000       160.37000       17.056000       12.612000       41.015000       22.805000
       17.867000       0.0000000       160.34000       17.056000       12.618000       40.996000       22.805000
       17.883000       0.0000000       160.31000       17.056000       12.624000       40.977000       22.805000
       17.900000       0.0000000       160.28000       17.056000       12.629000       40.959000       22.805000
       17.917000       0.0000000       160.25000       17.056000       12.635000       40.940000       22.805000
       17.933000       0.0000000       160.22000       17.056000       12.641000       40.922000       22.805000
       17.950000       0.0000000       160.19000       17.056000       12.647000       40.903000       22.805000
       17.967000       0.0000000       160.16000       17.056000       12.652000       40.884000       22.805000
       17.983000       0.0000000       160.14000       17.056000       12.658000       40.866000       22.805000
       18.000000       0.0000000       160.11000       17.056000       12.664000       40.847000       22.805000
       18.017000       0.0000000       160.08000       17.056000       12.669000       40.828000       22.805000
       18.033000       0.0000000       160.05000       17.056000       12.675000       40.810000       22.805000
       18.050000       0.0000000       160.02000       17.056000       12.681000       40.791000       22.805000
       18.067000       0.0000000       159.99000       17.056000       12.686000       40.773000       22.805000
       18.083000       0.0000000       159.96000       17.056000       12.692000       40.754000       22.805000
       18.100000       0.0000000       159.93000       17.056000       12.698000       40.735000       22.805000
       18.117000       0.0000000       159.91000       17.056000       12.703000       40.717000       22.805000
       18.133000       0.0000000       159.88000       17.056000       12.709000       40.698000       22.805000
       18.150000       0.0000000       159.85000       17.056000       12.715000       40.680000       22.805000
       18.167000       0.0000000       159.82000       17.056000       12.720000       40.661000       22.805000
       18.183000       0.0000000       159.79000       17.056000       12.726000       40.642000       22.805000
       18.200000       0.0000000       159.76000       17.056000       12.732000       40.624000       22.805000
       18.217000       0.0000000       159.73000       17.056000       12.737000       40.605000       22.805000
       18.233000       0.0000000       159.70000       17.056000       12.743000       40.587000       22.805000
       18.250000       0.0000000       159.68000       17.056000       12.749000       40.568000       22.805000
       18.267000       0.0000000       159.65000       17.056000       12.754000       40.549000       22.805000
       18.283000       0.0000000       159.62000       17.056000       12.760000       40.531000       22.805000
       18.300000       0.0000000       159.59000       17.056000       12.766000       40.512000       22.805000
       18.317000       0.0000000       159.56000       17.056000       12.771000       40.494000       22.805000
       18.333000       0.0000000       159.53000       17.056000       12.777000       40.475000       22.805000
       18.350000       0.0000000       159.50000       17.056000       12.783000       40.456000       22.805000
       18.367000       0.0000000       159.47000       17.056000       12.788000       40.438000       22.805000
       18.383000       0.0000000       159.45000       17.056000       12.794000       40.419000       22.804000
       18.400000       0.0000000       159.42000       17.056000       12.800000       40.401000       22.804000
       18.417000       0.0000000       159.39000       17.056000       12.805000       40.382000       22.804000
       18.433000       0.0000000       159.36000       17.056000       12.811000       40.363000       22.804000
       18.450000       0.0000000       159.33000       17.056000       12.816000       40.345000       22.804000
       18.467000       0.0000000       159.30000       17.056000       12.822000       40.326000       22.804000
       18.483000       0.0000000       159.27000       17.056000       12.828000       40.307000       22.804000
       18.500000       0.0000000       159.24000       17.056000       12.833000       40.289000       22.804000
       18.517000       0.0000000       159.22000       17.056000       12.839000       40.270000       22.804000
       18.533000       0.0000000       159.19000       17.056000       12.845000       40.252000       22.804000
       18.550000       0.0000000       159.16000       17.056000       12.850000       40.233000       22.804000
       18.567000       0.0000000       159.13000       17.056000       12.856000       40.214000       22.804000
       18.583000       0.0000000       159.10000       17.056000       12.861000       40.196000       22.804000
       18.600000       0.0000000       159.07000       17.056000       12.867000       40.177000       22.804000
       18.617000       0.0000000       159.04000       17.056000       12.873000       40.159000       22.804000
       18.633000       0.0000000       159.01000       17.056000       12.878000       40.140000       22.804000
       18.650000       0.0000000       158.99000       17.056000       12.884000       40.121000       22.804000
       18.667000       0.0000000       158.96000       17.056000       12.889000       40.103000       22.804000
       18.683000       0.0000000       158.93000       17.056000       12.895000       40.084000       22.804000
       18.700000       0.0000000       158.90000       17.056000       12.901000       40.066000       22.804000
       18.717000       0.0000000       158.87000       17.056000       12.906000       40.047000       22.804000
       18.733000       0.0000000       158.84000       17.056000       12.912000       40.028000       22.804000
       18.750000       0.0000000       158.81000       17.056000       12.917000       40.010000       22.804000
       18.767000       0.0000000       158.78000       17.056000       12.923000       39.991000       22.804000
       18.783000       0.0000000       158.76000       17.056000       12.929000       39.973000       22.804000
       18.800000       0.0000000       158.73000       17.056000       12.934000       39.954000       22.804000
       18.817000       0.0000000       158.70000       17.056000       12.940000       39.935000       22.804000
       18.833000       0.0000000       158.67000       17.056000       12.945000       39.917000       22.804000
       18.850000       0.0000000       158.64000       17.056000       12.951000       39.898000       22.804000
       18.867000       0.0000000       158.61000       17.056000       12.956000       39.879000       22.804000
       18.883000       0.0000000       158.58000       17.056000       12.962000       39.861000       22.804000
       18.900000       0.0000000       158.55000       17.056000       12.968000       39.842000       22.804000
       18.917000       0.0000000       158.53000       17.056000       12.973000       39.824000       22.804000
       18.933000       0.0000000       158.50000       17.056000       12.979000       39.805000       22.804000
       18.950000       0.0000000       158.47000       17.056000       12.984000       39.786000       22.804000
       18.967000       0.0000000       158.44000       17.056000       12.990000       39.768000       22.804000
       18.983000       0.0000000       158.41000       17.056000       12.995000       39.749000       22.804000
       19.000000       0.0000000       158.38000       17.056000       13.001000       39.731000       22.804000
       19.017000       0.0000000       158.35000       17.056000       13.006000       39.712000       22.804000
       19.033000       0.0000000       158.32000       17.056000       13.012000       39.693000       22.804000
       19.050000       0.0000000       158.30000       17.056000       13.017000       39.675000       22.804000
       19.067000       0.0000000       158.27000       17.056000       13.023000       39.656000       22.804000
       19.083000       0.0000000       158.24000       17.056000       13.029000       39.638000       22.804000
       19.100000       0.0000000       158.21000       17.056000       13.034000       39.619000       22.804000
       19.117000       0.0000000       158.18000       17.056000       13.040000       39.600000       22.804000
       19.133000       0.0000000       158.15000       17.056000       13.045000       39.582000       22.804000
       19.150000       0.0000000       158.12000       17.056000       13.051000       39.563000       22.804000
       19.167000       0.0000000       158.09000       17.056000       13.056000       39.545000       22.804000
       19.183000       0.0000000       158.07000       17.056000       13.062000       39.526000       22.804000
       19.200000       0.0000000       158.04000       17.056000       13.067000       39.507000       22.803000
       19.217000       0.0000000       158.01000       17.056000       13.073000       39.489000       22.803000
       19.233000       0.0000000       157.98000       17.056000       13.078000       39.470000       22.803000
       19.250000       0.0000000       157.95000       17.056000       13.084000       39.451000       22.803000
       19.267000       0.0000000       157.92000       17.056000       13.089000       39.433000       22.803000
       19.283000       0.0000000       157.89000       17.056000       13.095000       39.414000       22.803000
       19.300000       0.0000000       157.86000       17.056000       13.100000       39.396000       22.803000
       19.317000       0.0000000       157.84000       17.056000       13.106000       39.377000       22.803000
       19.333000       0.0000000       157.81000       17.056000       13.111000       39.358000       22.803000
       19.350000       0.0000000       157.78000       17.056000       13.117000       39.340000       22.803000
       19.367000       0.0000000       157.75000       17.056000       13.122000       39.321000       22.803000
       19.383000       0.0000000       157.72000       17.056000       13.128000       39.303000       22.803000
       19.400000       0.0000000       157.69000       17.057000       13.133000       39.284000       22.803000
       19.417000       0.0000000       157.66000       17.057000       13.139000       39.265000       22.803000
       19.433000       0.0000000       157.63000       17.057000       13.144000       39.247000       22.803000
       19.450000       0.0000000       157.61000       17.057000       13.150000       39.228000       22.803000
       19.467000       0.0000000       157.58000       17.057000       13.155000       39.210000       22.803000
       19.483000       0.0000000       157.55000       17.057000       13.161000       39.191000       22.803000
       19.500000       0.0000000       157.52000       17.057000       13.166000       39.172000       22.803000
       19.517000       0.0000000       157.49000       17.057000       13.172000       39.154000       22.803000
       19.533000       0.0000000       157.46000       17.057000       13.177000       39.135000       22.803000
       19.550000       0.0000000       157.43000       17.057000       13.183000       39.117000       22.803000
       19.567000       0.0000000       157.40000       17.057000       13.188000       39.098000       22.803000
       19.583000       0.0000000       157.37000       17.057000       13.194000       39.079000       22.803000
       19.600000       0.0000000       157.35000       17.057000       13.199000       39.061000       22.803000
       19.617000       0.0000000       157.32000       17.057000       13.205000       39.042000       22.803000
       19.633000       0.0000000       157.29000       17.057000       13.210000       39.023000       22.803000
       19.650000       0.0000000       157.26000       17.057000       13.215000       39.005000       22.803000
       19.667000       0.0000000       157.23000       17.057000       13.221000       38.986000       22.803000
       19.683000       0.0000000       157.20000       17.057000       13.226000       38.968000       22.803000
       19.700000       0.0000000       157.17000       17.057000       13.232000       38.949000       22.803000
       19.717000       0.0000000       157.14000       17.057000       13.237000       38.930000       22.803000
       19.733000       0.0000000       157.12000       17.057000       13.243000       38.912000       22.803000
       19.750000       0.0000000       157.09000       17.057000       13.248000       38.893000       22.803000
       19.767000       0.0000000       157.06000       17.057000       13.254000       38.875000       22.803000
       19.783000       0.0000000       157.03000       17.057000       13.259000       38.856000       22.803000
       19.800000       0.0000000       157.00000       17.057000       13.264000       38.837000       22.803000
       19.817000       0.0000000       156.97000       17.057000       13.268000       38.819000       22.803000
       19.833000       0.0000000       156.94000       17.057000       13.266000       38.800000       22.803000
       19.850000       0.0000000       156.91000       17.057000       13.263000       38.782000       22.803000
       19.867000       0.0000000       156.89000       17.057000       13.260000       38.763000       22.803000
       19.883000       0.0000000       156.86000       17.057000       13.258000       38.744000       22.803000
       19.900000       0.0000000       156.83000       17.057000       13.255000       38.726000       22.803000
       19.917000       0.0000000       156.80000       17.057000       13.253000       38.707000       22.803000
       19.933000       0.0000000       156.77000       17.057000       13.250000       38.688000       22.803000
       19.950000       0.0000000       156.74000       17.057000       13.248000       38.670000       22.803000
       19.967000       0.0000000       156.71000       17.057000       13.245000       38.651000       22.803000
       19.983000       0.0000000       156.68000       17.057000       13.243000       38.633000       22.803000
       20.000000       0.0000000       156.66000       17.057000       13.240000       38.614000       22.803000
       20.017000       0.0000000       156.63000       17.057000       13.238000       38.595000       22.802000
       20.033000       0.0000000       156.60000       17.057000       13.235000       38.577000       22.802000
       20.050000       0.0000000       156.57000       17.057000       13.233000       38.558000       22.802000
       20.067000       0.0000000       156.54000       17.057000       13.230000       38.540000       22.802000
       20.083000       0.0000000       156.51000       17.057000       13.228000       38.521000       22.802000
       20.100000       0.0000000       156.48000       17.057000       13.225000       38.502000       22.802000
       20.117000       0.0000000       156.45000       17.057000       13.223000       38.484000       22.802000
       20.133000       0.0000000       156.43000       17.057000       13.220000       38.465000       22.802000
       20.150000       0.0000000       156.40000       17.057000       13.218000       38.447000       22.802000
       20.167000       0.0000000       156.37000       17.057000       13.215000       38.428000       22.802000
       20.183000       0.0000000       156.34000       17.057000       13.213000       38.409000       22.802000
       20.200000       0.0000000       156.31000       17.057000       13.210000       38.391000       22.802000
       20.217000       0.0000000       156.28000       17.057000       13.208000       38.372000       22.802000
       20.233000       0.0000000       156.25000       17.057000       13.205000       38.353000       22.802000
       20.250000       0.0000000       156.22000       17.057000       13.203000       38.335000       22.802000
       20.267000       0.0000000       156.20000       17.057000       13.200000       38.316000       22.802000
       20.283000       0.0000000       156.17000       17.057000       13.198000       38.298000       22.802000
       20.300000       0.0000000       156.14000       17.057000       13.195000       38.279000       22.802000
       20.317000       0.0000000       156.11000       17.057000       13.193000       38.260000       22.802000
       20.333000       0.0000000       156.08000       17.057000       13.190000       38.242000       22.802000
       20.350000       0.0000000       156.05000       17.057000       13.188000       38.223000       22.802000
       20.367000       0.0000000       156.02000       17.057000       13.185000       38.205000       22.802000
       20.383000       0.0000000       155.99000       17.057000       13.183000       38.186000       22.802000
       20.400000       0.0000000       155.97000       17.057000       13.180000       38.167000       22.802000
       20.417000       0.0000000       155.94000       17.057000       13.178000       38.149000       22.802000
       20.433000       0.0000000       155.91000       17.057000       13.175000       38.130000       22.802000
       20.450000       0.0000000       155.88000       17.057000       13.173000       38.112000       22.802000
       20.467000       0.0000000       155.85000       17.057000       13.170000       38.093000       22.802000
       20.483000       0.0000000       155.82000       17.057000       13.168000       38.074000       22.802000
       20.500000       0.0000000       155.79000       17.057000       13.165000       38.056000       22.802000
       20.517000       0.0000000       155.76000       17.057000       13.163000       38.037000       22.802000
       20.533000       0.0000000       155.74000       17.057000       13.160000       38.018000       22.802000
       20.550000       0.0000000       155.71000       17.057000       13.158000       38.000000       22.802000
       20.567000       0.0000000       155.68000       17.057000       13.155000       37.981000       22.802000
       20.583000       0.0000000       155.65000       17.057000       13.153000       37.963000       22.802000
       20.600000       0.0000000       155.62000       17.057000       13.150000       37.944000       22.802000
       20.617000       0.0000000       155.59000       17.057000       13.148000       37.925000       22.802000
       20.633000       0.0000000       155.56000       17.057000       13.145000       37.907000       22.802000
       20.650000       0.0000000       155.53000       17.057000       13.143000       37.888000       22.802000
       20.667000       0.0000000       155.51000       17.057000       13.140000       37.870000       22.802000
       20.683000       0.0000000       155.48000       17.057000       13.138000       37.851000       22.802000
       20.700000       0.0000000       155.45000       17.057000       13.135000       37.832000       22.802000
       20.717000       0.0000000       155.42000       17.057000       13.133000       37.814000       22.802000
       20.733000       0.0000000       155.39000       17.057000       13.130000       37.795000       22.802000
       20.750000       0.0000000       155.36000       17.057000       13.128000       37.777000       22.802000
       20.767000       0.0000000       155.33000       17.057000       13.125000       37.758000       22.802000
       20.783000       0.0000000       155.30000       17.057000       13.123000       37.739000       22.802000
       20.800000       0.0000000       155.28000       17.057000       13.120000       37.721000       22.802000
       20.817000       0.0000000       155.25000       17.057000       13.118000       37.702000       22.802000
       20.833000       0.0000000       155.22000       17.057000       13.115000       37.683000       22.801000
       20.850000       0.0000000       155.19000       17.057000       13.113000       37.665000       22.801000
       20.867000       0.0000000       155.16000       17.057000       13.111000       37.646000       22.801000
       20.883000       0.0000000       155.13000       17.057000       13.108000       37.628000       22.801000
       20.900000       0.0000000       155.10000       17.057000       13.106000       37.609000       22.801000
       20.917000       0.0000000       155.07000       17.057000       13.103000       37.590000       22.801000
       20.933000       0.0000000       155.05000       17.057000       13.101000       37.572000       22.801000
       20.950000       0.0000000       155.02000       17.057000       13.098000       37.553000       22.801000
       20.967000       0.0000000       154.99000       17.057000       13.096000       37.535000       22.801000
       20.983000       0.0000000       154.96000       17.057000       13.093000       37.516000       22.801000
       21.000000       0.0000000       154.93000       17.057000       13.091000       37.497000       22.801000
       21.017000       0.0000000       154.90000       17.057000       13.088000       37.479000       22.801000
       21.033000       0.0000000       154.87000       17.057000       13.086000       37.460000       22.801000
       21.050000       0.0000000       154.84000       17.057000       13.083000       37.441000       22.801000
       21.067000       0.0000000       154.82000       17.057000       13.081000       37.423000       22.801000
       21.083000       0.0000000       154.79000       17.057000       13.079000       37.404000       22.801000
       21.100000       0.0000000       154.76000       17.057000       13.076000       37.386000       22.801000
       21.117000       0.0000000       154.73000       17.057000       13.074000       37.367000       22.801000
       21.133000       0.0000000       154.70000       17.057000       13.071000       37.348000       22.801000
       21.150000       0.0000000       154.67000       17.057000       13.069000       37.330000       22.801000
       21.167000       0.0000000       154.64000       17.057000       13.066000       37.311000       22.801000
       21.183000       0.0000000       154.61000       17.057000       13.064000       37.293000       22.801000
       21.200000       0.0000000       154.59000       17.057000       13.061000       37.274000       22.801000
       21.217000       0.0000000       154.56000       17.057000       13.059000       37.255000       22.801000
       21.233000       0.0000000       154.53000       17.057000       13.057000       37.237000       22.801000
       21.250000       0.0000000       154.50000       17.057000       13.054000       37.218000       22.801000
       21.267000       0.0000000       154.47000       17.057000       13.052000       37.200000       22.801000
       21.283000       0.0000000       154.44000       17.057000       13.049000       37.181000       22.801000
       21.300000       0.0000000       154.41000       17.057000       13.047000       37.162000       22.801000
       21.317000       0.0000000       154.38000       17.057000       13.044000       37.144000       22.801000
       21.333000       0.0000000       154.36000       17.057000       13.042000       37.125000       22.801000
       21.350000       0.0000000       154.33000       17.057000       13.040000       37.106000       22.801000
       21.367000       0.0000000       154.30000       17.057000       13.037000       37.088000       22.801000
       21.383000       0.0000000       154.27000       17.057000       13.035000       37.069000       22.801000
       21.400000       0.0000000       154.24000       17.057000       13.032000       37.051000       22.801000
       21.417000       0.0000000       154.21000       17.057000       13.030000       37.032000       22.801000
       21.433000       0.0000000       154.18000       17.057000       13.027000       37.013000       22.801000
       21.450000       0.0000000       154.15000       17.057000       13.025000       36.995000       22.801000
       21.467000       0.0000000       154.13000       17.057000       13.023000       36.976000       22.801000
       21.483000       0.0000000       154.10000       17.057000       13.018000       36.958000       22.801000
       21.500000       0.0000000       154.07000       17.057000       13.013000       36.939000       22.801000
       21.517000       0.0000000       154.04000       17.057000       13.008000       36.920000       22.801000
       21.533000       0.0000000       154.01000       17.057000       13.003000       36.902000       22.801000
       21.550000       0.0000000       153.98000       17.057000       12.998000       36.883000       22.801000
       21.567000       0.0000000       153.95000       17.057000       12.993000       36.864000       22.801000
       21.583000       0.0000000       153.92000       17.057000       12.989000       36.846000       22.801000
       21.600000       0.0000000       153.90000       17.057000       12.984000       36.827000       22.801000
       21.617000       0.0000000       153.87000       17.057000       12.979000       36.809000       22.801000
       21.633000       0.0000000       153.84000       17.057000       12.974000       36.790000       22.801000
       21.650000       0.0000000       153.81000       17.057000       12.969000       36.771000       22.800000
       21.667000       0.0000000       153.78000       17.058000       12.964000       36.753000       22.800000
       21.683000       0.0000000       153.75000       17.058000       12.959000       36.734000       22.800000
       21.700000       0.0000000       153.72000       17.058000       12.955000       36.716000       22.800000
       21.717000       0.0000000       153.69000       17.058000       12.950000       36.697000       22.800000
       21.733000       0.0000000       153.66000       17.058000       12.945000       36.678000       22.800000
       21.750000       0.0000000       153.64000       17.058000       12.940000       36.660000       22.800000
       21.767000       0.0000000       153.61000       17.058000       12.935000       36.641000       22.800000
       21.783000       0.0000000       153.58000       17.058000       12.931000       36.622000       22.800000
       21.800000       0.0000000       153.55000       17.058000       12.926000       36.604000       22.800000
       21.817000       0.0000000       153.52000       17.058000       12.921000       36.585000       22.800000
       21.833000       0.0000000       153.49000       17.058000       12.916000       36.567000       22.800000
       21.850000       0.0000000       153.46000       17.058000       12.911000       36.548000       22.800000
       21.867000       0.0000000       153.43000       17.058000       12.906000       36.529000       22.800000
       21.883000       0.0000000       153.41000       17.058000       12.902000       36.511000       22.800000
       21.900000       0.0000000       153.38000       17.058000       12.897000       36.492000       22.800000
       21.917000       0.0000000       153.35000       17.058000       12.892000       36.474000       22.800000
       21.933000       0.0000000       153.32000       17.058000       12.887000       36.455000       22.800000
       21.950000       0.0000000       153.29000       17.058000       12.882000       36.436000       22.800000
       21.967000       0.0000000       153.26000       17.058000       12.878000       36.418000       22.800000
       21.983000       0.0000000       153.23000       17.058000       12.873000       36.399000       22.800000
       22.000000       0.0000000       153.20000       17.058000       12.868000       36.380000       22.800000
       22.017000       0.0000000       153.18000       17.058000       12.863000       36.362000       22.800000
       22.033000       0.0000000       153.15000       17.058000       12.858000       36.343000       22.800000
       22.050000       0.0000000       153.12000       17.058000       12.854000       36.325000       22.800000
       22.067000       0.0000000       153.09000       17.058000       12.849000       36.306000       22.800000
       22.083000       0.0000000       153.06000       17.058000       12.844000       36.287000       22.800000
       22.100000       0.0000000       153.03000       17.058000       12.839000       36.269000       22.800000
       22.117000       0.0000000       153.00000       17.058000       12.835000       36.250000       22.800000
       22.133000       0.0000000       152.97000       17.058000       12.830000       36.232000       22.800000
       22.150000       0.0000000       152.95000       17.058000       12.825000       36.213000       22.800000
       22.167000       0.0000000       152.92000       17.058000       12.820000       36.194000       22.800000
       22.183000       0.0000000       152.89000       17.058000       12.816000       36.176000       22.800000
       22.200000       0.0000000       152.86000       17.058000       12.811000       36.157000       22.800000
       22.217000       0.0000000       152.83000       17.058000       12.806000       36.138000       22.800000
       22.233000       0.0000000       152.80000       17.058000       12.801000       36.120000       22.800000
       22.250000       0.0000000       152.77000       17.058000       12.796000       36.101000       22.800000
       22.267000       0.0000000       152.74000       17.058000       12.792000       36.083000       22.800000
       22.283000       0.0000000       152.72000       17.058000       12.787000       36.064000       22.800000
       22.300000       0.0000000       152.69000       17.058000       12.782000       36.045000       22.800000
       22.317000       0.0000000       152.66000       17.058000       12.777000       36.027000       22.800000
       22.333000       0.0000000       152.63000       17.058000       12.773000       36.008000       22.800000
       22.350000       0.0000000       152.60000       17.058000       12.768000       35.990000       22.800000
       22.367000       0.0000000       152.57000       17.058000       12.763000       35.971000       22.800000
       22.383000       0.0000000       152.54000       17.058000       12.758000       35.952000       22.800000
       22.400000       0.0000000       152.51000       17.058000       12.754000       35.934000       22.800000
       22.417000       0.0000000       152.49000       17.058000       12.749000       35.915000       22.800000
       22.433000       0.0000000       152.46000       17.058000       12.744000       35.896000       22.800000
       22.450000       0.0000000       152.43000       17.058000       12.740000       35.878000       22.800000
       22.467000       0.0000000       152.40000       17.058000       12.735000       35.859000       22.800000
       22.483000       0.0000000       152.37000       17.058000       12.730000       35.841000       22.799000
       22.500000       0.0000000       152.34000       17.058000       12.725000       35.822000       22.799000
       22.517000       0.0000000       152.31000       17.058000       12.721000       35.803000       22.799000
       22.533000       0.0000000       152.28000       17.058000       12.716000       35.785000       22.799000
       22.550000       0.0000000       152.26000       17.058000       12.711000       35.766000       22.799000
       22.567000       0.0000000       152.23000       17.058000       12.707000       35.748000       22.799000
       22.583000       0.0000000       152.20000       17.058000       12.702000       35.729000       22.799000
       22.600000       0.0000000       152.17000       17.058000       12.697000       35.710000       22.799000
       22.617000       0.0000000       152.14000       17.058000       12.692000       35.692000       22.799000
       22.633000       0.0000000       152.11000       17.058000       12.688000       35.673000       22.799000
       22.650000       0.0000000       152.08000       17.058000       12.683000       35.654000       22.799000
       22.667000       0.0000000       152.05000       17.058000       12.678000       35.636000       22.799000
       22.683000       0.0000000       152.03000       17.058000       12.674000       35.617000       22.799000
       22.700000       0.0000000       152.00000       17.058000       12.669000       35.599000       22.799000
       22.717000       0.0000000       151.97000       17.058000       12.664000       35.580000       22.799000
       22.733000       0.0000000       151.94000       17.058000       12.659000       35.561000       22.799000
       22.750000       0.0000000       151.91000       17.058000       12.655000       35.543000       22.799000
       22.767000       0.0000000       151.88000       17.058000       12.650000       35.524000       22.799000
       22.783000       0.0000000       151.85000       17.058000       12.645000       35.506000       22.799000
       22.800000       0.0000000       151.82000       17.058000       12.641000       35.487000       22.799000
       22.817000       0.0000000       151.80000       17.058000       12.636000       35.468000       22.799000
       22.833000       0.0000000       151.77000       17.058000       12.631000       35.450000       22.799000
       22.850000       0.0000000       151.74000       17.058000       12.627000       35.431000       22.799000
       22.867000       0.0000000       151.71000       17.058000       12.622000       35.412000       22.799000
       22.883000       0.0000000       151.68000       17.058000       12.617000       35.394000       22.799000
       22.900000       0.0000000       151.65000       17.058000       12.613000       35.375000       22.799000
       22.917000       0.0000000       151.62000       17.058000       12.608000       35.357000       22.799000
       22.933000       0.0000000       151.59000       17.058000       12.603000       35.338000       22.799000
       22.950000       0.0000000       151.57000       17.058000       12.599000       35.319000       22.799000
       22.967000       0.0000000       151.54000       17.058000       12.594000       35.301000       22.799000
       22.983000       0.0000000       151.51000       17.058000       12.589000       35.282000       22.799000
       23.000000       0.0000000       151.48000       17.058000       12.585000       35.264000       22.799000
       23.017000       0.0000000       151.45000       17.058000       12.580000       35.245000       22.799000
       23.033000       0.0000000       151.42000       17.058000       12.575000       35.226000       22.799000
       23.050000       0.0000000       151.39000       17.058000       12.571000       35.208000       22.799000
       23.067000       0.0000000       151.36000       17.058000       12.566000       35.189000       22.799000
       23.083000       0.0000000       151.34000       17.058000       12.561000       35.170000       22.799000
       23.100000       0.0000000       151.31000       17.058000       12.557000       35.152000       22.799000
       23.117000       0.0000000       151.28000       17.058000       12.552000       35.133000       22.799000
       23.133000       0.0000000       151.25000       17.058000       12.548000       35.115000       22.799000
       23.150000       0.0000000       151.22000       17.058000       12.543000       35.096000       22.799000
       23.167000       0.0000000       151.19000       17.058000       12.538000       35.077000       22.799000
       23.183000       0.0000000       151.16000       17.058000       12.534000       35.059000       22.799000
       23.200000       0.0000000       151.13000       17.058000       12.529000       35.040000       22.799000
       23.217000       0.0000000       151.11000       17.058000       12.524000       35.021000       22.799000
       23.233000       0.0000000       151.08000       17.058000       12.520000       35.003000       22.799000
       23.250000       0.0000000       151.05000       17.058000       12.515000       34.984000       22.799000
       23.267000       0.0000000       151.02000       17.058000       12.511000       34.966000       22.799000
       23.283000       0.0000000       150.99000       17.058000       12.506000       34.947000       22.799000
       23.300000       0.0000000       150.96000       17.058000       12.501000       34.928000       22.799000
       23.317000       0.0000000       150.93000       17.058000       12.497000       34.910000       22.798000
       23.333000       0.0000000       150.90000       17.058000       12.492000       34.891000       22.798000
       23.350000       0.0000000       150.88000       17.058000       12.488000       34.873000       22.798000
       23.367000       0.0000000       150.85000       17.058000       12.483000       34.854000       22.798000
       23.383000       0.0000000       150.82000       17.058000       12.478000       34.835000       22.798000
       23.400000       0.0000000       150.79000       17.058000       12.474000       34.817000       22.798000
       23.417000       0.0000000       150.76000       17.058000       12.469000       34.798000       22.798000
       23.433000       0.0000000       150.73000       17.058000       12.465000       34.779000       22.798000
       23.450000       0.0000000       150.70000       17.058000       12.460000       34.761000       22.798000
       23.467000       0.0000000       150.67000       17.058000       12.455000       34.742000       22.798000
       23.483000       0.0000000       150.65000       17.058000       12.451000       34.724000       22.798000
       23.500000       0.0000000       150.62000       17.058000       12.446000       34.705000       22.798000
       23.517000       0.0000000       150.59000       17.058000       12.442000       34.686000       22.798000
       23.533000       0.0000000       150.56000       17.058000       12.437000       34.668000       22.798000
       23.550000       0.0000000       150.53000       17.058000       12.432000       34.649000       22.798000
       23.567000       0.0000000       150.50000       17.058000       12.428000       34.631000       22.798000
       23.583000       0.0000000       150.47000       17.058000       12.423000       34.612000       22.798000
       23.600000       0.0000000       150.44000       17.058000       12.419000       34.593000       22.798000
       23.617000       0.0000000       150.42000       17.058000       12.414000       34.575000       22.798000
       23.633000       0.0000000       150.39000       17.058000       12.410000       34.556000       22.798000
       23.650000       0.0000000       150.36000       17.058000       12.405000       34.537000       22.798000
       23.667000       0.0000000       150.33000       17.058000       12.400000       34.519000       22.798000
       23.683000       0.0000000       150.30000       17.058000       12.396000       34.500000       22.798000
       23.700000       0.0000000       150.27000       17.058000       12.391000       34.482000       22.798000
       23.717000       0.0000000       150.24000       17.058000       12.387000       34.463000       22.798000
       23.733000       0.0000000       150.21000       17.058000       12.382000       34.444000       22.798000
       23.750000       0.0000000       150.19000       17.058000       12.378000       34.426000       22.798000
       23.767000       0.0000000       150.16000       17.058000       12.373000       34.407000       22.798000
       23.783000       0.0000000       150.13000       17.058000       12.369000       34.388000       22.798000
       23.800000       0.0000000       150.10000       17.058000       12.364000       34.370000       22.798000
       23.817000       0.0000000       150.07000       17.058000       12.359000       34.351000       22.798000
       23.833000       0.0000000       150.04000       17.059000       12.355000       34.333000       22.798000
       23.850000       0.0000000       150.01000       17.059000       12.350000       34.314000       22.798000
       23.867000       0.0000000       149.98000       17.059000       12.346000       34.295000       22.798000
       23.883000       0.0000000       149.96000       17.059000       12.341000       34.277000       22.798000
       23.900000       0.0000000       149.93000       17.059000       12.337000       34.258000       22.798000
       23.917000       0.0000000       149.90000       17.059000       12.332000       34.240000       22.798000
       23.933000       0.0000000       149.87000       17.059000       12.328000       34.221000       22.798000
       23.950000       0.0000000       149.84000       17.059000       12.323000       34.202000       22.798000
       23.967000       0.0000000       149.81000       17.059000       12.319000       34.184000       22.798000
       23.983000       0.0000000       149.78000       17.059000       12.314000       34.165000       22.798000
       24.000000       0.0000000       149.75000       17.059000       12.310000       34.146000       22.798000
       24.017000       0.0000000       149.73000       17.059000       12.305000       34.128000       22.798000
       24.033000       0.0000000       149.70000       17.059000       12.301000       34.109000       22.798000
       24.050000       0.0000000       149.67000       17.059000       12.296000       34.091000       22.798000
       24.067000       0.0000000       149.64000       17.059000       12.292000       34.072000       22.798000
       24.083000       0.0000000       149.61000       17.059000       12.287000       34.053000       22.798000
       24.100000       0.0000000       149.58000       17.059000       12.283000       34.035000       22.798000
       24.117000       0.0000000       149.55000       17.059000       12.278000       34.016000       22.798000
       24.133000       0.0000000       149.52000       17.059000       12.274000       33.997000       22.798000
       24.150000       0.0000000       149.50000       17.059000       12.269000       33.979000       22.798000
       24.167000       0.0000000       149.47000       17.059000       12.265000       33.960000       22.797000
       24.183000       0.0000000       149.44000       17.059000       12.260000       33.942000       22.797000
       24.200000       0.0000000       149.41000       17.059000       12.256000       33.923000       22.797000
       24.217000       0.0000000       149.38000       17.059000       12.251000       33.904000       22.797000
       24.233000       0.0000000       149.35000       17.059000       12.247000       33.886000       22.797000
       24.250000       0.0000000       149.32000       17.059000       12.242000       33.867000       22.797000
       24.267000       0.0000000       149.29000       17.059000       12.238000       33.849000       22.797000
       24.283000       0.0000000       149.27000       17.059000       12.233000       33.830000       22.797000
       24.300000       0.0000000       149.24000       17.059000       12.229000       33.811000       22.797000
       24.317000       0.0000000       149.21000       17.059000       12.224000       33.793000       22.797000
       24.333000       0.0000000       149.18000       17.059000       12.220000       33.774000       22.797000
       24.350000       0.0000000       149.15000       17.059000       12.215000       33.755000       22.797000
       24.367000       0.0000000       149.12000       17.059000       12.211000       33.737000       22.797000
       24.383000       0.0000000       149.09000       17.059000       12.206000       33.718000       22.797000
       24.400000       0.0000000       149.06000       17.059000       12.202000       33.700000       22.797000
       24.417000       0.0000000       149.04000       17.059000       12.197000       33.681000       22.797000
       24.433000       0.0000000       149.01000       17.059000       12.193000       33.662000       22.797000
       24.450000       0.0000000       148.98000       17.059000       12.189000       33.644000       22.797000
       24.467000       0.0000000       148.95000       17.059000       12.184000       33.625000       22.797000
       24.483000       0.0000000       148.92000       17.059000       12.180000       33.606000       22.797000
       24.500000       0.0000000       148.89000       17.059000       12.175000       33.588000       22.797000
       24.517000       0.0000000       148.86000       17.059000       12.171000       33.569000       22.797000
       24.533000       0.0000000       148.83000       17.059000       12.166000       33.551000       22.797000
       24.550000       0.0000000       148.81000       17.059000       12.162000       33.532000       22.797000
       24.567000       0.0000000       148.78000       17.059000       12.157000       33.513000       22.797000
       24.583000       0.0000000       148.75000       17.059000       12.153000       33.495000       22.797000
       24.600000       0.0000000       148.72000       17.059000       12.149000       33.476000       22.797000
       24.617000       0.0000000       148.69000       17.059000       12.144000       33.458000       22.797000
       24.633000       0.0000000       148.66000       17.059000       12.140000       33.439000       22.797000
       24.650000       0.0000000       148.63000       17.059000       12.135000       33.420000       22.797000
       24.667000       0.0000000       148.60000       17.059000       12.131000       33.402000       22.797000
       24.683000       0.0000000       148.58000       17.059000       12.126000       33.383000       22.797000
       24.700000       0.0000000       148.55000       17.059000       12.122000       33.364000       22.797000
       24.717000       0.0000000       148.52000       17.059000       12.118000       33.346000       22.797000
       24.733000       0.0000000       148.49000       17.059000       12.113000       33.327000       22.797000
       24.750000       0.0000000       148.46000       17.059000       12.109000       33.309000       22.797000
       24.767000       0.0000000       148.43000       17.059000       12.104000       33.290000       22.797000
       24.783000       0.0000000       148.40000       17.059000       12.100000       33.271000       22.797000
       24.800000       0.0000000       148.37000       17.059000       12.096000       33.253000       22.797000
       24.817000       0.0000000       148.35000       17.059000       12.091000       33.234000       22.797000
       24.833000       0.0000000       148.32000       17.059000       12.087000       33.215000       22.797000
       24.850000       0.0000000       148.29000       17.059000       12.082000       33.197000       22.797000
       24.867000       0.0000000       148.26000       17.059000       12.078000       33.178000       22.797000
       24.883000       0.0000000       148.23000       17.059000       12.074000       33.160000       22.797000
       24.900000       0.0000000       148.20000       17.059000       12.069000       33.141000       22.797000
       24.917000       0.0000000       148.17000       17.059000       12.065000       33.122000       22.797000
       24.933000       0.0000000       148.14000       17.059000       12.060000       33.104000       22.797000
       24.950000       0.0000000       148.12000       17.059000       12.056000       33.085000       22.797000
       24.967000       0.0000000       148.09000       17.059000       12.052000       33.066000       22.797000
       24.983000       0.0000000       148.06000       17.059000       12.047000       33.048000       22.797000
       25.000000       0.0000000       148.03000       17.059000       12.043000       33.029000       22.797000
       25.017000       0.0000000       148.00000       17.059000       12.039000       33.011000       22.796000
       25.033000       0.0000000       147.97000       17.059000       12.034000       32.992000       22.796000
       25.050000       0.0000000       147.94000       17.059000       12.030000       32.973000       22.796000
       25.067000       0.0000000       147.91000       17.059000       12.025000       32.955000       22.796000
       25.083000       0.0000000       147.89000       17.059000       12.021000       32.936000       22.796000
       25.100000       0.0000000       147.86000       17.059000       12.017000       32.918000       22.796000
       25.117000       0.0000000       147.83000       17.059000       12.012000       32.899000       22.796000
       25.133000       0.0000000       147.80000       17.059000       12.008000       32.880000       22.796000
       25.150000       0.0000000       147.77000       17.059000       12.004000       32.862000       22.796000
       25.167000       0.0000000       147.74000       17.059000       11.999000       32.843000       22.796000
       25.183000       0.0000000       147.71000       17.059000       11.995000       32.824000       22.796000
       25.200000       0.0000000       147.68000       17.059000       11.991000       32.806000       22.796000
       25.217000       0.0000000       147.66000       17.059000       11.986000       32.787000       22.796000
       25.233000       0.0000000       147.63000       17.059000       11.982000       32.769000       22.796000
       25.250000       0.0000000       147.60000       17.059000       11.978000       32.750000       22.796000
       25.267000       0.0000000       147.57000       17.059000       11.973000       32.731000       22.796000
       25.283000       0.0000000       147.54000       17.059000       11.969000       32.713000       22.796000
       25.300000       0.0000000       147.51000       17.059000       11.964000       32.694000       22.796000
       25.317000       0.0000000       147.48000       17.059000       11.960000       32.675000       22.796000
       25.333000       0.0000000       147.45000       17.059000       11.956000       32.657000       22.796000
       25.350000       0.0000000       147.43000       17.059000       11.952000       32.638000       22.796000
       25.367000       0.0000000       147.40000       17.059000       11.947000       32.620000       22.796000
       25.383000       0.0000000       147.37000       17.059000       11.943000       32.601000       22.796000
       25.400000       0.0000000       147.34000       17.059000       11.939000       32.582000       22.796000
       25.417000       0.0000000       147.31000       17.059000       11.934000       32.564000       22.796000
       25.433000       0.0000000       147.28000       17.059000       11.930000       32.545000       22.796000
       25.450000       0.0000000       147.25000       17.059000       11.926000       32.526000       22.796000
       25.467000       0.0000000       147.22000       17.059000       11.921000       32.508000       22.796000
       25.483000       0.0000000       147.20000       17.059000       11.917000       32.489000       22.796000
       25.500000       0.0000000       147.17000       17.059000       11.913000       32.471000       22.796000
       25.517000       0.0000000       147.14000       17.059000       11.908000       32.452000       22.796000
       25.533000       0.0000000       147.11000       17.059000       11.904000       32.433000       22.796000
       25.550000       0.0000000       147.08000       17.059000       11.900000       32.415000       22.796000
       25.567000       0.0000000       147.05000       17.059000       11.895000       32.396000       22.796000
       25.583000       0.0000000       147.02000       17.059000       11.891000       32.377000       22.796000
       25.600000       0.0000000       146.99000       17.059000       11.887000       32.359000       22.796000
       25.617000       0.0000000       146.97000       17.059000       11.883000       32.340000       22.796000
       25.633000       0.0000000       146.94000       17.059000       11.878000       32.322000       22.796000
       25.650000       0.0000000       146.91000       17.059000       11.874000       32.303000       22.796000
       25.667000       0.0000000       146.88000       17.059000       11.870000       32.284000       22.796000
       25.683000       0.0000000       146.85000       17.059000       11.865000       32.266000       22.796000
       25.700000       0.0000000       146.82000       17.059000       11.861000       32.247000       22.796000
       25.717000       0.0000000       146.79000       17.059000       11.857000       32.229000       22.796000
       25.733000       0.0000000       146.76000       17.059000       11.853000       32.210000       22.796000
       25.750000       0.0000000       146.74000       17.059000       11.848000       32.191000       22.796000
       25.767000       0.0000000       146.71000       17.059000       11.844000       32.173000       22.796000
       25.783000       0.0000000       146.68000       17.059000       11.840000       32.154000       22.796000
       25.800000       0.0000000       146.65000       17.059000       11.836000       32.135000       22.796000
       25.817000       0.0000000       146.62000       17.059000       11.831000       32.117000       22.796000
       25.833000       0.0000000       146.59000       17.059000       11.827000       32.098000       22.796000
       25.850000       0.0000000       146.56000       17.059000       11.823000       32.080000       22.796000
       25.867000       0.0000000       146.53000       17.059000       11.818000       32.061000       22.795000
       25.883000       0.0000000       146.51000       17.059000       11.814000       32.042000       22.795000
       25.900000       0.0000000       146.48000       17.060000       11.810000       32.024000       22.795000
       25.917000       0.0000000       146.45000       17.060000       11.806000       32.005000       22.795000
       25.933000       0.0000000       146.42000       17.060000       11.801000       31.986000       22.795000
       25.950000       0.0000000       146.39000       17.060000       11.797000       31.968000       22.795000
       25.967000       0.0000000       146.36000       17.060000       11.793000       31.949000       22.795000
       25.983000       0.0000000       146.33000       17.060000       11.789000       31.931000       22.795000
       26.000000       0.0000000       146.30000       17.060000       11.785000       31.912000       22.795000
       26.017000       0.0000000       146.28000       17.060000       11.780000       31.893000       22.795000
       26.033000       0.0000000       146.25000       17.060000       11.776000       31.875000       22.795000
       26.050000       0.0000000       146.22000       17.060000       11.772000       31.856000       22.795000
       26.067000       0.0000000       146.19000       17.060000       11.768000       31.837000       22.795000
       26.083000       0.0000000       146.16000       17.060000       11.763000       31.819000       22.795000
       26.100000       0.0000000       146.13000       17.060000       11.759000       31.800000       22.795000
       26.117000       0.0000000       146.10000       17.060000       11.755000       31.782000       22.795000
       26.133000       0.0000000       146.07000       17.060000       11.751000       31.763000       22.795000
       26.150000       0.0000000       146.05000       17.060000       11.746000       31.744000       22.795000
       26.167000       0.0000000       146.02000       17.060000       11.742000       31.726000       22.795000
       26.183000       0.0000000       145.99000       17.060000       11.738000       31.707000       22.795000
       26.200000       0.0000000       145.96000       17.060000       11.734000       31.688000       22.795000
       26.217000       0.0000000       145.93000       17.060000       11.730000       31.670000       22.795000
       26.233000       0.0000000       145.90000       17.060000       11.725000       31.651000       22.795000
       26.250000       0.0000000       145.87000       17.060000       11.721000       31.633000       22.795000
       26.267000       0.0000000       145.84000       17.060000       11.717000       31.614000       22.795000
       26.283000       0.0000000       145.82000       17.060000       11.713000       31.595000       22.795000
       26.300000       0.0000000       145.79000       17.060000       11.709000       31.577000       22.795000
       26.317000       0.0000000       145.76000       17.060000       11.704000       31.558000       22.795000
       26.333000       0.0000000       145.73000       17.060000       11.700000       31.539000       22.795000
       26.350000       0.0000000       145.70000       17.060000       11.696000       31.521000       22.795000
       26.367000       0.0000000       145.67000       17.060000       11.692000       31.502000       22.795000
       26.383000       0.0000000       145.64000       17.060000       11.688000       31.484000       22.795000
       26.400000       0.0000000       145.61000       17.060000       11.684000       31.465000       22.795000
       26.417000       0.0000000       145.59000       17.060000       11.679000       31.446000       22.795000
       26.433000       0.0000000       145.56000       17.060000       11.675000       31.428000       22.795000
       26.450000       0.0000000       145.53000       17.060000       11.671000       31.409000       22.795000
       26.467000       0.0000000       145.50000       17.060000       11.667000       31.390000       22.795000
       26.483000       0.0000000       145.47000       17.060000       11.663000       31.372000       22.795000
       26.500000       0.0000000       145.44000       17.060000       11.658000       31.353000       22.795000
       26.517000       0.0000000       145.41000       17.060000       11.654000       31.335000       22.795000
       26.533000       0.0000000       145.38000       17.060000       11.650000       31.316000       22.795000
       26.550000       0.0000000       145.36000       17.060000       11.646000       31.297000       22.795000
       26.567000       0.0000000       145.33000       17.060000       11.642000       31.279000       22.795000
       26.583000       0.0000000       145.30000       17.060000       11.638000       31.260000       22.795000
       26.600000       0.0000000       145.27000       17.060000       11.634000       31.241000       22.795000
       26.617000       0.0000000       145.24000       17.060000       11.629000       31.223000       22.795000
       26.633000       0.0000000       145.21000       17.060000       11.625000       31.204000       22.795000
       26.650000       0.0000000       145.18000       17.060000       11.621000       31.186000       22.795000
       26.667000       0.0000000       145.15000       17.060000       11.617000       31.167000       22.795000
       26.683000       0.0000000       145.13000       17.060000       11.613000       31.148000       22.795000
       26.700000       0.0000000       145.10000       17.060000       11.609000       31.130000       22.795000
       26.717000       0.0000000       145.07000       17.060000       11.605000       31.111000       22.795000
       26.733000       0.0000000       145.04000       17.060000       11.600000       31.092000       22.794000
       26.750000       0.0000000       145.01000       17.060000       11.596000       31.074000       22.794000
       26.767000       0.0000000       144.98000       17.060000       11.592000       31.055000       22.794000
       26.783000       0.0000000       144.95000       17.060000       11.588000       31.037000       22.794000
       26.800000       0.0000000       144.92000       17.060000       11.584000       31.018000       22.794000
       26.817000       0.0000000       144.90000       17.060000       11.580000       30.999000       22.794000
       26.833000       0.0000000       144.87000       17.060000       11.576000       30.981000       22.794000
       26.850000       0.0000000       144.84000       17.060000       11.571000       30.962000       22.794000
       26.867000       0.0000000       144.81000       17.060000       11.567000       30.943000       22.794000
       26.883000       0.0000000       144.78000       17.060000       11.563000       30.925000       22.794000
       26.900000       0.0000000       144.75000       17.060000       11.559000       30.906000       22.794000
       26.917000       0.0000000       144.72000       17.060000       11.555000       30.888000       22.794000
       26.933000       0.0000000       144.69000       17.060000       11.551000       30.869000       22.794000
       26.950000       0.0000000       144.67000       17.060000       11.547000       30.850000       22.794000
       26.967000       0.0000000       144.64000       17.060000       11.543000       30.832000       22.794000
       26.983000       0.0000000       144.61000       17.060000       11.539000       30.813000       22.794000
       27.000000       0.0000000       144.58000       17.060000       11.535000       30.794000       22.794000
       27.017000       0.0000000       144.55000       17.060000       11.530000       30.776000       22.794000
       27.033000       0.0000000       144.52000       17.060000       11.526000       30.757000       22.794000
       27.050000       0.0000000       144.49000       17.060000       11.522000       30.739000       22.794000
       27.067000       0.0000000       144.46000       17.060000       11.518000       30.720000       22.794000
       27.083000       0.0000000       144.44000       17.060000       11.514000       30.701000       22.794000
       27.100000       0.0000000       144.41000       17.060000       11.510000       30.683000       22.794000
       27.117000       0.0000000       144.38000       17.060000       11.506000       30.664000       22.794000
       27.133000       0.0000000       144.35000       17.060000       11.502000       30.645000       22.794000
       27.150000       0.0000000       144.32000       17.060000       11.498000       30.627000       22.794000
       27.167000       0.0000000       144.29000       17.060000       11.494000       30.608000       22.794000
       27.183000       0.0000000       144.26000       17.060000       11.490000       30.590000       22.794000
       27.200000       0.0000000       144.23000       17.060000       11.486000       30.571000       22.794000
       27.217000       0.0000000       144.21000       17.060000       11.481000       30.552000       22.794000
       27.233000       0.0000000       144.18000       17.060000       11.477000       30.534000       22.794000
       27.250000       0.0000000       144.15000       17.060000       11.473000       30.515000       22.794000
       27.267000       0.0000000       144.12000       17.060000       11.469000       30.496000       22.794000
       27.283000       0.0000000       144.09000       17.060000       11.465000       30.478000       22.794000
       27.300000       0.0000000       144.06000       17.060000       11.461000       30.459000       22.794000
       27.317000       0.0000000       144.03000       17.060000       11.457000       30.441000       22.794000
       27.333000       0.0000000       144.00000       17.060000       11.453000       30.422000       22.794000
       27.350000       0.0000000       143.98000       17.060000       11.449000       30.403000       22.794000
       27.367000       0.0000000       143.95000       17.060000       11.445000       30.385000       22.794000
       27.383000       0.0000000       143.92000       17.060000       11.441000       30.366000       22.794000
       27.400000       0.0000000       143.89000       17.060000       11.437000       30.347000       22.794000
       27.417000       0.0000000       143.86000       17.060000       11.433000       30.329000       22.794000
       27.433000       0.0000000       143.83000       17.060000       11.429000       30.310000       22.794000
       27.450000       0.0000000       143.80000       17.060000       11.425000       30.292000       22.794000
       27.467000       0.0000000       143.77000       17.060000       11.421000       30.273000       22.794000
       27.483000       0.0000000       143.75000       17.060000       11.417000       30.254000       22.794000
       27.500000       0.0000000       143.72000       17.060000       11.413000       30.236000       22.794000
       27.517000       0.0000000       143.69000       17.060000       11.409000       30.217000       22.794000
       27.533000       0.0000000       143.66000       17.060000       11.405000       30.198000       22.794000
       27.550000       0.0000000       143.63000       17.060000       11.401000       30.180000       22.794000
       27.567000       0.0000000       143.60000       17.060000       11.397000       30.161000       22.794000
       27.583000       0.0000000       143.57000       17.060000       11.393000       30.143000       22.794000
       27.600000       0.0000000       143.54000       17.060000       11.389000       30.124000       22.793000
       27.617000       0.0000000       143.52000       17.060000       11.385000       30.105000       22.793000
       27.633000       0.0000000       143.49000       17.060000       11.381000       30.087000       22.793000
       27.650000       0.0000000       143.46000       17.060000       11.377000       30.068000       22.793000
       27.667000       0.0000000       143.43000       17.060000       11.373000       30.049000       22.793000
       27.683000       0.0000000       143.40000       17.060000       11.369000       30.031000       22.793000
       27.700000       0.0000000       143.37000       17.060000       11.365000       30.012000       22.793000
       27.717000       0.0000000       143.34000       17.060000       11.361000       29.994000       22.793000
       27.733000       0.0000000       143.31000       17.060000       11.357000       29.975000       22.793000
       27.750000       0.0000000       143.29000       17.060000       11.353000       29.956000       22.793000
       27.767000       0.0000000       143.26000       17.060000       11.349000       29.938000       22.793000
       27.783000       0.0000000       143.23000       17.060000       11.345000       29.919000       22.793000
       27.800000       0.0000000       143.20000       17.060000       11.341000       29.900000       22.793000
       27.817000       0.0000000       143.17000       17.060000       11.337000       29.882000       22.793000
       27.833000       0.0000000       143.14000       17.060000       11.333000       29.863000       22.793000
       27.850000       0.0000000       143.11000       17.060000       11.329000       29.845000       22.793000
       27.867000       0.0000000       143.08000       17.060000       11.325000       29.826000       22.793000
       27.883000       0.0000000       143.06000       17.060000       11.321000       29.807000       22.793000
       27.900000       0.0000000       143.03000       17.060000       11.317000       29.789000       22.793000
       27.917000       0.0000000       143.00000       17.061000       11.313000       29.770000       22.793000
       27.933000       0.0000000       142.97000       17.061000       11.309000       29.751000       22.793000
       27.950000       0.0000000       142.94000       17.061000       11.305000       29.733000       22.793000
       27.967000       0.0000000       142.91000       17.061000       11.301000       29.714000       22.793000
       27.983000       0.0000000       142.88000       17.061000       11.297000       29.696000       22.793000
       28.000000       0.0000000       142.85000       17.061000       11.293000       29.677000       22.793000
       28.017000       0.0000000       142.83000       17.061000       11.289000       29.658000       22.793000
       28.033000       0.0000000       142.80000       17.061000       11.285000       29.640000       22.793000
       28.050000       0.0000000       142.77000       17.061000       11.281000       29.621000       22.793000
       28.067000       0.0000000       142.74000       17.061000       11.277000       29.602000       22.793000
       28.083000       0.0000000       142.71000       17.061000       11.273000       29.584000       22.793000
       28.100000       0.0000000       142.68000       17.061000       11.269000       29.565000       22.793000
       28.117000       0.0000000       142.65000       17.061000       11.265000       29.547000       22.793000
       28.133000       0.0000000       142.62000       17.061000       11.262000       29.528000       22.793000
       28.150000       0.0000000       142.60000       17.061000       11.258000       29.509000       22.793000
       28.167000       0.0000000       142.57000       17.061000       11.254000       29.491000       22.793000
       28.183000       0.0000000       142.54000       17.061000       11.250000       29.472000       22.793000
       28.200000       0.0000000       142.51000       17.061000       11.246000       29.453000       22.793000
       28.217000       0.0000000       142.48000       17.061000       11.242000       29.435000       22.793000
       28.233000       0.0000000       142.45000       17.061000       11.238000       29.416000       22.793000
       28.250000       0.0000000       142.42000       17.061000       11.234000       29.398000       22.793000
       28.267000       0.0000000       142.39000       17.061000       11.230000       29.379000       22.793000
       28.283000       0.0000000       142.37000       17.061000       11.226000       29.360000       22.793000
       28.300000       0.0000000       142.34000       17.061000       11.222000       29.342000       22.793000
       28.317000       0.0000000       142.31000       17.061000       11.218000       29.323000       22.793000
       28.333000       0.0000000       142.28000       17.061000       11.214000       29.304000       22.793000
       28.350000       0.0000000       142.25000       17.061000       11.211000       29.286000       22.793000
       28.367000       0.0000000       142.22000       17.061000       11.207000       29.267000       22.793000
       28.383000       0.0000000       142.19000       17.061000       11.203000       29.249000       22.793000
       28.400000       0.0000000       142.16000       17.061000       11.199000       29.230000       22.793000
       28.417000       0.0000000       142.14000       17.061000       11.195000       29.211000       22.793000
       28.433000       0.0000000       142.11000       17.061000       11.191000       29.193000       22.793000
       28.450000       0.0000000       142.08000       17.061000       11.187000       29.174000       22.793000
       28.467000       0.0000000       142.05000       17.061000       11.183000       29.155000       22.793000
       28.483000       0.0000000       142.02000       17.061000       11.179000       29.137000       22.792000
       28.500000       0.0000000       141.99000       17.061000       11.176000       29.118000       22.792000
       28.517000       0.0000000       141.96000       17.061000       11.172000       29.099000       22.792000
       28.533000       0.0000000       141.93000       17.061000       11.168000       29.081000       22.792000
       28.550000       0.0000000       141.91000       17.061000       11.164000       29.062000       22.792000
       28.567000       0.0000000       141.88000       17.061000       11.160000       29.044000       22.792000
       28.583000       0.0000000       141.85000       17.061000       11.156000       29.025000       22.792000
       28.600000       0.0000000       141.82000       17.061000       11.152000       29.006000       22.792000
       28.617000       0.0000000       141.79000       17.061000       11.148000       28.988000       22.792000
       28.633000       0.0000000       141.76000       17.061000       11.145000       28.969000       22.792000
       28.650000       0.0000000       141.73000       17.061000       11.141000       28.950000       22.792000
       28.667000       0.0000000       141.70000       17.061000       11.137000       28.932000       22.792000
       28.683000       0.0000000       141.68000       17.061000       11.133000       28.913000       22.792000
       28.700000       0.0000000       141.65000       17.061000       11.129000       28.895000       22.792000
       28.717000       0.0000000       141.62000       17.061000       11.125000       28.876000       22.792000
       28.733000       0.0000000       141.59000       17.061000       11.121000       28.857000       22.792000
       28.750000       0.0000000       141.56000       17.061000       11.118000       28.839000       22.792000
       28.767000       0.0000000       141.53000       17.061000       11.114000       28.820000       22.792000
       28.783000       0.0000000       141.50000       17.061000       11.110000       28.801000       22.792000
       28.800000       0.0000000       141.47000       17.061000       11.106000       28.783000       22.792000
       28.817000       0.0000000       141.45000       17.061000       11.102000       28.764000       22.792000
       28.833000       0.0000000       141.42000       17.061000       11.098000       28.746000       22.792000
       28.850000       0.0000000       141.39000       17.061000       11.095000       28.727000       22.792000
       28.867000       0.0000000       141.36000       17.061000       11.091000       28.708000       22.792000
       28.883000       0.0000000       141.33000       17.061000       11.087000       28.690000       22.792000
       28.900000       0.0000000       141.30000       17.061000       11.083000       28.671000       22.792000
       28.917000       0.0000000       141.27000       17.061000       11.079000       28.652000       22.792000
       28.933000       0.0000000       141.24000       17.061000       11.075000       28.634000       22.792000
       28.950000       0.0000000       141.22000       17.061000       11.072000       28.615000       22.792000
       28.967000       0.0000000       141.19000       17.061000       11.068000       28.597000       22.792000
       28.983000       0.0000000       141.16000       17.061000       11.064000       28.578000       22.792000
       29.000000       0.0000000       141.13000       17.061000       11.060000       28.559000       22.792000
       29.017000       0.0000000       141.10000       17.061000       11.056000       28.541000       22.792000
       29.033000       0.0000000       141.07000       17.061000       11.053000       28.522000       22.792000
       29.050000       0.0000000       141.04000       17.061000       11.049000       28.503000       22.792000
       29.067000       0.0000000       141.01000       17.061000       11.045000       28.485000       22.792000
       29.083000       0.0000000       140.99000       17.061000       11.041000       28.466000       22.792000
       29.100000       0.0000000       140.96000       17.061000       11.037000       28.448000       22.792000
       29.117000       0.0000000       140.93000       17.061000       11.034000       28.429000       22.792000
       29.133000       0.0000000       140.90000       17.061000       11.030000       28.410000       22.792000
       29.150000       0.0000000       140.87000       17.061000       11.026000       28.392000       22.792000
       29.167000       0.0000000       140.84000       17.061000       11.022000       28.373000       22.792000
       29.183000       0.0000000       140.81000       17.061000       11.018000       28.354000       22.792000
       29.200000       0.0000000       140.78000       17.061000       11.015000       28.336000       22.792000
       29.217000       0.0000000       140.76000       17.061000       11.011000       28.317000       22.792000
       29.233000       0.0000000       140.73000       17.061000       11.007000       28.298000       22.792000
       29.250000       0.0000000       140.70000       17.061000       11.003000       28.280000       22.792000
       29.267000       0.0000000       140.67000       17.061000       10.999000       28.261000       22.792000
       29.283000       0.0000000       140.64000       17.061000       10.996000       28.243000       22.792000
       29.300000       0.0000000       140.61000       17.061000       10.992000       28.224000       22.792000
       29.317000       0.0000000       140.58000       17.061000       10.988000       28.205000       22.792000
       29.333000       0.0000000       140.55000       17.061000       10.984000       28.187000       22.792000
       29.350000       0.0000000       140.53000       17.061000       10.981000       28.168000       22.792000
       29.367000       0.0000000       140.50000       17.061000       10.977000       28.149000       22.791000
       29.383000       0.0000000       140.47000       17.061000       10.973000       28.131000       22.791000
       29.400000       0.0000000       140.44000       17.061000       10.969000       28.112000       22.791000
       29.417000       0.0000000       140.41000       17.061000       10.966000       28.094000       22.791000
       29.433000       0.0000000       140.38000       17.061000       10.962000       28.075000       22.791000
       29.450000       0.0000000       140.35000       17.061000       10.958000       28.056000       22.791000
       29.467000       0.0000000       140.32000       17.061000       10.954000       28.038000       22.791000
       29.483000       0.0000000       140.30000       17.061000       10.951000       28.019000       22.791000
       29.500000       0.0000000       140.27000       17.061000       10.947000       28.000000       22.791000
       29.517000       0.0000000       140.24000       17.061000       10.943000       27.982000       22.791000
       29.533000       0.0000000       140.21000       17.061000       10.939000       27.963000       22.791000
       29.550000       0.0000000       140.18000       17.061000       10.936000       27.945000       22.791000
       29.567000       0.0000000       140.15000       17.061000       10.932000       27.926000       22.791000
       29.583000       0.0000000       140.12000       17.061000       10.928000       27.907000       22.791000
       29.600000       0.0000000       140.09000       17.061000       10.924000       27.889000       22.791000
       29.617000       0.0000000       140.07000       17.061000       10.921000       27.870000       22.791000
       29.633000       0.0000000       140.04000       17.061000       10.917000       27.851000       22.791000
       29.650000       0.0000000       140.01000       17.061000       10.913000       27.833000       22.791000
       29.667000       0.0000000       139.98000       17.061000       10.910000       27.814000       22.791000
       29.683000       0.0000000       139.95000       17.061000       10.906000       27.795000       22.791000
       29.700000       0.0000000       139.92000       17.061000       10.902000       27.777000       22.791000
       29.717000       0.0000000       139.89000       17.061000       10.898000       27.758000       22.791000
       29.733000       0.0000000       139.86000       17.061000       10.895000       27.740000       22.791000
       29.750000       0.0000000       139.84000       17.061000       10.891000       27.721000       22.791000
       29.767000       0.0000000       139.81000       17.061000       10.887000       27.702000       22.791000
       29.783000       0.0000000       139.78000       17.061000       10.884000       27.684000       22.791000
       29.800000       0.0000000       139.75000       17.061000       10.880000       27.665000       22.791000
       29.817000       0.0000000       139.72000       17.061000       10.876000       27.646000       22.791000
       29.833000       0.0000000       139.69000       17.061000       10.873000       27.628000       22.791000
       29.850000       0.0000000       139.66000       17.061000       10.869000       27.609000       22.791000
       29.867000       0.0000000       139.63000       17.061000       10.865000       27.591000       22.791000
       29.883000       0.0000000       139.61000       17.062000       10.862000       27.572000       22.791000
       29.900000       0.0000000       139.58000       17.062000       10.858000       27.553000       22.791000
       29.917000       0.0000000       139.55000       17.062000       10.854000       27.535000       22.791000
       29.933000       0.0000000       139.52000       17.062000       10.850000       27.516000       22.791000
       29.950000       0.0000000       139.49000       17.062000       10.847000       27.497000       22.791000
       29.967000       0.0000000       139.46000       17.062000       10.843000       27.479000       22.791000
       29.983000       0.0000000       139.43000       17.062000       10.839000       27.460000       22.791000
       30.000000       0.0000000       139.40000       17.062000       10.836000       27.442000       22.791000
       30.017000       0.0000000       139.38000       17.062000       10.832000       27.423000       22.791000
       30.033000       0.0000000       139.35000       17.062000       10.828000       27.404000       22.791000
       30.050000       0.0000000       139.32000       17.062000       10.825000       27.386000       22.791000
       30.067000       0.0000000       139.29000       17.062000       10.821000       27.367000       22.791000
       30.083000       0.0000000       139.26000       17.062000       10.817000       27.348000       22.791000
       30.100000       0.0000000       139.23000       17.062000       10.814000       27.330000       22.791000
       30.117000       0.0000000       139.20000       17.062000       10.810000       27.311000       22.791000
       30.133000       0.0000000       139.17000       17.062000       10.807000       27.292000       22.791000
       30.150000       0.0000000       139.15000       17.062000       10.803000       27.274000       22.791000
       30.167000       0.0000000       139.12000       17.062000       10.799000       27.255000       22.791000
       30.183000       0.0000000       139.09000       17.062000       10.796000       27.237000       22.791000
       30.200000       0.0000000       139.06000       17.062000       10.792000       27.218000       22.791000
       30.217000       0.0000000       139.03000       17.062000       10.788000       27.199000       22.791000
       30.233000       0.0000000       139.00000       17.062000       10.785000       27.181000       22.791000
       30.250000       0.0000000       138.97000       17.062000       10.781000       27.162000       22.791000
       30.267000       0.0000000       138.94000       17.062000       10.777000       27.143000       22.790000
       30.283000       0.0000000       138.92000       17.062000       10.774000       27.125000       22.790000
       30.300000       0.0000000       138.89000       17.062000       10.770000       27.106000       22.790000
       30.317000       0.0000000       138.86000       17.062000       10.767000       27.088000       22.790000
       30.333000       0.0000000       138.83000       17.062000       10.763000       27.069000       22.790000
       30.350000       0.0000000       138.80000       17.062000       10.759000       27.050000       22.790000
       30.367000       0.0000000       138.77000       17.062000       10.756000       27.032000       22.790000
       30.383000       0.0000000       138.74000       17.062000       10.752000       27.013000       22.790000
       30.400000       0.0000000       138.71000       17.062000       10.748000       26.994000       22.790000
       30.417000       0.0000000       138.69000       17.062000       10.745000       26.976000       22.790000
       30.433000       0.0000000       138.66000       17.062000       10.741000       26.957000       22.790000
       30.450000       0.0000000       138.63000       17.062000       10.738000       26.938000       22.790000
       30.467000       0.0000000       138.60000       17.062000       10.734000       26.920000       22.790000
       30.483000       0.0000000       138.57000       17.062000       10.730000       26.901000       22.790000
       30.500000       0.0000000       138.54000       17.062000       10.727000       26.883000       22.790000
       30.517000       0.0000000       138.51000       17.062000       10.723000       26.864000       22.790000
       30.533000       0.0000000       138.48000       17.062000       10.720000       26.845000       22.790000
       30.550000       0.0000000       138.46000       17.062000       10.716000       26.827000       22.790000
       30.567000       0.0000000       138.43000       17.062000       10.712000       26.808000       22.790000
       30.583000       0.0000000       138.40000       17.062000       10.709000       26.789000       22.790000
       30.600000       0.0000000       138.37000       17.062000       10.705000       26.771000       22.790000
       30.617000       0.0000000       138.34000       17.062000       10.702000       26.752000       22.790000
       30.633000       0.0000000       138.31000       17.062000       10.698000       26.734000       22.790000
       30.650000       0.0000000       138.28000       17.062000       10.695000       26.715000       22.790000
       30.667000       0.0000000       138.25000       17.062000       10.691000       26.696000       22.790000
       30.683000       0.0000000       138.23000       17.062000       10.687000       26.678000       22.790000
       30.700000       0.0000000       138.20000       17.062000       10.684000       26.659000       22.790000
       30.717000       0.0000000       138.17000       17.062000       10.680000       26.640000       22.790000
       30.733000       0.0000000       138.14000       17.062000       10.677000       26.622000       22.790000
       30.750000       0.0000000       138.11000       17.062000       10.673000       26.603000       22.790000
       30.767000       0.0000000       138.08000       17.062000       10.670000       26.584000       22.790000
       30.783000       0.0000000       138.05000       17.062000       10.666000       26.566000       22.790000
       30.800000       0.0000000       138.02000       17.062000       10.663000       26.547000       22.790000
       30.817000       0.0000000       138.00000       17.062000       10.659000       26.529000       22.790000
       30.833000       0.0000000       137.97000       17.062000       10.655000       26.510000       22.790000
       30.850000       0.0000000       137.94000       17.062000       10.652000       26.491000       22.790000
       30.867000       0.0000000       137.91000       17.062000       10.648000       26.473000       22.790000
       30.883000       0.0000000       137.88000       17.062000       10.645000       26.454000       22.790000
       30.900000       0.0000000       137.85000       17.062000       10.641000       26.435000       22.790000
       30.917000       0.0000000       137.82000       17.062000       10.638000       26.417000       22.790000
       30.933000       0.0000000       137.79000       17.062000       10.634000       26.398000       22.790000
       30.950000       0.0000000       137.77000       17.062000       10.631000       26.380000       22.790000
       30.967000       0.0000000       137.74000       17.062000       10.627000       26.361000       22.790000
       30.983000       0.0000000       137.71000       17.062000       10.624000       26.342000       22.790000
       31.000000       0.0000000       137.68000       17.062000       10.620000       26.324000       22.790000
       31.017000       0.0000000       137.65000       17.062000       10.617000       26.305000       22.790000
       31.033000       0.0000000       137.62000       17.062000       10.613000       26.286000       22.790000
       31.050000       0.0000000       137.59000       17.062000       10.610000       26.268000       22.790000
       31.067000       0.0000000       137.56000       17.062000       10.606000       26.249000       22.790000
       31.083000       0.0000000       137.54000       17.062000       10.603000       26.230000       22.790000
       31.100000       0.0000000       137.51000       17.062000       10.599000       26.212000       22.790000
       31.117000       0.0000000       137.48000       17.062000       10.595000       26.193000       22.790000
       31.133000       0.0000000       137.45000       17.062000       10.592000       26.175000       22.790000
       31.150000       0.0000000       137.42000       17.062000       10.588000       26.156000       22.790000
       31.167000       0.0000000       137.39000       17.062000       10.585000       26.137000       22.790000
       31.183000       0.0000000       137.36000       17.062000       10.581000       26.119000       22.789000
       31.200000       0.0000000       137.33000       17.062000       10.578000       26.100000       22.789000
       31.217000       0.0000000       137.31000       17.062000       10.575000       26.081000       22.789000
       31.233000       0.0000000       137.28000       17.062000       10.571000       26.063000       22.789000
       31.250000       0.0000000       137.25000       17.062000       10.568000       26.044000       22.789000
       31.267000       0.0000000       137.22000       17.062000       10.564000       26.026000       22.789000
       31.283000       0.0000000       137.19000       17.062000       10.561000       26.007000       22.789000
       31.300000       0.0000000       137.16000       17.062000       10.557000       25.988000       22.789000
       31.317000       0.0000000       137.13000       17.062000       10.554000       25.970000       22.789000
       31.333000       0.0000000       137.10000       17.062000       10.552000       25.951000       22.789000
       31.350000       0.0000000       137.08000       17.062000       10.551000       25.932000       22.789000
       31.367000       0.0000000       137.05000       17.062000       10.549000       25.914000       22.789000
       31.383000       0.0000000       137.02000       17.062000       10.547000       25.895000       22.789000
       31.400000       0.0000000       136.99000       17.062000       10.546000       25.876000       22.789000
       31.417000       0.0000000       136.96000       17.062000       10.544000       25.858000       22.789000
       31.433000       0.0000000       136.93000       17.062000       10.543000       25.839000       22.789000
       31.450000       0.0000000       136.90000       17.062000       10.541000       25.821000       22.789000
       31.467000       0.0000000       136.88000       17.062000       10.539000       25.802000       22.789000
       31.483000       0.0000000       136.85000       17.062000       10.538000       25.783000       22.789000
       31.500000       0.0000000       136.82000       17.062000       10.536000       25.765000       22.789000
       31.517000       0.0000000       136.79000       17.062000       10.535000       25.746000       22.789000
       31.533000       0.0000000       136.76000       17.062000       10.533000       25.727000       22.789000
       31.550000       0.0000000       136.73000       17.062000       10.531000       25.709000       22.789000
       31.567000       0.0000000       136.70000       17.062000       10.530000       25.690000       22.789000
       31.583000       0.0000000       136.67000       17.062000       10.528000       25.671000       22.789000
       31.600000       0.0000000       136.65000       17.062000       10.527000       25.653000       22.789000
       31.617000       0.0000000       136.62000       17.062000       10.525000       25.634000       22.789000
       31.633000       0.0000000       136.59000       17.062000       10.524000       25.616000       22.789000
       31.650000       0.0000000       136.56000       17.062000       10.522000       25.597000       22.789000
       31.667000       0.0000000       136.53000       17.062000       10.520000       25.578000       22.789000
       31.683000       0.0000000       136.50000       17.062000       10.519000       25.560000       22.789000
       31.700000       0.0000000       136.47000       17.062000       10.517000       25.541000       22.789000
       31.717000       0.0000000       136.44000       17.062000       10.516000       25.522000       22.789000
       31.733000       0.0000000       136.42000       17.062000       10.514000       25.504000       22.789000
       31.750000       0.0000000       136.39000       17.062000       10.512000       25.485000       22.789000
       31.767000       0.0000000       136.36000       17.062000       10.511000       25.467000       22.789000
       31.783000       0.0000000       136.33000       17.063000       10.509000       25.448000       22.789000
       31.800000       0.0000000       136.30000       17.063000       10.508000       25.429000       22.789000
       31.817000       0.0000000       136.27000       17.063000       10.506000       25.411000       22.789000
       31.833000       0.0000000       136.24000       17.063000       10.505000       25.392000       22.789000
       31.850000       0.0000000       136.21000       17.063000       10.503000       25.373000       22.789000
       31.867000       0.0000000       136.19000       17.063000       10.501000       25.355000       22.789000
       31.883000       0.0000000       136.16000       17.063000       10.500000       25.336000       22.789000
       31.900000       0.0000000       136.13000       17.063000       10.498000       25.317000       22.789000
       31.917000       0.0000000       136.10000       17.063000       10.497000       25.299000       22.789000
       31.933000       0.0000000       136.07000       17.063000       10.495000       25.280000       22.789000
       31.950000       0.0000000       136.04000       17.063000       10.494000       25.262000       22.789000
       31.967000       0.0000000       136.01000       17.063000       10.492000       25.243000       22.789000
       31.983000       0.0000000       135.98000       17.063000       10.490000       25.224000       22.789000
       32.000000       0.0000000       135.96000       17.063000       10.489000       25.206000       22.789000
       32.017000       0.0000000       135.93000       17.063000       10.487000       25.187000       22.789000
       32.033000       0.0000000       135.90000       17.063000       10.486000       25.168000       22.789000
       32.050000       0.0000000       135.87000       17.063000       10.484000       25.150000       22.789000
       32.067000       0.0000000       135.84000       17.063000       10.483000       25.131000       22.789000
       32.083000       0.0000000       135.81000       17.063000       10.481000       25.112000       22.789000
       32.100000       0.0000000       135.78000       17.063000       10.479000       25.094000       22.788000
       32.117000       0.0000000       135.75000       17.063000       10.478000       25.075000       22.788000
       32.133000       0.0000000       135.73000       17.063000       10.476000       25.057000       22.788000
       32.150000       0.0000000       135.70000       17.063000       10.475000       25.038000       22.788000
       32.167000       0.0000000       135.67000       17.063000       10.473000       25.019000       22.788000
       32.183000       0.0000000       135.64000       17.063000       10.472000       25.001000       22.788000
       32.200000       0.0000000       135.61000       17.063000       10.470000       24.982000       22.788000
       32.217000       0.0000000       135.58000       17.063000       10.469000       24.963000       22.788000
       32.233000       0.0000000       135.55000       17.063000       10.467000       24.945000       22.788000
       32.250000       0.0000000       135.52000       17.063000       10.466000       24.926000       22.788000
       32.267000       0.0000000       135.50000       17.063000       10.464000       24.907000       22.788000
       32.283000       0.0000000       135.47000       17.063000       10.462000       24.889000       22.788000
       32.300000       0.0000000       135.44000       17.063000       10.461000       24.870000       22.788000
       32.317000       0.0000000       135.41000       17.063000       10.459000       24.852000       22.788000
       32.333000       0.0000000       135.38000       17.063000       10.458000       24.833000       22.788000
       32.350000       0.0000000       135.35000       17.063000       10.456000       24.814000       22.788000
       32.367000       0.0000000       135.32000       17.063000       10.455000       24.796000       22.788000
       32.383000       0.0000000       135.29000       17.063000       10.453000       24.777000       22.788000
       32.400000       0.0000000       135.27000       17.063000       10.452000       24.758000       22.788000
       32.417000       0.0000000       135.24000       17.063000       10.450000       24.740000       22.788000
       32.433000       0.0000000       135.21000       17.063000       10.449000       24.721000       22.788000
       32.450000       0.0000000       135.18000       17.063000       10.447000       24.703000       22.788000
       32.467000       0.0000000       135.15000       17.063000       10.446000       24.684000       22.788000
       32.483000       0.0000000       135.12000       17.063000       10.444000       24.665000       22.788000
       32.500000       0.0000000       135.09000       17.063000       10.442000       24.647000       22.788000
       32.517000       0.0000000       135.06000       17.063000       10.441000       24.628000       22.788000
       32.533000       0.0000000       135.04000       17.063000       10.439000       24.609000       22.788000
       32.550000       0.0000000       135.01000       17.063000       10.438000       24.591000       22.788000
       32.567000       0.0000000       134.98000       17.063000       10.436000       24.572000       22.788000
       32.583000       0.0000000       134.95000       17.063000       10.435000       24.553000       22.788000
       32.600000       0.0000000       134.92000       17.063000       10.433000       24.535000       22.788000
       32.617000       0.0000000       134.89000       17.063000       10.432000       24.516000       22.788000
       32.633000       0.0000000       134.86000       17.063000       10.430000       24.498000       22.788000
       32.650000       0.0000000       134.83000       17.063000       10.429000       24.479000       22.788000
       32.667000       0.0000000       134.81000       17.063000       10.427000       24.460000       22.788000
       32.683000       0.0000000       134.78000       17.063000       10.426000       24.442000       22.788000
       32.700000       0.0000000       134.75000       17.063000       10.424000       24.423000       22.788000
       32.717000       0.0000000       134.72000       17.063000       10.423000       24.404000       22.788000
       32.733000       0.0000000       134.69000       17.063000       10.421000       24.386000       22.788000
       32.750000       0.0000000       134.66000       17.063000       10.420000       24.367000       22.788000
       32.767000       0.0000000       134.63000       17.063000       10.418000       24.348000       22.788000
       32.783000       0.0000000       134.60000       17.063000       10.417000       24.330000       22.788000
       32.800000       0.0000000       134.58000       17.063000       10.415000       24.311000       22.788000
       32.817000       0.0000000       134.55000       17.063000       10.414000       24.293000       22.788000
       32.833000       0.0000000       134.52000       17.063000       10.412000       24.274000       22.788000
       32.850000       0.0000000       134.49000       17.063000       10.411000       24.255000       22.788000
       32.867000       0.0000000       134.46000       17.063000       10.409000       24.237000       22.788000
       32.883000       0.0000000       134.43000       17.063000       10.408000       24.218000       22.788000
       32.900000       0.0000000       134.40000       17.063000       10.406000       24.199000       22.788000
       32.917000       0.0000000       134.37000       17.063000       10.405000       24.181000       22.788000
       32.933000       0.0000000       134.35000       17.063000       10.403000       24.162000       22.788000
       32.950000       0.0000000       134.32000       17.063000       10.402000       24.143000       22.788000
       32.967000       0.0000000       134.29000       17.063000       10.400000       24.125000       22.788000
       32.983000       0.0000000       134.26000       17.063000       10.399000       24.106000       22.788000
       33.000000       0.0000000       134.23000       17.063000       10.397000       24.088000       22.788000
       33.017000       0.0000000       134.20000       17.063000       10.396000       24.069000       22.788000
       33.033000       0.0000000       134.17000       17.063000       10.394000       24.050000       22.787000
       33.050000       0.0000000       134.14000       17.063000       10.393000       24.032000       22.787000
       33.067000       0.0000000       134.12000       17.063000       10.391000       24.013000       22.787000
       33.083000       0.0000000       134.09000       17.063000       10.390000       23.994000       22.787000
       33.100000       0.0000000       134.06000       17.063000       10.388000       23.976000       22.787000
       33.117000       0.0000000       134.03000       17.063000       10.387000       23.957000       22.787000
       33.133000       0.0000000       134.00000       17.063000       10.385000       23.938000       22.787000
       33.150000       0.0000000       133.97000       17.063000       10.384000       23.920000       22.787000
       33.167000       0.0000000       133.94000       17.063000       10.382000       23.901000       22.787000
       33.183000       0.0000000       133.91000       17.063000       10.381000       23.883000       22.787000
       33.200000       0.0000000       133.89000       17.063000       10.379000       23.864000       22.787000
       33.217000       0.0000000       133.86000       17.063000       10.378000       23.845000       22.787000
       33.233000       0.0000000       133.83000       17.063000       10.376000       23.827000       22.787000
       33.250000       0.0000000       133.80000       17.063000       10.375000       23.808000       22.787000
       33.267000       0.0000000       133.77000       17.063000       10.373000       23.789000       22.787000
       33.283000       0.0000000       133.74000       17.063000       10.372000       23.771000       22.787000
       33.300000       0.0000000       133.71000       17.063000       10.370000       23.752000       22.787000
       33.317000       0.0000000       133.68000       17.063000       10.369000       23.733000       22.787000
       33.333000       0.0000000       133.66000       17.063000       10.367000       23.715000       22.787000
       33.350000       0.0000000       133.63000       17.063000       10.366000       23.696000       22.787000
       33.367000       0.0000000       133.60000       17.063000       10.364000       23.678000       22.787000
       33.383000       0.0000000       133.57000       17.063000       10.363000       23.659000       22.787000
       33.400000       0.0000000       133.54000       17.063000       10.362000       23.640000       22.787000
       33.417000       0.0000000       133.51000       17.063000       10.360000       23.622000       22.787000
       33.433000       0.0000000       133.48000       17.063000       10.359000       23.603000       22.787000
       33.450000       0.0000000       133.46000       17.063000       10.357000       23.584000       22.787000
       33.467000       0.0000000       133.43000       17.063000       10.356000       23.566000       22.787000
       33.483000       0.0000000       133.40000       17.063000       10.354000       23.547000       22.787000
       33.500000       0.0000000       133.37000       17.063000       10.353000       23.528000       22.787000
       33.517000       0.0000000       133.34000       17.063000       10.351000       23.510000       22.787000
       33.533000       0.0000000       133.31000       17.063000       10.350000       23.491000       22.787000
       33.550000       0.0000000       133.28000       17.063000       10.348000       23.473000       22.787000
       33.567000       0.0000000       133.25000       17.063000       10.347000       23.454000       22.787000
       33.583000       0.0000000       133.23000       17.063000       10.345000       23.435000       22.787000
       33.600000       0.0000000       133.20000       17.063000       10.344000       23.417000       22.787000
       33.617000       0.0000000       133.17000       17.063000       10.343000       23.398000       22.787000
       33.633000       0.0000000       133.14000       17.063000       10.341000       23.379000       22.787000
       33.650000       0.0000000       133.11000       17.063000       10.340000       23.361000       22.787000
       33.667000       0.0000000       133.08000       17.064000       10.338000       23.342000       22.787000
       33.683000       0.0000000       133.05000       17.064000       10.337000       23.323000       22.787000
       33.700000       0.0000000       133.02000       17.064000       10.335000       23.305000       22.787000
       33.717000       0.0000000       133.00000       17.064000       10.334000       23.286000       22.787000
       33.733000       0.0000000       132.97000       17.064000       10.332000       23.268000       22.787000
       33.750000       0.0000000       132.94000       17.064000       10.331000       23.249000       22.787000
       33.767000       0.0000000       132.91000       17.064000       10.329000       23.230000       22.787000
       33.783000       0.0000000       132.88000       17.064000       10.328000       23.212000       22.787000
       33.800000       0.0000000       132.85000       17.064000       10.327000       23.193000       22.787000
       33.817000       0.0000000       132.82000       17.064000       10.325000       23.174000       22.787000
       33.833000       0.0000000       132.79000       17.064000       10.325000       23.156000       22.787000
       33.850000       0.0000000       132.77000       17.064000       10.324000       23.137000       22.787000
       33.867000       0.0000000       132.74000       17.064000       10.323000       23.118000       22.787000
       33.883000       0.0000000       132.71000       17.064000       10.322000       23.100000       22.787000
       33.900000       0.0000000       132.68000       17.064000       10.321000       23.081000       22.787000
       33.917000       0.0000000       132.65000       17.064000       10.321000       23.063000       22.787000
       33.933000       0.0000000       132.62000       17.064000       10.320000       23.044000       22.787000
       33.950000       0.0000000       132.59000       17.064000       10.319000       23.025000       22.787000
       33.967000       0.0000000       132.56000       17.064000       10.318000       23.007000       22.787000
       33.983000       0.0000000       132.54000       17.064000       10.317000       22.988000       22.786000
       34.000000       0.0000000       132.51000       17.064000       10.316000       22.969000       22.786000
       34.017000       0.0000000       132.48000       17.064000       10.316000       22.951000       22.786000
       34.033000       0.0000000       132.45000       17.064000       10.315000       22.932000       22.786000
       34.050000       0.0000000       132.42000       17.064000       10.314000       22.913000       22.786000
       34.067000       0.0000000       132.39000       17.064000       10.313000       22.895000       22.786000
       34.083000       0.0000000       132.36000       17.064000       10.312000       22.876000       22.786000
       34.100000       0.0000000       132.33000       17.064000       10.312000       22.858000       22.786000
       34.117000       0.0000000       132.31000       17.064000       10.311000       22.839000       22.786000
       34.133000       0.0000000       132.28000       17.064000       10.310000       22.820000       22.786000
       34.150000       0.0000000       132.25000       17.064000       10.309000       22.802000       22.786000
       34.167000       0.0000000       132.22000       17.064000       10.308000       22.783000       22.786000
       34.183000       0.0000000       132.19000       17.064000       10.308000       22.764000       22.786000
       34.200000       0.0000000       132.16000       17.064000       10.307000       22.746000       22.786000
       34.217000       0.0000000       132.13000       17.064000       10.306000       22.727000       22.786000
       34.233000       0.0000000       132.10000       17.064000       10.305000       22.708000       22.786000
       34.250000       0.0000000       132.08000       17.064000       10.304000       22.690000       22.786000
       34.267000       0.0000000       132.05000       17.064000       10.304000       22.671000       22.786000
       34.283000       0.0000000       132.02000       17.064000       10.303000       22.652000       22.786000
       34.300000       0.0000000       131.99000       17.064000       10.302000       22.634000       22.786000
       34.317000       0.0000000       131.96000       17.064000       10.301000       22.615000       22.786000
       34.333000       0.0000000       131.93000       17.064000       10.300000       22.597000       22.786000
       34.350000       0.0000000       131.90000       17.064000       10.300000       22.578000       22.786000
       34.367000       0.0000000       131.87000       17.064000       10.299000       22.559000       22.786000
       34.383000       0.0000000       131.85000       17.064000       10.298000       22.541000       22.786000
       34.400000       0.0000000       131.82000       17.064000       10.297000       22.522000       22.786000
       34.417000       0.0000000       131.79000       17.064000       10.297000       22.503000       22.786000
       34.433000       0.0000000       131.76000       17.064000       10.296000       22.485000       22.786000
       34.450000       0.0000000       131.73000       17.064000       10.295000       22.466000       22.786000
       34.467000       0.0000000       131.70000       17.064000       10.294000       22.447000       22.786000
       34.483000       0.0000000       131.67000       17.064000       10.293000       22.429000       22.786000
       34.500000       0.0000000       131.64000       17.064000       10.293000       22.410000       22.786000
       34.517000       0.0000000       131.62000       17.064000       10.292000       22.392000       22.786000
       34.533000       0.0000000       131.59000       17.064000       10.291000       22.373000       22.786000
       34.550000       0.0000000       131.56000       17.064000       10.290000       22.354000       22.786000
       34.567000       0.0000000       131.53000       17.064000       10.289000       22.336000       22.786000
       34.583000       0.0000000       131.50000       17.064000       10.289000       22.317000       22.786000
       34.600000       0.0000000       131.47000       17.064000       10.288000       22.298000       22.786000
       34.617000       0.0000000       131.44000       17.064000       10.287000       22.280000       22.786000
       34.633000       0.0000000       131.41000       17.064000       10.286000       22.261000       22.786000
       34.650000       0.0000000       131.39000       17.064000       10.286000       22.242000       22.786000
       34.667000       0.0000000       131.36000       17.064000       10.285000       22.224000       22.786000
       34.683000       0.0000000       131.33000       17.064000       10.284000       22.205000       22.786000
       34.700000       0.0000000       131.30000       17.064000       10.283000       22.187000       22.786000
       34.717000       0.0000000       131.27000       17.064000       10.282000       22.168000       22.786000
       34.733000       0.0000000       131.24000       17.064000       10.282000       22.149000       22.786000
       34.750000       0.0000000       131.21000       17.064000       10.281000       22.131000       22.786000
       34.767000       0.0000000       131.18000       17.064000       10.280000       22.112000       22.786000
       34.783000       0.0000000       131.16000       17.064000       10.279000       22.093000       22.786000
       34.800000       0.0000000       131.13000       17.064000       10.279000       22.075000       22.786000
       34.817000       0.0000000       131.10000       17.064000       10.278000       22.056000       22.786000
       34.833000       0.0000000       131.07000       17.064000       10.277000       22.037000       22.786000
       34.850000       0.0000000       131.04000       17.064000       10.276000       22.019000       22.786000
       34.867000       0.0000000       131.01000       17.064000       10.275000       22.000000       22.786000
       34.883000       0.0000000       130.98000       17.064000       10.275000       21.982000       22.786000
       34.900000       0.0000000       130.96000       17.064000       10.274000       21.963000       22.786000
       34.917000       0.0000000       130.93000       17.064000       10.273000       21.944000       22.786000
       34.933000       0.0000000       130.90000       17.064000       10.272000       21.926000       22.785000
       34.950000       0.0000000       130.87000       17.064000       10.272000       21.907000       22.785000
       34.967000       0.0000000       130.84000       17.064000       10.271000       21.888000       22.785000
       34.983000       0.0000000       130.81000       17.064000       10.270000       21.870000       22.785000
       35.000000       0.0000000       130.78000       17.064000       10.269000       21.851000       22.785000
       35.017000       0.0000000       130.75000       17.064000       10.268000       21.832000       22.785000
       35.033000       0.0000000       130.73000       17.064000       10.268000       21.814000       22.785000
       35.050000       0.0000000       130.70000       17.064000       10.267000       21.795000       22.785000
       35.067000       0.0000000       130.67000       17.064000       10.266000       21.776000       22.785000
       35.083000       0.0000000       130.64000       17.064000       10.265000       21.758000       22.785000
       35.100000       0.0000000       130.61000       17.064000       10.265000       21.739000       22.785000
       35.117000       0.0000000       130.58000       17.064000       10.264000       21.721000       22.785000
       35.133000       0.0000000       130.55000       17.064000       10.263000       21.702000       22.785000
       35.150000       0.0000000       130.52000       17.064000       10.262000       21.683000       22.785000
       35.167000       0.0000000       130.50000       17.064000       10.262000       21.665000       22.785000
       35.183000       0.0000000       130.47000       17.064000       10.261000       21.646000       22.785000
       35.200000       0.0000000       130.44000       17.064000       10.260000       21.627000       22.785000
       35.217000       0.0000000       130.41000       17.064000       10.259000       21.609000       22.785000
       35.233000       0.0000000       130.38000       17.064000       10.259000       21.590000       22.785000
       35.250000       0.0000000       130.35000       17.064000       10.258000       21.571000       22.785000
       35.267000       0.0000000       130.32000       17.064000       10.257000       21.553000       22.785000
       35.283000       0.0000000       130.29000       17.064000       10.256000       21.534000       22.785000
       35.300000       0.0000000       130.27000       17.064000       10.256000       21.516000       22.785000
       35.317000       0.0000000       130.24000       17.064000       10.255000       21.497000       22.785000
       35.333000       0.0000000       130.21000       17.064000       10.254000       21.478000       22.785000
       35.350000       0.0000000       130.18000       17.064000       10.253000       21.460000       22.785000
       35.367000       0.0000000       130.15000       17.064000       10.253000       21.441000       22.785000
       35.383000       0.0000000       130.12000       17.064000       10.252000       21.422000       22.785000
       35.400000       0.0000000       130.09000       17.064000       10.251000       21.404000       22.785000
       35.417000       0.0000000       130.06000       17.064000       10.250000       21.385000       22.785000
       35.433000       0.0000000       130.04000       17.064000       10.250000       21.366000       22.785000
       35.450000       0.0000000       130.01000       17.064000       10.249000       21.348000       22.785000
       35.467000       0.0000000       129.98000       17.064000       10.248000       21.329000       22.785000
       35.483000       0.0000000       129.95000       17.064000       10.247000       21.310000       22.785000
       35.500000       0.0000000       129.92000       17.064000       10.247000       21.292000       22.785000
       35.517000       0.0000000       129.89000       17.065000       10.246000       21.273000       22.785000
       35.533000       0.0000000       129.86000       17.065000       10.245000       21.255000       22.785000
       35.550000       0.0000000       129.83000       17.065000       10.244000       21.236000       22.785000
       35.567000       0.0000000       129.81000       17.065000       10.244000       21.217000       22.785000
       35.583000       0.0000000       129.78000       17.065000       10.243000       21.199000       22.785000
       35.600000       0.0000000       129.75000       17.065000       10.242000       21.180000       22.785000
       35.617000       0.0000000       129.72000       17.065000       10.241000       21.161000       22.785000
       35.633000       0.0000000       129.69000       17.065000       10.241000       21.143000       22.785000
       35.650000       0.0000000       129.66000       17.065000       10.240000       21.124000       22.785000
       35.667000       0.0000000       129.63000       17.065000       10.239000       21.105000       22.785000
       35.683000       0.0000000       129.60000       17.065000       10.238000       21.087000       22.785000
       35.700000       0.0000000       129.58000       17.065000       10.238000       21.068000       22.785000
       35.717000       0.0000000       129.55000       17.065000       10.237000       21.050000       22.785000
       35.733000       0.0000000       129.52000       17.065000       10.236000       21.031000       22.785000
       35.750000       0.0000000       129.49000       17.065000       10.235000       21.012000       22.785000
       35.767000       0.0000000       129.46000       17.065000       10.235000       20.994000       22.785000
       35.783000       0.0000000       129.43000       17.065000       10.234000       20.975000       22.785000
       35.800000       0.0000000       129.40000       17.065000       10.233000       20.956000       22.785000
       35.817000       0.0000000       129.37000       17.065000       10.232000       20.938000       22.785000
       35.833000       0.0000000       129.35000       17.065000       10.232000       20.919000       22.785000
       35.850000       0.0000000       129.32000       17.065000       10.231000       20.900000       22.785000
       35.867000       0.0000000       129.29000       17.065000       10.230000       20.882000       22.785000
       35.883000       0.0000000       129.26000       17.065000       10.229000       20.863000       22.785000
       35.900000       0.0000000       129.23000       17.065000       10.229000       20.844000       22.785000
       35.917000       0.0000000       129.20000       17.065000       10.228000       20.826000       22.784000
       35.933000       0.0000000       129.17000       17.065000       10.227000       20.807000       22.784000
       35.950000       0.0000000       129.14000       17.065000       10.227000       20.789000       22.784000
       35.967000       0.0000000       129.12000       17.065000       10.226000       20.770000       22.784000
       35.983000       0.0000000       129.09000       17.065000       10.225000       20.751000       22.784000
       36.000000       0.0000000       129.06000       17.065000       10.224000       20.733000       22.784000
       36.017000       0.0000000       129.03000       17.065000       10.224000       20.714000       22.784000
       36.033000       0.0000000       129.00000       17.065000       10.223000       20.695000       22.784000
       36.050000       0.0000000       128.97000       17.065000       10.222000       20.677000       22.784000
       36.067000       0.0000000       128.94000       17.065000       10.221000       20.658000       22.784000
       36.083000       0.0000000       128.91000       17.065000       10.221000       20.639000       22.784000
       36.100000       0.0000000       128.89000       17.065000       10.220000       20.621000       22.784000
       36.117000       0.0000000       128.86000       17.065000       10.219000       20.602000       22.784000
       36.133000       0.0000000       128.83000       17.065000       10.219000       20.583000       22.784000
       36.150000       0.0000000       128.80000       17.065000       10.218000       20.565000       22.784000
       36.167000       0.0000000       128.77000       17.065000       10.217000       20.546000       22.784000
       36.183000       0.0000000       128.74000       17.065000       10.216000       20.528000       22.784000
       36.200000       0.0000000       128.71000       17.065000       10.216000       20.509000       22.784000
       36.217000       0.0000000       128.69000       17.065000       10.215000       20.490000       22.784000
       36.233000       0.0000000       128.66000       17.065000       10.214000       20.472000       22.784000
       36.250000       0.0000000       128.63000       17.065000       10.213000       20.453000       22.784000
       36.267000       0.0000000       128.60000       17.065000       10.213000       20.434000       22.784000
       36.283000       0.0000000       128.57000       17.065000       10.212000       20.416000       22.784000
       36.300000       0.0000000       128.54000       17.065000       10.211000       20.397000       22.784000
       36.317000       0.0000000       128.51000       17.065000       10.211000       20.378000       22.784000
       36.333000       0.0000000       128.48000       17.065000       10.210000       20.360000       22.784000
       36.350000       0.0000000       128.46000       17.065000       10.209000       20.341000       22.784000
       36.367000       0.0000000       128.43000       17.065000       10.208000       20.323000       22.784000
       36.383000       0.0000000       128.40000       17.065000       10.208000       20.304000       22.784000
       36.400000       0.0000000       128.37000       17.065000       10.207000       20.285000       22.784000
       36.417000       0.0000000       128.34000       17.065000       10.206000       20.267000       22.784000
       36.433000       0.0000000       128.31000       17.065000       10.206000       20.248000       22.784000
       36.450000       0.0000000       128.28000       17.065000       10.205000       20.229000       22.784000
       36.467000       0.0000000       128.25000       17.065000       10.204000       20.211000       22.784000
       36.483000       0.0000000       128.23000       17.065000       10.203000       20.192000       22.784000
       36.500000       0.0000000       128.20000       17.065000       10.203000       20.173000       22.784000
       36.517000       0.0000000       128.17000       17.065000       10.202000       20.155000       22.784000
       36.533000       0.0000000       128.14000       17.065000       10.201000       20.136000       22.784000
       36.550000       0.0000000       128.11000       17.065000       10.201000       20.117000       22.784000
       36.567000       0.0000000       128.08000       17.065000       10.200000       20.099000       22.784000
       36.583000       0.0000000       128.05000       17.065000       10.199000       20.080000       22.784000
       36.600000       0.0000000       128.02000       17.065000       10.199000       20.062000       22.784000
       36.617000       0.0000000       128.00000       17.065000       10.198000       20.043000       22.784000
       36.633000       0.0000000       127.97000       17.065000       10.197000       20.024000       22.784000
       36.650000       0.0000000       127.94000       17.065000       10.196000       20.006000       22.784000
       36.667000       0.0000000       127.91000       17.065000       10.196000       19.987000       22.784000
       36.683000       0.0000000       127.88000       17.065000       10.195000       19.968000       22.784000
       36.700000       0.0000000       127.85000       17.065000       10.194000       19.950000       22.784000
       36.717000       0.0000000       127.82000       17.065000       10.194000       19.931000       22.784000
       36.733000       0.0000000       127.79000       17.065000       10.193000       19.912000       22.784000
       36.750000       0.0000000       127.77000       17.065000       10.192000       19.894000       22.784000
       36.767000       0.0000000       127.74000       17.065000       10.192000       19.875000       22.784000
       36.783000       0.0000000       127.71000       17.065000       10.191000       19.856000       22.784000
       36.800000       0.0000000       127.68000       17.065000       10.190000       19.838000       22.784000
       36.817000       0.0000000       127.65000       17.065000       10.189000       19.819000       22.784000
       36.833000       0.0000000       127.62000       17.065000       10.189000       19.801000       22.784000
       36.850000       0.0000000       127.59000       17.065000       10.188000       19.782000       22.784000
       36.867000       0.0000000       127.56000       17.065000       10.187000       19.763000       22.784000
       36.883000       0.0000000       127.54000       17.065000       10.187000       19.745000       22.784000
       36.900000       0.0000000       127.51000       17.065000       10.186000       19.726000       22.783000
       36.917000       0.0000000       127.48000       17.065000       10.185000       19.707000       22.783000
       36.933000       0.0000000       127.45000       17.065000       10.185000       19.689000       22.783000
       36.950000       0.0000000       127.42000       17.065000       10.184000       19.670000       22.783000
       36.967000       0.0000000       127.39000       17.065000       10.183000       19.651000       22.783000
       36.983000       0.0000000       127.36000       17.065000       10.182000       19.633000       22.783000
       37.000000       0.0000000       127.33000       17.065000       10.182000       19.614000       22.783000
       37.017000       0.0000000       127.31000       17.065000       10.181000       19.595000       22.783000
       37.033000       0.0000000       127.28000       17.065000       10.180000       19.577000       22.783000
       37.050000       0.0000000       127.25000       17.065000       10.180000       19.558000       22.783000
       37.067000       0.0000000       127.22000       17.065000       10.179000       19.540000       22.783000
       37.083000       0.0000000       127.19000       17.065000       10.178000       19.521000       22.783000
       37.100000       0.0000000       127.16000       17.065000       10.178000       19.502000       22.783000
       37.117000       0.0000000       127.13000       17.065000       10.177000       19.484000       22.783000
       37.133000       0.0000000       127.10000       17.065000       10.176000       19.465000       22.783000
       37.150000       0.0000000       127.08000       17.065000       10.176000       19.446000       22.783000
       37.167000       0.0000000       127.05000       17.065000       10.175000       19.428000       22.783000
       37.183000       0.0000000       127.02000       17.065000       10.174000       19.409000       22.783000
       37.200000       0.0000000       126.99000       17.065000       10.174000       19.390000       22.783000
       37.217000       0.0000000       126.96000       17.065000       10.173000       19.372000       22.783000
       37.233000       0.0000000       126.93000       17.065000       10.172000       19.353000       22.783000
       37.250000       0.0000000       126.90000       17.065000       10.172000       19.334000       22.783000
       37.267000       0.0000000       126.87000       17.065000       10.171000       19.316000       22.783000
       37.283000       0.0000000       126.85000       17.065000       10.170000       19.297000       22.783000
       37.300000       0.0000000       126.82000       17.065000       10.169000       19.279000       22.783000
       37.317000       0.0000000       126.79000       17.065000       10.169000       19.260000       22.783000
       37.333000       0.0000000       126.76000       17.066000       10.168000       19.241000       22.783000
       37.350000       0.0000000       126.73000       17.066000       10.167000       19.223000       22.783000
       37.367000       0.0000000       126.70000       17.066000       10.167000       19.204000       22.783000
       37.383000       0.0000000       126.67000       17.066000       10.166000       19.185000       22.783000
       37.400000       0.0000000       126.65000       17.066000       10.165000       19.167000       22.783000
       37.417000       0.0000000       126.62000       17.066000       10.165000       19.148000       22.783000
       37.433000       0.0000000       126.59000       17.066000       10.164000       19.129000       22.783000
       37.450000       0.0000000       126.56000       17.066000       10.163000       19.111000       22.783000
       37.467000       0.0000000       126.53000       17.066000       10.163000       19.092000       22.783000
       37.483000       0.0000000       126.50000       17.066000       10.162000       19.073000       22.783000
       37.500000       0.0000000       126.47000       17.066000       10.161000       19.055000       22.783000
       37.517000       0.0000000       126.44000       17.066000       10.161000       19.036000       22.783000
       37.533000       0.0000000       126.42000       17.066000       10.160000       19.018000       22.783000
       37.550000       0.0000000       126.39000       17.066000       10.159000       18.999000       22.783000
       37.567000       0.0000000       126.36000       17.066000       10.159000       18.980000       22.783000
       37.583000       0.0000000       126.33000       17.066000       10.158000       18.962000       22.783000
       37.600000       0.0000000       126.30000       17.066000       10.157000       18.943000       22.783000
       37.617000       0.0000000       126.27000       17.066000       10.157000       18.924000       22.783000
       37.633000       0.0000000       126.24000       17.066000       10.156000       18.906000       22.783000
       37.650000       0.0000000       126.21000       17.066000       10.155000       18.887000       22.783000
       37.667000       0.0000000       126.19000       17.066000       10.155000       18.868000       22.783000
       37.683000       0.0000000       126.16000       17.066000       10.154000       18.850000       22.783000
       37.700000       0.0000000       126.13000       17.066000       10.153000       18.831000       22.783000
       37.717000       0.0000000       126.10000       17.066000       10.153000       18.812000       22.783000
       37.733000       0.0000000       126.07000       17.066000       10.152000       18.794000       22.783000
       37.750000       0.0000000       126.04000       17.066000       10.151000       18.775000       22.783000
       37.767000       0.0000000       126.01000       17.066000       10.151000       18.757000       22.783000
       37.783000       0.0000000       125.98000       17.066000       10.150000       18.738000       22.783000
       37.800000       0.0000000       125.96000       17.066000       10.149000       18.719000       22.783000
       37.817000       0.0000000       125.93000       17.066000       10.149000       18.701000       22.783000
       37.833000       0.0000000       125.90000       17.066000       10.148000       18.682000       22.783000
       37.850000       0.0000000       125.87000       17.066000       10.147000       18.663000       22.783000
       37.867000       0.0000000       125.84000       17.066000       10.147000       18.645000       22.783000
       37.883000       0.0000000       125.81000       17.066000       10.146000       18.626000       22.783000
       37.900000       0.0000000       125.78000       17.066000       10.145000       18.607000       22.782000
       37.917000       0.0000000       125.75000       17.066000       10.145000       18.589000       22.782000
       37.933000       0.0000000       125.73000       17.066000       10.144000       18.570000       22.782000
       37.950000       0.0000000       125.70000       17.066000       10.144000       18.551000       22.782000
       37.967000       0.0000000       125.67000       17.066000       10.143000       18.533000       22.782000
       37.983000       0.0000000       125.64000       17.066000       10.142000       18.514000       22.782000
       38.000000       0.0000000       125.61000       17.066000       10.142000       18.496000       22.782000
       38.017000       0.0000000       125.58000       17.066000       10.141000       18.477000       22.782000
       38.033000       0.0000000       125.55000       17.066000       10.140000       18.458000       22.782000
       38.050000       0.0000000       125.52000       17.066000       10.140000       18.440000       22.782000
       38.067000       0.0000000       125.50000       17.066000       10.139000       18.421000       22.782000
       38.083000       0.0000000       125.47000       17.066000       10.138000       18.402000       22.782000
       38.100000       0.0000000       125.44000       17.066000       10.138000       18.384000       22.782000
       38.117000       0.0000000       125.41000       17.066000       10.137000       18.365000       22.782000
       38.133000       0.0000000       125.38000       17.066000       10.136000       18.346000       22.782000
       38.150000       0.0000000       125.35000       17.066000       10.136000       18.328000       22.782000
       38.167000       0.0000000       125.32000       17.066000       10.135000       18.309000       22.782000
       38.183000       0.0000000       125.29000       17.066000       10.134000       18.290000       22.782000
       38.200000       0.0000000       125.27000       17.066000       10.134000       18.272000       22.782000
       38.217000       0.0000000       125.24000       17.066000       10.133000       18.253000       22.782000
       38.233000       0.0000000       125.21000       17.066000       10.132000       18.235000       22.782000
       38.250000       0.0000000       125.18000       17.066000       10.132000       18.216000       22.782000
       38.267000       0.0000000       125.15000       17.066000       10.131000       18.197000       22.782000
       38.283000       0.0000000       125.12000       17.066000       10.131000       18.179000       22.782000
       38.300000       0.0000000       125.09000       17.066000       10.130000       18.160000       22.782000
       38.317000       0.0000000       125.07000       17.066000       10.129000       18.141000       22.782000
       38.333000       0.0000000       125.04000       17.066000       10.129000       18.123000       22.782000
       38.350000       0.0000000       125.01000       17.066000       10.128000       18.104000       22.782000
       38.367000       0.0000000       124.98000       17.066000       10.127000       18.085000       22.782000
       38.383000       0.0000000       124.95000       17.066000       10.127000       18.067000       22.782000
       38.400000       0.0000000       124.92000       17.066000       10.126000       18.048000       22.782000
       38.417000       0.0000000       124.89000       17.066000       10.125000       18.029000       22.782000
       38.433000       0.0000000       124.86000       17.066000       10.125000       18.011000       22.782000
       38.450000       0.0000000       124.84000       17.066000       10.124000       17.992000       22.782000
       38.467000       0.0000000       124.81000       17.066000       10.124000       17.973000       22.782000
       38.483000       0.0000000       124.78000       17.066000       10.123000       17.955000       22.782000
       38.500000       0.0000000       124.75000       17.066000       10.122000       17.936000       22.782000
       38.517000       0.0000000       124.72000       17.066000       10.122000       17.918000       22.782000
       38.533000       0.0000000       124.69000       17.066000       10.121000       17.899000       22.782000
       38.550000       0.0000000       124.66000       17.066000       10.120000       17.880000       22.782000
       38.567000       0.0000000       124.63000       17.066000       10.120000       17.862000       22.782000
       38.583000       0.0000000       124.61000       17.066000       10.119000       17.843000       22.782000
       38.600000       0.0000000       124.58000       17.066000       10.119000       17.824000       22.782000
       38.617000       0.0000000       124.55000       17.066000       10.118000       17.806000       22.782000
       38.633000       0.0000000       124.52000       17.066000       10.117000       17.787000       22.782000
       38.650000       0.0000000       124.49000       17.066000       10.117000       17.768000       22.782000
       38.667000       0.0000000       124.46000       17.066000       10.116000       17.750000       22.782000
       38.683000       0.0000000       124.43000       17.066000       10.115000       17.731000       22.782000
       38.700000       0.0000000       124.40000       17.066000       10.115000       17.712000       22.782000
       38.717000       0.0000000       124.38000       17.066000       10.114000       17.694000       22.782000
       38.733000       0.0000000       124.35000       17.066000       10.114000       17.675000       22.782000
       38.750000       0.0000000       124.32000       17.066000       10.113000       17.657000       22.782000
       38.767000       0.0000000       124.29000       17.066000       10.112000       17.638000       22.782000
       38.783000       0.0000000       124.26000       17.066000       10.112000       17.619000       22.782000
       38.800000       0.0000000       124.23000       17.066000       10.111000       17.601000       22.782000
       38.817000       0.0000000       124.20000       17.066000       10.110000       17.582000       22.782000
       38.833000       0.0000000       124.17000       17.066000       10.110000       17.563000       22.782000
       38.850000       0.0000000       124.15000       17.066000       10.109000       17.545000       22.782000
       38.867000       0.0000000       124.12000       17.066000       10.109000       17.526000       22.782000
       38.883000       0.0000000       124.09000       17.066000       10.108000       17.507000       22.782000
       38.900000       0.0000000       124.06000       17.066000       10.107000       17.489000       22.782000
       38.917000       0.0000000       124.03000       17.066000       10.107000       17.470000       22.782000
       38.933000       0.0000000       124.00000       17.066000       10.106000       17.451000       22.781000
       38.950000       0.0000000       123.97000       17.066000       10.105000       17.433000       22.781000
       38.967000       0.0000000       123.94000       17.066000       10.105000       17.414000       22.781000
       38.983000       0.0000000       123.92000       17.066000       10.104000       17.395000       22.781000
       39.000000       0.0000000       123.89000       17.066000       10.104000       17.377000       22.781000
       39.017000       0.0000000       123.86000       17.066000       10.103000       17.358000       22.781000
       39.033000       0.0000000       123.83000       17.066000       10.102000       17.340000       22.781000
       39.050000       0.0000000       123.80000       17.066000       10.102000       17.321000       22.781000
       39.067000       0.0000000       123.77000       17.066000       10.101000       17.302000       22.781000
       39.083000       0.0000000       123.74000       17.066000       10.101000       17.284000       22.781000
       39.100000       0.0000000       123.71000       17.066000       10.100000       17.265000       22.781000
       39.117000       0.0000000       123.69000       17.066000       10.099000       17.246000       22.781000
       39.133000       0.0000000       123.66000       17.067000       10.099000       17.228000       22.781000
       39.150000       0.0000000       123.63000       17.067000       10.098000       17.209000       22.781000
       39.167000       0.0000000       123.60000       17.067000       10.098000       17.190000       22.781000
       39.183000       0.0000000       123.57000       17.067000       10.097000       17.172000       22.781000
       39.200000       0.0000000       123.54000       17.067000       10.096000       17.153000       22.781000
       39.217000       0.0000000       123.51000       17.067000       10.096000       17.134000       22.781000
       39.233000       0.0000000       123.48000       17.067000       10.095000       17.116000       22.781000
       39.250000       0.0000000       123.46000       17.067000       10.095000       17.097000       22.781000
       39.267000       0.0000000       123.43000       17.067000       10.094000       17.078000       22.781000
       39.283000       0.0000000       123.40000       17.067000       10.093000       17.060000       22.781000
       39.300000       0.0000000       123.37000       17.067000       10.093000       17.041000       22.781000
       39.317000       0.0000000       123.34000       17.067000       10.092000       17.023000       22.781000
       39.333000       0.0000000       123.31000       17.067000       10.092000       17.004000       22.781000
       39.350000       0.0000000       123.28000       17.067000       10.091000       16.985000       22.781000
       39.367000       0.0000000       123.26000       17.067000       10.090000       16.967000       22.781000
       39.383000       0.0000000       123.23000       17.067000       10.090000       16.948000       22.781000
       39.400000       0.0000000       123.20000       17.067000       10.089000       16.929000       22.781000
       39.417000       0.0000000       123.17000       17.067000       10.089000       16.911000       22.781000
       39.433000       0.0000000       123.14000       17.067000       10.088000       16.892000       22.781000
       39.450000       0.0000000       123.11000       17.067000       10.087000       16.873000       22.781000
       39.467000       0.0000000       123.08000       17.067000       10.087000       16.855000       22.781000
       39.483000       0.0000000       123.05000       17.067000       10.086000       16.836000       22.781000
       39.500000       0.0000000       123.03000       17.067000       10.086000       16.817000       22.781000
       39.517000       0.0000000       123.00000       17.067000       10.085000       16.799000       22.781000
       39.533000       0.0000000       122.97000       17.067000       10.084000       16.780000       22.781000
       39.550000       0.0000000       122.94000       17.067000       10.084000       16.762000       22.781000
       39.567000       0.0000000       122.91000       17.067000       10.083000       16.743000       22.781000
       39.583000       0.0000000       122.88000       17.067000       10.083000       16.724000       22.781000
       39.600000       0.0000000       122.85000       17.067000       10.082000       16.706000       22.781000
       39.617000       0.0000000       122.82000       17.067000       10.081000       16.687000       22.781000
       39.633000       0.0000000       122.80000       17.067000       10.081000       16.668000       22.781000
       39.650000       0.0000000       122.77000       17.067000       10.080000       16.650000       22.781000
       39.667000       0.0000000       122.74000       17.067000       10.080000       16.631000       22.781000
       39.683000       0.0000000       122.71000       17.067000       10.079000       16.612000       22.781000
       39.700000       0.0000000       122.68000       17.067000       10.079000       16.594000       22.781000
       39.717000       0.0000000       122.65000       17.067000       10.078000       16.575000       22.781000
       39.733000       0.0000000       122.62000       17.067000       10.077000       16.556000       22.781000
       39.750000       0.0000000       122.59000       17.067000       10.077000       16.538000       22.781000
       39.767000       0.0000000       122.57000       17.067000       10.076000       16.519000       22.781000
       39.783000       0.0000000       122.54000       17.067000       10.076000       16.500000       22.781000
       39.800000       0.0000000       122.51000       17.067000       10.075000       16.482000       22.781000
       39.817000       0.0000000       122.48000       17.067000       10.074000       16.463000       22.781000
       39.833000       0.0000000       122.45000       17.067000       10.074000       16.445000       22.781000
       39.850000       0.0000000       122.42000       17.067000       10.073000       16.426000       22.781000
       39.867000       0.0000000       122.39000       17.067000       10.073000       16.407000       22.781000
       39.883000       0.0000000       122.36000       17.067000       10.072000       16.389000       22.781000
       39.900000       0.0000000       122.34000       17.067000       10.072000       16.370000       22.781000
       39.917000       0.0000000       122.31000       17.067000       10.071000       16.351000       22.781000
       39.933000       0.0000000       122.28000       17.067000       10.070000       16.333000       22.781000
       39.950000       0.0000000       122.25000       17.067000       10.070000       16.314000       22.781000
       39.967000       0.0000000       122.22000       17.067000       10.069000       16.295000       22.780000
       39.983000       0.0000000       122.19000       17.067000       10.069000       16.277000       22.780000
       40.000000       0.0000000       122.16000       17.067000       10.068000       16.258000       22.780000
       40.017000       0.0000000       122.13000       17.067000       10.068000       16.239000       22.780000
       40.033000       0.0000000       122.11000       17.067000       10.067000       16.221000       22.780000
       40.050000       0.0000000       122.08000       17.067000       10.066000       16.202000       22.780000
       40.067000       0.0000000       122.05000       17.067000       10.066000       16.183000       22.780000
       40.083000       0.0000000       122.02000       17.067000       10.065000       16.165000       22.780000
       40.100000       0.0000000       121.99000       17.067000       10.065000       16.146000       22.780000
       40.117000       0.0000000       121.96000       17.067000       10.064000       16.128000       22.780000
       40.133000       0.0000000       121.93000       17.067000       10.064000       16.109000       22.780000
       40.150000       0.0000000       121.91000       17.067000       10.063000       16.090000       22.780000
       40.167000       0.0000000       121.88000       17.067000       10.062000       16.072000       22.780000
       40.183000       0.0000000       121.85000       17.067000       10.062000       16.053000       22.780000
       40.200000       0.0000000       121.82000       17.067000       10.061000       16.034000       22.780000
       40.217000       0.0000000       121.79000       17.067000       10.061000       16.016000       22.780000
       40.233000       0.0000000       121.76000       17.067000       10.060000       15.997000       22.780000
       40.250000       0.0000000       121.73000       17.067000       10.060000       15.978000       22.780000
       40.267000       0.0000000       121.70000       17.067000       10.059000       15.960000       22.780000
       40.283000       0.0000000       121.68000       17.067000       10.058000       15.941000       22.780000
       40.300000       0.0000000       121.65000       17.067000       10.058000       15.922000       22.780000
       40.317000       0.0000000       121.62000       17.067000       10.057000       15.904000       22.780000
       40.333000       0.0000000       121.59000       17.067000       10.057000       15.885000       22.780000
       40.350000       0.0000000       121.56000       17.067000       10.056000       15.866000       22.780000
       40.367000       0.0000000       121.53000       17.067000       10.056000       15.848000       22.780000
       40.383000       0.0000000       121.50000       17.067000       10.055000       15.829000       22.780000
       40.400000       0.0000000       121.47000       17.067000       10.055000       15.811000       22.780000
       40.417000       0.0000000       121.45000       17.067000       10.054000       15.792000       22.780000
       40.433000       0.0000000       121.42000       17.067000       10.053000       15.773000       22.780000
       40.450000       0.0000000       121.39000       17.067000       10.053000       15.755000       22.780000
       40.467000       0.0000000       121.36000       17.067000       10.052000       15.736000       22.780000
       40.483000       0.0000000       121.33000       17.067000       10.052000       15.717000       22.780000
       40.500000       0.0000000       121.30000       17.067000       10.051000       15.699000       22.780000
       40.517000       0.0000000       121.27000       17.067000       10.051000       15.680000       22.780000
       40.533000       0.0000000       121.24000       17.067000       10.050000       15.661000       22.780000
       40.550000       0.0000000       121.22000       17.067000       10.050000       15.643000       22.780000
       40.567000       0.0000000       121.19000       17.067000       10.049000       15.624000       22.780000
       40.583000       0.0000000       121.16000       17.067000       10.048000       15.605000       22.780000
       40.600000       0.0000000       121.13000       17.067000       10.048000       15.587000       22.780000
       40.617000       0.0000000       121.10000       17.067000       10.047000       15.568000       22.780000
       40.633000       0.0000000       121.07000       17.067000       10.047000       15.549000       22.780000
       40.650000       0.0000000       121.04000       17.067000       10.046000       15.531000       22.780000
       40.667000       0.0000000       121.01000       17.067000       10.046000       15.512000       22.780000
       40.683000       0.0000000       120.99000       17.067000       10.045000       15.493000       22.780000
       40.700000       0.0000000       120.96000       17.067000       10.045000       15.475000       22.780000
       40.717000       0.0000000       120.93000       17.067000       10.044000       15.456000       22.780000
       40.733000       0.0000000       120.90000       17.067000       10.044000       15.438000       22.780000
       40.750000       0.0000000       120.87000       17.067000       10.043000       15.419000       22.780000
       40.767000       0.0000000       120.84000       17.067000       10.042000       15.400000       22.780000
       40.783000       0.0000000       120.81000       17.067000       10.042000       15.382000       22.780000
       40.800000       0.0000000       120.78000       17.067000       10.041000       15.363000       22.780000
       40.817000       0.0000000       120.76000       17.067000       10.041000       15.344000       22.780000
       40.833000       0.0000000       120.73000       17.067000       10.040000       15.326000       22.780000
       40.850000       0.0000000       120.70000       17.067000       10.040000       15.307000       22.780000
       40.867000       0.0000000       120.67000       17.067000       10.039000       15.288000       22.780000
       40.883000       0.0000000       120.64000       17.067000       10.039000       15.270000       22.780000
       40.900000       0.0000000       120.61000       17.067000       10.038000       15.251000       22.780000
       40.917000       0.0000000       120.58000       17.068000       10.038000       15.232000       22.780000
       40.933000       0.0000000       120.56000       17.068000       10.037000       15.214000       22.780000
       40.950000       0.0000000       120.53000       17.068000       10.037000       15.195000       22.780000
       40.967000       0.0000000       120.50000       17.068000       10.036000       15.176000       22.780000
       40.983000       0.0000000       120.47000       17.068000       10.035000       15.158000       22.780000
       41.000000       0.0000000       120.44000       17.068000       10.035000       15.139000       22.780000
       41.017000       0.0000000       120.41000       17.068000       10.034000       15.121000       22.780000
       41.033000       0.0000000       120.38000       17.068000       10.034000       15.102000       22.779000
       41.050000       0.0000000       120.35000       17.068000       10.033000       15.083000       22.779000
       41.067000       0.0000000       120.33000       17.068000       10.033000       15.065000       22.779000
       41.083000       0.0000000       120.30000       17.068000       10.032000       15.046000       22.779000
       41.100000       0.0000000       120.27000       17.068000       10.032000       15.027000       22.779000
       41.117000       0.0000000       120.24000       17.068000       10.031000       15.009000       22.779000
       41.133000       0.0000000       120.21000       17.068000       10.031000       14.990000       22.779000
       41.150000       0.0000000       120.18000       17.068000       10.030000       14.971000       22.779000
       41.167000       0.0000000       120.15000       17.068000       10.030000       14.953000       22.779000
       41.183000       0.0000000       120.12000       17.068000       10.029000       14.934000       22.779000
       41.200000       0.0000000       120.10000       17.068000       10.029000       14.915000       22.779000
       41.217000       0.0000000       120.07000       17.068000       10.028000       14.897000       22.779000
       41.233000       0.0000000       120.04000       17.068000       10.028000       14.878000       22.779000
       41.250000       0.0000000       120.01000       17.068000       10.027000       14.859000       22.779000
       41.267000       0.0000000       119.98000       17.068000       10.027000       14.841000       22.779000
       41.283000       0.0000000       119.95000       17.068000       10.026000       14.822000       22.779000
       41.300000       0.0000000       119.92000       17.068000       10.025000       14.803000       22.779000
       41.317000       0.0000000       119.89000       17.068000       10.025000       14.785000       22.779000
       41.333000       0.0000000       119.87000       17.068000       10.024000       14.766000       22.779000
       41.350000       0.0000000       119.84000       17.068000       10.024000       14.748000       22.779000
       41.367000       0.0000000       119.81000       17.068000       10.023000       14.729000       22.779000
       41.383000       0.0000000       119.78000       17.068000       10.023000       14.710000       22.779000
       41.400000       0.0000000       119.75000       17.068000       10.022000       14.692000       22.779000
       41.417000       0.0000000       119.72000       17.068000       10.022000       14.673000       22.779000
       41.433000       0.0000000       119.69000       17.068000       10.021000       14.654000       22.779000
       41.450000       0.0000000       119.66000       17.068000       10.021000       14.636000       22.779000
       41.467000       0.0000000       119.64000       17.068000       10.020000       14.617000       22.779000
       41.483000       0.0000000       119.61000       17.068000       10.020000       14.598000       22.779000
       41.500000       0.0000000       119.58000       17.068000       10.019000       14.580000       22.779000
       41.517000       0.0000000       119.55000       17.068000       10.019000       14.561000       22.779000
       41.533000       0.0000000       119.52000       17.068000       10.018000       14.542000       22.779000
       41.550000       0.0000000       119.49000       17.068000       10.018000       14.524000       22.779000
       41.567000       0.0000000       119.46000       17.068000       10.017000       14.505000       22.779000
       41.583000       0.0000000       119.43000       17.068000       10.017000       14.486000       22.779000
       41.600000       0.0000000       119.41000       17.068000       10.016000       14.468000       22.779000
       41.617000       0.0000000       119.38000       17.068000       10.016000       14.449000       22.779000
       41.633000       0.0000000       119.35000       17.068000       10.015000       14.431000       22.779000
       41.650000       0.0000000       119.32000       17.068000       10.015000       14.412000       22.779000
       41.667000       0.0000000       119.29000       17.068000       10.014000       14.393000       22.779000
       41.683000       0.0000000       119.26000       17.068000       10.014000       14.375000       22.779000
       41.700000       0.0000000       119.23000       17.068000       10.013000       14.356000       22.779000
       41.717000       0.0000000       119.21000       17.068000       10.013000       14.337000       22.779000
       41.733000       0.0000000       119.18000       17.068000       10.012000       14.319000       22.779000
       41.750000       0.0000000       119.15000       17.068000       10.012000       14.300000       22.779000
       41.767000       0.0000000       119.12000       17.068000       10.011000       14.281000       22.779000
       41.783000       0.0000000       119.09000       17.068000       10.011000       14.263000       22.779000
       41.800000       0.0000000       119.06000       17.068000       10.010000       14.244000       22.779000
       41.817000       0.0000000       119.03000       17.068000       10.010000       14.225000       22.779000
       41.833000       0.0000000       119.00000       17.068000       10.009000       14.207000       22.779000
       41.850000       0.0000000       118.98000       17.068000       10.009000       14.188000       22.779000
       41.867000       0.0000000       118.95000       17.068000       10.008000       14.169000       22.779000
       41.883000       0.0000000       118.92000       17.068000       10.008000       14.151000       22.779000
       41.900000       0.0000000       118.89000       17.068000       10.007000       14.132000       22.779000
       41.917000       0.0000000       118.86000       17.068000       10.007000       14.113000       22.779000
       41.933000       0.0000000       118.83000       17.068000       10.006000       14.095000       22.779000
       41.950000       0.0000000       118.80000       17.068000       10.006000       14.076000       22.779000
       41.967000       0.0000000       118.77000       17.068000       10.005000       14.058000       22.779000
       41.983000       0.0000000       118.75000       17.068000       10.005000       14.039000       22.779000
       42.000000       0.0000000       118.72000       17.068000       10.004000       14.020000       22.779000
       42.017000       0.0000000       118.69000       17.068000       10.004000       14.002000       22.779000
       42.033000       0.0000000       118.66000       17.068000       10.003000       13.983000       22.779000
       42.050000       0.0000000       118.63000       17.068000       10.003000       13.964000       22.779000
       42.067000       0.0000000       118.60000       17.068000       10.002000       13.946000       22.779000
       42.083000       0.0000000       118.57000       17.068000       10.002000       13.927000       22.779000
       42.100000       0.0000000       118.54000       17.068000       10.001000       13.908000       22.779000
       42.117000       0.0000000       118.52000       17.068000       10.001000       13.890000       22.778000
       42.133000       0.0000000       118.49000       17.068000       10.000000       13.871000       22.778000
       42.150000       0.0000000       118.46000       17.068000       9.9997000       13.852000       22.778000
       42.167000       0.0000000       118.43000       17.068000       9.9992000       13.834000       22.778000
       42.183000       0.0000000       118.40000       17.068000       9.9988000       13.815000       22.778000
       42.200000       0.0000000       118.37000       17.068000       9.9983000       13.796000       22.778000
       42.217000       0.0000000       118.34000       17.068000       9.9978000       13.778000       22.778000
       42.233000       0.0000000       118.31000       17.068000       9.9973000       13.759000       22.778000
       42.250000       0.0000000       118.29000       17.068000       9.9968000       13.740000       22.778000
       42.267000       0.0000000       118.26000       17.068000       9.9963000       13.722000       22.778000
       42.283000       0.0000000       118.23000       17.068000       9.9959000       13.703000       22.778000
       42.300000       0.0000000       118.20000       17.068000       9.9954000       13.685000       22.778000
       42.317000       0.0000000       118.17000       17.068000       9.9949000       13.666000       22.778000
       42.333000       0.0000000       118.14000       17.068000       9.9944000       13.647000       22.778000
       42.350000       0.0000000       118.11000       17.068000       9.9939000       13.629000       22.778000
       42.367000       0.0000000       118.08000       17.068000       9.9935000       13.610000       22.778000
       42.383000       0.0000000       118.06000       17.068000       9.9930000       13.591000       22.778000
       42.400000       0.0000000       118.03000       17.068000       9.9925000       13.573000       22.778000
       42.417000       0.0000000       118.00000       17.068000       9.9920000       13.554000       22.778000
       42.433000       0.0000000       117.97000       17.068000       9.9915000       13.535000       22.778000
       42.450000       0.0000000       117.94000       17.068000       9.9911000       13.517000       22.778000
       42.467000       0.0000000       117.91000       17.068000       9.9906000       13.498000       22.778000
       42.483000       0.0000000       117.88000       17.068000       9.9901000       13.479000       22.778000
       42.500000       0.0000000       117.86000       17.068000       9.9896000       13.461000       22.778000
       42.517000       0.0000000       117.83000       17.068000       9.9892000       13.442000       22.778000
       42.533000       0.0000000       117.80000       17.068000       9.9887000       13.423000       22.778000
       42.550000       0.0000000       117.77000       17.068000       9.9882000       13.405000       22.778000
       42.567000       0.0000000       117.74000       17.068000       9.9878000       13.386000       22.778000
       42.583000       0.0000000       117.71000       17.068000       9.9873000       13.367000       22.778000
       42.600000       0.0000000       117.68000       17.068000       9.9868000       13.349000       22.778000
       42.617000       0.0000000       117.65000       17.068000       9.9863000       13.330000       22.778000
       42.633000       0.0000000       117.63000       17.068000       9.9859000       13.311000       22.778000
       42.650000       0.0000000       117.60000       17.068000       9.9854000       13.293000       22.778000
       42.667000       0.0000000       117.57000       17.068000       9.9849000       13.274000       22.778000
       42.683000       0.0000000       117.54000       17.068000       9.9845000       13.256000       22.778000
       42.700000       0.0000000       117.51000       17.069000       9.9840000       13.237000       22.778000
       42.717000       0.0000000       117.48000       17.069000       9.9835000       13.218000       22.778000
       42.733000       0.0000000       117.45000       17.069000       9.9831000       13.200000       22.778000
       42.750000       0.0000000       117.42000       17.069000       9.9826000       13.181000       22.778000
       42.767000       0.0000000       117.40000       17.069000       9.9821000       13.162000       22.778000
       42.783000       0.0000000       117.37000       17.069000       9.9817000       13.144000       22.778000
       42.800000       0.0000000       117.34000       17.069000       9.9812000       13.125000       22.778000
       42.817000       0.0000000       117.31000       17.069000       9.9808000       13.106000       22.778000
       42.833000       0.0000000       117.28000       17.069000       9.9803000       13.088000       22.778000
       42.850000       0.0000000       117.25000       17.069000       9.9798000       13.069000       22.778000
       42.867000       0.0000000       117.22000       17.069000       9.9794000       13.050000       22.778000
       42.883000       0.0000000       117.19000       17.069000       9.9789000       13.032000       22.778000
       42.900000       0.0000000       117.17000       17.069000       9.9785000       13.013000       22.778000
       42.917000       0.0000000       117.14000       17.069000       9.9780000       12.994000       22.778000
       42.933000       0.0000000       117.11000       17.069000       9.9775000       12.976000       22.778000
       42.950000       0.0000000       117.08000       17.069000       9.9771000       12.957000       22.778000
       42.967000       0.0000000       117.05000       17.069000       9.9766000       12.938000       22.778000
       42.983000       0.0000000       117.02000       17.069000       9.9762000       12.920000       22.778000
       43.000000       0.0000000       116.99000       17.069000       9.9757000       12.901000       22.778000
       43.017000       0.0000000       116.96000       17.069000       9.9753000       12.883000       22.778000
       43.033000       0.0000000       116.94000       17.069000       9.9748000       12.864000       22.778000
       43.050000       0.0000000       116.91000       17.069000       9.9744000       12.845000       22.778000
       43.067000       0.0000000       116.88000       17.069000       9.9739000       12.827000       22.778000
       43.083000       0.0000000       116.85000       17.069000       9.9735000       12.808000       22.778000
       43.100000       0.0000000       116.82000       17.069000       9.9730000       12.789000       22.778000
       43.117000       0.0000000       116.79000       17.069000       9.9726000       12.771000       22.778000
       43.133000       0.0000000       116.76000       17.069000       9.9721000       12.752000       22.778000
       43.150000       0.0000000       116.74000       17.069000       9.9717000       12.733000       22.778000
       43.167000       0.0000000       116.71000       17.069000       9.9712000       12.715000       22.778000
       43.183000       0.0000000       116.68000       17.069000       9.9708000       12.696000       22.778000
       43.200000       0.0000000       116.65000       17.069000       9.9703000       12.677000       22.778000
       43.217000       0.0000000       116.62000       17.069000       9.9699000       12.659000       22.778000
       43.233000       0.0000000       116.59000       17.069000       9.9694000       12.640000       22.777000
       43.250000       0.0000000       116.56000       17.069000       9.9690000       12.621000       22.777000
       43.267000       0.0000000       116.53000       17.069000       9.9685000       12.603000       22.777000
       43.283000       0.0000000       116.51000       17.069000       9.9681000       12.584000       22.777000
       43.300000       0.0000000       116.48000       17.069000       9.9677000       12.565000       22.777000
       43.317000       0.0000000       116.45000       17.069000       9.9672000       12.547000       22.777000
       43.333000       0.0000000       116.42000       17.069000       9.9668000       12.528000       22.777000
       43.350000       0.0000000       116.39000       17.069000       9.9663000       12.509000       22.777000
       43.367000       0.0000000       116.36000       17.069000       9.9659000       12.491000       22.777000
       43.383000       0.0000000       116.33000       17.069000       9.9655000       12.472000       22.777000
       43.400000       0.0000000       116.30000       17.069000       9.9650000       12.454000       22.777000
       43.417000       0.0000000       116.28000       17.069000       9.9646000       12.435000       22.777000
       43.433000       0.0000000       116.25000       17.069000       9.9641000       12.416000       22.777000
       43.450000       0.0000000       116.22000       17.069000       9.9637000       12.398000       22.777000
       43.467000       0.0000000       116.19000       17.069000       9.9633000       12.379000       22.777000
       43.483000       0.0000000       116.16000       17.069000       9.9628000       12.360000       22.777000
       43.500000       0.0000000       116.13000       17.069000       9.9624000       12.342000       22.777000
       43.517000       0.0000000       116.10000       17.069000       9.9620000       12.323000       22.777000
       43.533000       0.0000000       116.07000       17.069000       9.9615000       12.304000       22.777000
       43.550000       0.0000000       116.05000       17.069000       9.9611000       12.286000       22.777000
       43.567000       0.0000000       116.02000       17.069000       9.9607000       12.267000       22.777000
       43.583000       0.0000000       115.99000       17.069000       9.9602000       12.248000       22.777000
       43.600000       0.0000000       115.96000       17.069000       9.9598000       12.230000       22.777000
       43.617000       0.0000000       115.93000       17.069000       9.9594000       12.211000       22.777000
       43.633000       0.0000000       115.90000       17.069000       9.9590000       12.192000       22.777000
       43.650000       0.0000000       115.87000       17.069000       9.9585000       12.174000       22.777000
       43.667000       0.0000000       115.84000       17.069000       9.9581000       12.155000       22.777000
       43.683000       0.0000000       115.82000       17.069000       9.9577000       12.136000       22.777000
       43.700000       0.0000000       115.79000       17.069000       9.9572000       12.118000       22.777000
       43.717000       0.0000000       115.76000       17.069000       9.9568000       12.099000       22.777000
       43.733000       0.0000000       115.73000       17.069000       9.9564000       12.080000       22.777000
       43.750000       0.0000000       115.70000       17.069000       9.9560000       12.062000       22.777000
       43.767000       0.0000000       115.67000       17.069000       9.9555000       12.043000       22.777000
       43.783000       0.0000000       115.64000       17.069000       9.9551000       12.025000       22.777000
       43.800000       0.0000000       115.62000       17.069000       9.9547000       12.006000       22.777000
       43.817000       0.0000000       115.59000       17.069000       9.9543000       11.987000       22.777000
       43.833000       0.0000000       115.56000       17.069000       9.9539000       11.969000       22.777000
       43.850000       0.0000000       115.53000       17.069000       9.9534000       11.950000       22.777000
       43.867000       0.0000000       115.50000       17.069000       9.9530000       11.931000       22.777000
       43.883000       0.0000000       115.47000       17.069000       9.9526000       11.913000       22.777000
       43.900000       0.0000000       115.44000       17.069000       9.9522000       11.894000       22.777000
       43.917000       0.0000000       115.41000       17.069000       9.9518000       11.875000       22.777000
       43.933000       0.0000000       115.39000       17.069000       9.9513000       11.857000       22.777000
       43.950000       0.0000000       115.36000       17.069000       9.9509000       11.838000       22.777000
       43.967000       0.0000000       115.33000       17.069000       9.9505000       11.819000       22.777000
       43.983000       0.0000000       115.30000       17.069000       9.9501000       11.801000       22.777000
       44.000000       0.0000000       115.27000       17.069000       9.9497000       11.782000       22.777000
       44.017000       0.0000000       115.24000       17.069000       9.9493000       11.763000       22.777000
       44.033000       0.0000000       115.21000       17.069000       9.9489000       11.745000       22.777000
       44.050000       0.0000000       115.18000       17.069000       9.9484000       11.726000       22.777000
       44.067000       0.0000000       115.16000       17.069000       9.9480000       11.707000       22.777000
       44.083000       0.0000000       115.13000       17.069000       9.9476000       11.689000       22.777000
       44.100000       0.0000000       115.10000       17.069000       9.9472000       11.670000       22.777000
       44.117000       0.0000000       115.07000       17.069000       9.9468000       11.651000       22.777000
       44.133000       0.0000000       115.04000       17.069000       9.9464000       11.633000       22.777000
       44.150000       0.0000000       115.01000       17.069000       9.9460000       11.614000       22.777000
       44.167000       0.0000000       114.98000       17.069000       9.9456000       11.596000       22.777000
       44.183000       0.0000000       114.95000       17.069000       9.9452000       11.577000       22.777000
       44.200000       0.0000000       114.93000       17.069000       9.9448000       11.558000       22.777000
       44.217000       0.0000000       114.90000       17.069000       9.9444000       11.540000       22.777000
       44.233000       0.0000000       114.87000       17.069000       9.9439000       11.521000       22.777000
       44.250000       0.0000000       114.84000       17.069000       9.9435000       11.502000       22.777000
       44.267000       0.0000000       114.81000       17.069000       9.9431000       11.484000       22.777000
       44.283000       0.0000000       114.78000       17.069000       9.9427000       11.465000       22.777000
       44.300000       0.0000000       114.75000       17.069000       9.9423000       11.446000       22.777000
       44.317000       0.0000000       114.72000       17.069000       9.9419000       11.428000       22.777000
       44.333000       0.0000000       114.70000       17.069000       9.9415000       11.409000       22.777000
       44.350000       0.0000000       114.67000       17.069000       9.9411000       11.390000       22.777000
       44.367000       0.0000000       114.64000       17.069000       9.9407000       11.372000       22.777000
       44.383000       0.0000000       114.61000       17.069000       9.9403000       11.353000       22.776000
       44.400000       0.0000000       114.58000       17.069000       9.9399000       11.334000       22.776000
       44.417000       0.0000000       114.55000       17.069000       9.9395000       11.316000       22.776000
       44.433000       0.0000000       114.52000       17.069000       9.9391000       11.297000       22.776000
       44.450000       0.0000000       114.50000       17.069000       9.9387000       11.278000       22.776000
       44.467000       0.0000000       114.47000       17.070000       9.9383000       11.260000       22.776000
       44.483000       0.0000000       114.44000       17.070000       9.9380000       11.241000       22.776000
       44.500000       0.0000000       114.41000       17.070000       9.9376000       11.222000       22.776000
       44.517000       0.0000000       114.38000       17.070000       9.9372000       11.204000       22.776000
       44.533000       0.0000000       114.35000       17.070000       9.9368000       11.185000       22.776000
       44.550000       0.0000000       114.32000       17.070000       9.9364000       11.166000       22.776000
       44.567000       0.0000000       114.29000       17.070000       9.9360000       11.148000       22.776000
       44.583000       0.0000000       114.27000       17.070000       9.9356000       11.129000       22.776000
       44.600000       0.0000000       114.24000       17.070000       9.9352000       11.111000       22.776000
       44.617000       0.0000000       114.21000       17.070000       9.9348000       11.092000       22.776000
       44.633000       0.0000000       114.18000       17.070000       9.9344000       11.073000       22.776000
       44.650000       0.0000000       114.15000       17.070000       9.9340000       11.055000       22.776000
       44.667000       0.0000000       114.12000       17.070000       9.9336000       11.036000       22.776000
       44.683000       0.0000000       114.09000       17.070000       9.9333000       11.017000       22.776000
       44.700000       0.0000000       114.06000       17.070000       9.9329000       10.999000       22.776000
       44.717000       0.0000000       114.04000       17.070000       9.9325000       10.980000       22.776000
       44.733000       0.0000000       114.01000       17.070000       9.9321000       10.961000       22.776000
       44.750000       0.0000000       113.98000       17.070000       9.9317000       10.943000       22.776000
       44.767000       0.0000000       113.95000       17.070000       9.9313000       10.924000       22.776000
       44.783000       0.0000000       113.92000       17.070000       9.9310000       10.905000       22.776000
       44.800000       0.0000000       113.89000       17.070000       9.9306000       10.887000       22.776000
       44.817000       0.0000000       113.86000       17.070000       9.9302000       10.868000       22.776000
       44.833000       0.0000000       113.83000       17.070000       9.9298000       10.849000       22.776000
       44.850000       0.0000000       113.81000       17.070000       9.9294000       10.831000       22.776000
       44.867000       0.0000000       113.78000       17.070000       9.9290000       10.812000       22.776000
       44.883000       0.0000000       113.75000       17.070000       9.9287000       10.793000       22.776000
       44.900000       0.0000000       113.72000       17.070000       9.9283000       10.775000       22.776000
       44.917000       0.0000000       113.69000       17.070000       9.9279000       10.756000       22.776000
       44.933000       0.0000000       113.66000       17.070000       9.9275000       10.737000       22.776000
       44.950000       0.0000000       113.63000       17.070000       9.9272000       10.719000       22.776000
       44.967000       0.0000000       113.60000       17.070000       9.9268000       10.700000       22.776000
       44.983000       0.0000000       113.58000       17.070000       9.9264000       10.682000       22.776000
       45.000000       0.0000000       113.55000       17.070000       9.9260000       10.663000       22.776000
       45.017000       0.0000000       113.52000       17.070000       9.9257000       10.644000       22.776000
       45.033000       0.0000000       113.49000       17.070000       9.9253000       10.626000       22.776000
       45.050000       0.0000000       113.46000       17.070000       9.9249000       10.607000       22.776000
       45.067000       0.0000000       113.43000       17.070000       9.9245000       10.588000       22.776000
       45.083000       0.0000000       113.40000       17.070000       9.9242000       10.570000       22.776000
       45.100000       0.0000000       113.38000       17.070000       9.9238000       10.551000       22.776000
       45.117000       0.0000000       113.35000       17.070000       9.9234000       10.532000       22.776000
       45.133000       0.0000000       113.32000       17.070000       9.9231000       10.514000       22.776000
       45.150000       0.0000000       113.29000       17.070000       9.9227000       10.495000       22.776000
       45.167000       0.0000000       113.26000       17.070000       9.9223000       10.476000       22.776000
       45.183000       0.0000000       113.23000       17.070000       9.9220000       10.458000       22.776000
       45.200000       0.0000000       113.20000       17.070000       9.9216000       10.439000       22.776000
       45.217000       0.0000000       113.17000       17.070000       9.9212000       10.420000       22.776000
       45.233000       0.0000000       113.15000       17.070000       9.9209000       10.402000       22.776000
       45.250000       0.0000000       113.12000       17.070000       9.9205000       10.383000       22.776000
       45.267000       0.0000000       113.09000       17.070000       9.9201000       10.364000       22.776000
       45.283000       0.0000000       113.06000       17.070000       9.9198000       10.346000       22.776000
       45.300000       0.0000000       113.03000       17.070000       9.9194000       10.327000       22.776000
       45.317000       0.0000000       113.00000       17.070000       9.9190000       10.308000       22.776000
       45.333000       0.0000000       112.97000       17.070000       9.9187000       10.290000       22.776000
       45.350000       0.0000000       112.94000       17.070000       9.9183000       10.271000       22.776000
       45.367000       0.0000000       112.92000       17.070000       9.9180000       10.252000       22.776000
       45.383000       0.0000000       112.89000       17.070000       9.9176000       10.234000       22.776000
       45.400000       0.0000000       112.86000       17.070000       9.9172000       10.215000       22.776000
       45.417000       0.0000000       112.83000       17.070000       9.9169000       10.196000       22.776000
       45.433000       0.0000000       112.80000       17.070000       9.9165000       10.178000       22.776000
       45.450000       0.0000000       112.77000       17.070000       9.9162000       10.159000       22.776000
       45.467000       0.0000000       112.74000       17.070000       9.9158000       10.141000       22.776000
       45.483000       0.0000000       112.71000       17.070000       9.9155000       10.122000       22.776000
       45.500000       0.0000000       112.69000       17.070000       9.9151000       10.103000       22.776000
       45.517000       0.0000000       112.66000       17.070000       9.9147000       10.085000       22.776000
       45.533000       0.0000000       112.63000       17.070000       9.9144000       10.066000       22.776000
       45.550000       0.0000000       112.60000       17.070000       9.9140000       10.047000       22.775000
       45.567000       0.0000000       112.57000       17.070000       9.9137000       10.029000       22.775000
       45.583000       0.0000000       112.54000       17.070000       9.9133000       10.010000       22.775000
       45.600000       0.0000000       112.51000       17.070000       9.9130000       9.9913000       22.775000
       45.617000       0.0000000       112.48000       17.070000       9.9126000       9.9726000       22.775000
       45.633000       0.0000000       112.46000       17.070000       9.9123000       9.9540000       22.775000
       45.650000       0.0000000       112.43000       17.070000       9.9119000       9.9353000       22.775000
       45.667000       0.0000000       112.40000       17.070000       9.9116000       9.9167000       22.775000
       45.683000       0.0000000       112.37000       17.070000       9.9112000       9.8980000       22.775000
       45.700000       0.0000000       112.34000       17.070000       9.9109000       9.8794000       22.775000
       45.717000       0.0000000       112.31000       17.070000       9.9106000       9.8607000       22.775000
       45.733000       0.0000000       112.28000       17.070000       9.9102000       9.8421000       22.775000
       45.750000       0.0000000       112.26000       17.070000       9.9099000       9.8234000       22.775000
       45.767000       0.0000000       112.23000       17.070000       9.9095000       9.8048000       22.775000
       45.783000       0.0000000       112.20000       17.070000       9.9092000       9.7861000       22.775000
       45.800000       0.0000000       112.17000       17.070000       9.9088000       9.7674000       22.775000
       45.817000       0.0000000       112.14000       17.070000       9.9085000       9.7488000       22.775000
       45.833000       0.0000000       112.11000       17.070000       9.9081000       9.7301000       22.775000
       45.850000       0.0000000       112.08000       17.070000       9.9078000       9.7115000       22.775000
       45.867000       0.0000000       112.05000       17.070000       9.9075000       9.6928000       22.775000
       45.883000       0.0000000       112.03000       17.070000       9.9071000       9.6742000       22.775000
       45.900000       0.0000000       112.00000       17.070000       9.9068000       9.6555000       22.775000
       45.917000       0.0000000       111.97000       17.070000       9.9065000       9.6369000       22.775000
       45.933000       0.0000000       111.94000       17.070000       9.9061000       9.6182000       22.775000
       45.950000       0.0000000       111.91000       17.070000       9.9058000       9.5995000       22.775000
       45.967000       0.0000000       111.88000       17.070000       9.9054000       9.5809000       22.775000
       45.983000       0.0000000       111.85000       17.070000       9.9051000       9.5622000       22.775000
       46.000000       0.0000000       111.82000       17.070000       9.9048000       9.5436000       22.775000
       46.017000       0.0000000       111.80000       17.070000       9.9044000       9.5249000       22.775000
       46.033000       0.0000000       111.77000       17.070000       9.9041000       9.5063000       22.775000
       46.050000       0.0000000       111.74000       17.070000       9.9038000       9.4876000       22.775000
       46.067000       0.0000000       111.71000       17.070000       9.9034000       9.4690000       22.775000
       46.083000       0.0000000       111.68000       17.070000       9.9031000       9.4503000       22.775000
       46.100000       0.0000000       111.65000       17.070000       9.9028000       9.4317000       22.775000
       46.117000       0.0000000       111.62000       17.070000       9.9024000       9.4130000       22.775000
       46.133000       0.0000000       111.59000       17.070000       9.9021000       9.3943000       22.775000
       46.150000       0.0000000       111.57000       17.070000       9.9018000       9.3757000       22.775000
       46.167000       0.0000000       111.54000       17.070000       9.9015000       9.3570000       22.775000
       46.183000       0.0000000       111.51000       17.070000       9.9011000       9.3384000       22.775000
       46.200000       0.0000000       111.48000       17.070000       9.9008000       9.3197000       22.775000
       46.217000       0.0000000       111.45000       17.070000       9.9005000       9.3011000       22.775000
       46.233000       0.0000000       111.42000       17.070000       9.9002000       9.2824000       22.775000
       46.250000       0.0000000       111.39000       17.071000       9.8998000       9.2638000       22.775000
       46.267000       0.0000000       111.37000       17.071000       9.8995000       9.2451000       22.775000
       46.283000       0.0000000       111.34000       17.071000       9.8992000       9.2264000       22.775000
       46.300000       0.0000000       111.31000       17.071000       9.8989000       9.2078000       22.775000
       46.317000       0.0000000       111.28000       17.071000       9.8985000       9.1891000       22.775000
       46.333000       0.0000000       111.25000       17.071000       9.8982000       9.1705000       22.775000
       46.350000       0.0000000       111.22000       17.071000       9.8979000       9.1518000       22.775000
       46.367000       0.0000000       111.19000       17.071000       9.8976000       9.1332000       22.775000
       46.383000       0.0000000       111.16000       17.071000       9.8973000       9.1145000       22.775000
       46.400000       0.0000000       111.14000       17.071000       9.8969000       9.0959000       22.775000
       46.417000       0.0000000       111.11000       17.071000       9.8966000       9.0772000       22.775000
       46.433000       0.0000000       111.08000       17.071000       9.8963000       9.0585000       22.775000
       46.450000       0.0000000       111.05000       17.071000       9.8960000       9.0399000       22.775000
       46.467000       0.0000000       111.02000       17.071000       9.8957000       9.0212000       22.775000
       46.483000       0.0000000       110.99000       17.071000       9.8954000       9.0026000       22.775000
       46.500000       0.0000000       110.96000       17.071000       9.8950000       8.9839000       22.775000
       46.517000       0.0000000       110.93000       17.071000       9.8947000       8.9653000       22.775000
       46.533000       0.0000000       110.91000       17.071000       9.8944000       8.9466000       22.775000
       46.550000       0.0000000       110.88000       17.071000       9.8941000       8.9280000       22.775000
       46.567000       0.0000000       110.85000       17.071000       9.8938000       8.9093000       22.775000
       46.583000       0.0000000       110.82000       17.071000       9.8935000       8.8907000       22.775000
       46.600000       0.0000000       110.79000       17.071000       9.8932000       8.8720000       22.775000
       46.617000       0.0000000       110.76000       17.071000       9.8929000       8.8533000       22.775000
       46.633000       0.0000000       110.73000       17.071000       9.8925000       8.8347000       22.775000
       46.650000       0.0000000       110.70000       17.071000       9.8922000       8.8160000       22.775000
       46.667000       0.0000000       110.68000       17.071000       9.8919000       8.7974000       22.775000
       46.683000       0.0000000       110.65000       17.071000       9.8916000       8.7787000       22.775000
       46.700000       0.0000000       110.62000       17.071000       9.8913000       8.7601000       22.775000
       46.717000       0.0000000       110.59000       17.071000       9.8910000       8.7414000       22.775000
       46.733000       0.0000000       110.56000       17.071000       9.8907000       8.7228000       22.775000
       46.750000       0.0000000       110.53000       17.071000       9.8904000       8.7041000       22.774000
       46.767000       0.0000000       110.50000       17.071000       9.8901000       8.6854000       22.774000
       46.783000       0.0000000       110.48000       17.071000       9.8898000       8.6668000       22.774000
       46.800000       0.0000000       110.45000       17.071000       9.8895000       8.6481000       22.774000
       46.817000       0.0000000       110.42000       17.071000       9.8892000       8.6295000       22.774000
       46.833000       0.0000000       110.39000       17.071000       9.8889000       8.6108000       22.774000
       46.850000       0.0000000       110.36000       17.071000       9.8886000       8.5922000       22.774000
       46.867000       0.0000000       110.33000       17.071000       9.8883000       8.5735000       22.774000
       46.883000       0.0000000       110.30000       17.071000       9.8880000       8.5548000       22.774000
       46.900000       0.0000000       110.27000       17.071000       9.8877000       8.5362000       22.774000
       46.917000       0.0000000       110.25000       17.071000       9.8874000       8.5175000       22.774000
       46.933000       0.0000000       110.22000       17.071000       9.8871000       8.4989000       22.774000
       46.950000       0.0000000       110.19000       17.071000       9.8868000       8.4802000       22.774000
       46.967000       0.0000000       110.16000       17.071000       9.8865000       8.4616000       22.774000
       46.983000       0.0000000       110.13000       17.071000       9.8862000       8.4429000       22.774000
       47.000000       0.0000000       110.10000       17.071000       9.8859000       8.4243000       22.774000
       47.017000       0.0000000       110.07000       17.071000       9.8856000       8.4056000       22.774000
       47.033000       0.0000000       110.04000       17.071000       9.8853000       8.3869000       22.774000
       47.050000       0.0000000       110.02000       17.071000       9.8850000       8.3683000       22.774000
       47.067000       0.0000000       109.99000       17.071000       9.8847000       8.3496000       22.774000
       47.083000       0.0000000       109.96000       17.071000       9.8844000       8.3310000       22.774000
       47.100000       0.0000000       109.93000       17.071000       9.8842000       8.3123000       22.774000
       47.117000       0.0000000       109.90000       17.071000       9.8839000       8.2937000       22.774000
       47.133000       0.0000000       109.87000       17.071000       9.8836000       8.2750000       22.774000
       47.150000       0.0000000       109.84000       17.071000       9.8833000       8.2564000       22.774000
       47.167000       0.0000000       109.81000       17.071000       9.8830000       8.2377000       22.774000
       47.183000       0.0000000       109.79000       17.071000       9.8827000       8.2190000       22.774000
       47.200000       0.0000000       109.76000       17.071000       9.8824000       8.2004000       22.774000
       47.217000       0.0000000       109.73000       17.071000       9.8821000       8.1817000       22.774000
       47.233000       0.0000000       109.70000       17.071000       9.8819000       8.1631000       22.774000
       47.250000       0.0000000       109.67000       17.071000       9.8816000       8.1444000       22.774000
       47.267000       0.0000000       109.64000       17.071000       9.8813000       8.1258000       22.774000
       47.283000       0.0000000       109.61000       17.071000       9.8810000       8.1071000       22.774000
       47.300000       0.0000000       109.58000       17.071000       9.8807000       8.0885000       22.774000
       47.317000       0.0000000       109.56000       17.071000       9.8804000       8.0698000       22.774000
       47.333000       0.0000000       109.53000       17.071000       9.8802000       8.0511000       22.774000
       47.350000       0.0000000       109.50000       17.071000       9.8799000       8.0325000       22.774000
       47.367000       0.0000000       109.47000       17.071000       9.8796000       8.0138000       22.774000
       47.383000       0.0000000       109.44000       17.071000       9.8793000       7.9952000       22.774000
       47.400000       0.0000000       109.41000       17.071000       9.8790000       7.9765000       22.774000
       47.417000       0.0000000       109.38000       17.071000       9.8788000       7.9579000       22.774000
       47.433000       0.0000000       109.36000       17.071000       9.8785000       7.9392000       22.774000
       47.450000       0.0000000       109.33000       17.071000       9.8782000       7.9205000       22.774000
       47.467000       0.0000000       109.30000       17.071000       9.8779000       7.9019000       22.774000
       47.483000       0.0000000       109.27000       17.071000       9.8777000       7.8832000       22.774000
       47.500000       0.0000000       109.24000       17.071000       9.8774000       7.8646000       22.774000
       47.517000       0.0000000       109.21000       17.071000       9.8771000       7.8459000       22.774000
       47.533000       0.0000000       109.18000       17.071000       9.8768000       7.8273000       22.774000
       47.550000       0.0000000       109.15000       17.071000       9.8766000       7.8086000       22.774000
       47.567000       0.0000000       109.13000       17.071000       9.8763000       7.7900000       22.774000
       47.583000       0.0000000       109.10000       17.071000       9.8760000       7.7713000       22.774000
       47.600000       0.0000000       109.07000       17.071000       9.8758000       7.7526000       22.774000
       47.617000       0.0000000       109.04000       17.071000       9.8755000       7.7340000       22.774000
       47.633000       0.0000000       109.01000       17.071000       9.8752000       7.7153000       22.774000
       47.650000       0.0000000       108.98000       17.071000       9.8749000       7.6967000       22.774000
       47.667000       0.0000000       108.95000       17.071000       9.8747000       7.6780000       22.774000
       47.683000       0.0000000       108.92000       17.071000       9.8744000       7.6594000       22.774000
       47.700000       0.0000000       108.90000       17.071000       9.8741000       7.6407000       22.774000
       47.717000       0.0000000       108.87000       17.071000       9.8739000       7.6220000       22.774000
       47.733000       0.0000000       108.84000       17.071000       9.8736000       7.6034000       22.774000
       47.750000       0.0000000       108.81000       17.071000       9.8733000       7.5847000       22.774000
       47.767000       0.0000000       108.78000       17.071000       9.8731000       7.5661000       22.774000
       47.783000       0.0000000       108.75000       17.071000       9.8728000       7.5474000       22.774000
       47.800000       0.0000000       108.72000       17.071000       9.8726000       7.5288000       22.774000
       47.817000       0.0000000       108.69000       17.071000       9.8723000       7.5101000       22.774000
       47.833000       0.0000000       108.67000       17.071000       9.8720000       7.4915000       22.774000
       47.850000       0.0000000       108.64000       17.071000       9.8718000       7.4728000       22.774000
       47.867000       0.0000000       108.61000       17.071000       9.8715000       7.4541000       22.774000
       47.883000       0.0000000       108.58000       17.071000       9.8713000       7.4355000       22.774000
       47.900000       0.0000000       108.55000       17.071000       9.8710000       7.4168000       22.774000
       47.917000       0.0000000       108.52000       17.071000       9.8707000       7.3982000       22.774000
       47.933000       0.0000000       108.49000       17.071000       9.8705000       7.3795000       22.774000
       47.950000       0.0000000       108.47000       17.071000       9.8702000       7.3609000       22.774000
       47.967000       0.0000000       108.44000       17.071000       9.8700000       7.3422000       22.774000
       47.983000       0.0000000       108.41000       17.071000       9.8697000       7.3235000       22.774000
       48.000000       0.0000000       108.38000       17.071000       9.8695000       7.3049000       22.773000
       48.017000       0.0000000       108.35000       17.071000       9.8692000       7.2862000       22.773000
       48.033000       0.0000000       108.32000       17.071000       9.8690000       7.2676000       22.773000
       48.050000       0.0000000       108.29000       17.072000       9.8687000       7.2489000       22.773000
       48.067000       0.0000000       108.26000       17.072000       9.8684000       7.2303000       22.773000
       48.083000       0.0000000       108.24000       17.072000       9.8682000       7.2116000       22.773000
       48.100000       0.0000000       108.21000       17.072000       9.8679000       7.1929000       22.773000
       48.117000       0.0000000       108.18000       17.072000       9.8677000       7.1743000       22.773000
       48.133000       0.0000000       108.15000       17.072000       9.8674000       7.1556000       22.773000
       48.150000       0.0000000       108.12000       17.072000       9.8672000       7.1370000       22.773000
       48.167000       0.0000000       108.09000       17.072000       9.8669000       7.1183000       22.773000
       48.183000       0.0000000       108.06000       17.072000       9.8667000       7.0997000       22.773000
       48.200000       0.0000000       108.03000       17.072000       9.8665000       7.0810000       22.773000
       48.217000       0.0000000       108.01000       17.072000       9.8662000       7.0624000       22.773000
       48.233000       0.0000000       107.98000       17.072000       9.8660000       7.0437000       22.773000
       48.250000       0.0000000       107.95000       17.072000       9.8657000       7.0250000       22.773000
       48.267000       0.0000000       107.92000       17.072000       9.8655000       7.0064000       22.773000
       48.283000       0.0000000       107.89000       17.072000       9.8652000       6.9877000       22.773000
       48.300000       0.0000000       107.86000       17.072000       9.8650000       6.9691000       22.773000
       48.317000       0.0000000       107.83000       17.072000       9.8647000       6.9504000       22.773000
       48.333000       0.0000000       107.80000       17.072000       9.8645000       6.9318000       22.773000
       48.350000       0.0000000       107.78000       17.072000       9.8643000       6.9131000       22.773000
       48.367000       0.0000000       107.75000       17.072000       9.8640000       6.8944000       22.773000
       48.383000       0.0000000       107.72000       17.072000       9.8638000       6.8758000       22.773000
       48.400000       0.0000000       107.69000       17.072000       9.8635000       6.8571000       22.773000
       48.417000       0.0000000       107.66000       17.072000       9.8633000       6.8385000       22.773000
       48.433000       0.0000000       107.63000       17.072000       9.8631000       6.8198000       22.773000
       48.450000       0.0000000       107.60000       17.072000       9.8628000       6.8012000       22.773000
       48.467000       0.0000000       107.58000       17.072000       9.8626000       6.7825000       22.773000
       48.483000       0.0000000       107.55000       17.072000       9.8624000       6.7638000       22.773000
       48.500000       0.0000000       107.52000       17.072000       9.8621000       6.7452000       22.773000
       48.517000       0.0000000       107.49000       17.072000       9.8619000       6.7265000       22.773000
       48.533000       0.0000000       107.46000       17.072000       9.8617000       6.7079000       22.773000
       48.550000       0.0000000       107.43000       17.072000       9.8614000       6.6892000       22.773000
       48.567000       0.0000000       107.40000       17.072000       9.8612000       6.6706000       22.773000
       48.583000       0.0000000       107.37000       17.072000       9.8610000       6.6519000       22.773000
       48.600000       0.0000000       107.35000       17.072000       9.8607000       6.6332000       22.773000
       48.617000       0.0000000       107.32000       17.072000       9.8605000       6.6146000       22.773000
       48.633000       0.0000000       107.29000       17.072000       9.8603000       6.5959000       22.773000
       48.650000       0.0000000       107.26000       17.072000       9.8601000       6.5773000       22.773000
       48.667000       0.0000000       107.23000       17.072000       9.8598000       6.5586000       22.773000
       48.683000       0.0000000       107.20000       17.072000       9.8596000       6.5400000       22.773000
       48.700000       0.0000000       107.17000       17.072000       9.8594000       6.5213000       22.773000
       48.717000       0.0000000       107.14000       17.072000       9.8591000       6.5026000       22.773000
       48.733000       0.0000000       107.12000       17.072000       9.8589000       6.4840000       22.773000
       48.750000       0.0000000       107.09000       17.072000       9.8587000       6.4653000       22.773000
       48.767000       0.0000000       107.06000       17.072000       9.8585000       6.4467000       22.773000
       48.783000       0.0000000       107.03000       17.072000       9.8582000       6.4280000       22.773000
       48.800000       0.0000000       107.00000       17.072000       9.8580000       6.4094000       22.773000
       48.817000       0.0000000       106.97000       17.072000       9.8578000       6.3907000       22.773000
       48.833000       0.0000000       106.94000       17.072000       9.8576000       6.3721000       22.773000
       48.850000       0.0000000       106.91000       17.072000       9.8574000       6.3534000       22.773000
       48.867000       0.0000000       106.89000       17.072000       9.8571000       6.3347000       22.773000
       48.883000       0.0000000       106.86000       17.072000       9.8569000       6.3161000       22.773000
       48.900000       0.0000000       106.83000       17.072000       9.8567000       6.2974000       22.773000
       48.917000       0.0000000       106.80000       17.072000       9.8565000       6.2788000       22.773000
       48.933000       0.0000000       106.77000       17.072000       9.8563000       6.2601000       22.773000
       48.950000       0.0000000       106.74000       17.072000       9.8561000       6.2415000       22.773000
       48.967000       0.0000000       106.71000       17.072000       9.8558000       6.2228000       22.773000
       48.983000       0.0000000       106.69000       17.072000       9.8556000       6.2041000       22.773000
       49.000000       0.0000000       106.66000       17.072000       9.8554000       6.1855000       22.773000
       49.017000       0.0000000       106.63000       17.072000       9.8552000       6.1668000       22.773000
       49.033000       0.0000000       106.60000       17.072000       9.8550000       6.1482000       22.773000
       49.050000       0.0000000       106.57000       17.072000       9.8548000       6.1295000       22.773000
       49.067000       0.0000000       106.54000       17.072000       9.8546000       6.1109000       22.773000
       49.083000       0.0000000       106.51000       17.072000       9.8543000       6.0922000       22.773000
       49.100000       0.0000000       106.48000       17.072000       9.8541000       6.0735000       22.773000
       49.117000       0.0000000       106.46000       17.072000       9.8539000       6.0549000       22.773000
       49.133000       0.0000000       106.43000       17.072000       9.8537000       6.0362000       22.773000
       49.150000       0.0000000       106.40000       17.072000       9.8535000       6.0176000       22.773000
       49.167000       0.0000000       106.37000       17.072000       9.8533000       5.9989000       22.773000
       49.183000       0.0000000       106.34000       17.072000       9.8531000       5.9803000       22.773000
       49.200000       0.0000000       106.31000       17.072000       9.8529000       5.9616000       22.773000
       49.217000       0.0000000       106.28000       17.072000       9.8527000       5.9429000       22.773000
       49.233000       0.0000000       106.25000       17.072000       9.8525000       5.9243000       22.773000
       49.250000       0.0000000       106.23000       17.072000       9.8523000       5.9056000       22.773000
       49.267000       0.0000000       106.20000       17.072000       9.8521000       5.8870000       22.773000
       49.283000       0.0000000       106.17000       17.072000       9.8519000       5.8683000       22.772000
       49.300000       0.0000000       106.14000       17.072000       9.8517000       5.8497000       22.772000
       49.317000       0.0000000       106.11000       17.072000       9.8515000       5.8310000       22.772000
       49.333000       0.0000000       106.08000       17.072000       9.8513000       5.8123000       22.772000
       49.350000       0.0000000       106.05000       17.072000       9.8511000       5.7937000       22.772000
       49.367000       0.0000000       106.03000       17.072000       9.8509000       5.7750000       22.772000
       49.383000       0.0000000       106.00000       17.072000       9.8507000       5.7564000       22.772000
       49.400000       0.0000000       105.97000       17.072000       9.8505000       5.7377000       22.772000
       49.417000       0.0000000       105.94000       17.072000       9.8503000       5.7191000       22.772000
       49.433000       0.0000000       105.91000       17.072000       9.8501000       5.7004000       22.772000
       49.450000       0.0000000       105.88000       17.072000       9.8499000       5.6818000       22.772000
       49.467000       0.0000000       105.85000       17.072000       9.8497000       5.6631000       22.772000
       49.483000       0.0000000       105.82000       17.072000       9.8495000       5.6444000       22.772000
       49.500000       0.0000000       105.80000       17.072000       9.8493000       5.6258000       22.772000
       49.517000       0.0000000       105.77000       17.072000       9.8491000       5.6071000       22.772000
       49.533000       0.0000000       105.74000       17.072000       9.8489000       5.5885000       22.772000
       49.550000       0.0000000       105.71000       17.072000       9.8487000       5.5698000       22.772000
       49.567000       0.0000000       105.68000       17.072000       9.8485000       5.5512000       22.772000
       49.583000       0.0000000       105.65000       17.072000       9.8483000       5.5325000       22.772000
       49.600000       0.0000000       105.62000       17.072000       9.8481000       5.5138000       22.772000
       49.617000       0.0000000       105.59000       17.072000       9.8479000       5.4952000       22.772000
       49.633000       0.0000000       105.57000       17.072000       9.8478000       5.4765000       22.772000
       49.650000       0.0000000       105.54000       17.072000       9.8476000       5.4579000       22.772000
       49.667000       0.0000000       105.51000       17.072000       9.8474000       5.4392000       22.772000
       49.683000       0.0000000       105.48000       17.072000       9.8472000       5.4206000       22.772000
       49.700000       0.0000000       105.45000       17.072000       9.8470000       5.4019000       22.772000
       49.717000       0.0000000       105.42000       17.072000       9.8468000       5.3832000       22.772000
       49.733000       0.0000000       105.39000       17.072000       9.8466000       5.3646000       22.772000
       49.750000       0.0000000       105.36000       17.072000       9.8465000       5.3459000       22.772000
       49.767000       0.0000000       105.34000       17.072000       9.8463000       5.3273000       22.772000
       49.783000       0.0000000       105.31000       17.072000       9.8461000       5.3086000       22.772000
       49.800000       0.0000000       105.28000       17.072000       9.8459000       5.2900000       22.772000
       49.817000       0.0000000       105.25000       17.072000       9.8457000       5.2713000       22.772000
       49.833000       0.0000000       105.22000       17.072000       9.8455000       5.2526000       22.772000
       49.850000       0.0000000       105.19000       17.073000       9.8454000       5.2340000       22.772000
       49.867000       0.0000000       105.16000       17.073000       9.8452000       5.2153000       22.772000
       49.883000       0.0000000       105.14000       17.073000       9.8450000       5.1967000       22.772000
       49.900000       0.0000000       105.11000       17.073000       9.8448000       5.1780000       22.772000
       49.917000       0.0000000       105.08000       17.073000       9.8447000       5.1594000       22.772000
       49.933000       0.0000000       105.05000       17.073000       9.8445000       5.1407000       22.772000
       49.950000       0.0000000       105.02000       17.073000       9.8443000       5.1221000       22.772000
       49.967000       0.0000000       104.99000       17.073000       9.8441000       5.1034000       22.772000
       49.983000       0.0000000       104.96000       17.073000       9.8439000       5.0847000       22.772000
       50.000000       0.0000000       104.93000       17.073000       9.8438000       5.0661000       22.772000
       50.017000       0.0000000       104.91000       17.073000       9.8436000       5.0474000       22.772000
       50.033000       0.0000000       104.88000       17.073000       9.8434000       5.0288000       22.772000
       50.050000       0.0000000       104.85000       17.073000       9.8433000       5.0101000       22.772000
       50.067000       0.0000000       104.82000       17.073000       9.8431000       4.9915000       22.772000
       50.083000       0.0000000       104.79000       17.073000       9.8429000       4.9728000       22.772000
       50.100000       0.0000000       104.76000       17.073000       9.8427000       4.9541000       22.772000
       50.117000       0.0000000       104.73000       17.073000       9.8426000       4.9355000       22.772000
       50.133000       0.0000000       104.70000       17.073000       9.8424000       4.9168000       22.772000
       50.150000       0.0000000       104.68000       17.073000       9.8422000       4.8982000       22.772000
       50.167000       0.0000000       104.65000       17.073000       9.8421000       4.8795000       22.772000
       50.183000       0.0000000       104.62000       17.073000       9.8419000       4.8609000       22.772000
       50.200000       0.0000000       104.59000       17.073000       9.8417000       4.8422000       22.772000
       50.217000       0.0000000       104.56000       17.073000       9.8416000       4.8236000       22.772000
       50.233000       0.0000000       104.53000       17.073000       9.8414000       4.8049000       22.772000
       50.250000       0.0000000       104.50000       17.073000       9.8412000       4.7862000       22.772000
       50.267000       0.0000000       104.47000       17.073000       9.8411000       4.7676000       22.772000
       50.283000       0.0000000       104.45000       17.073000       9.8409000       4.7489000       22.772000
       50.300000       0.0000000       104.42000       17.073000       9.8408000       4.7303000       22.772000
       50.317000       0.0000000       104.39000       17.073000       9.8406000       4.7116000       22.772000
       50.333000       0.0000000       104.36000       17.073000       9.8404000       4.6930000       22.772000
       50.350000       0.0000000       104.33000       17.073000       9.8403000       4.6743000       22.772000
       50.367000       0.0000000       104.30000       17.073000       9.8401000       4.6557000       22.772000
       50.383000       0.0000000       104.27000       17.073000       9.8400000       4.6370000       22.772000
       50.400000       0.0000000       104.25000       17.073000       9.8398000       4.6183000       22.772000
       50.417000       0.0000000       104.22000       17.073000       9.8396000       4.5997000       22.772000
       50.433000       0.0000000       104.19000       17.073000       9.8395000       4.5810000       22.772000
       50.450000       0.0000000       104.16000       17.073000       9.8393000       4.5624000       22.772000
       50.467000       0.0000000       104.13000       17.073000       9.8392000       4.5437000       22.772000
       50.483000       0.0000000       104.10000       17.073000       9.8390000       4.5251000       22.772000
       50.500000       0.0000000       104.07000       17.073000       9.8389000       4.5064000       22.772000
       50.517000       0.0000000       104.04000       17.073000       9.8387000       4.4878000       22.772000
       50.533000       0.0000000       104.02000       17.073000       9.8386000       4.4691000       22.772000
       50.550000       0.0000000       103.99000       17.073000       9.8384000       4.4504000       22.772000
       50.567000       0.0000000       103.96000       17.073000       9.8382000       4.4318000       22.772000
       50.583000       0.0000000       103.93000       17.073000       9.8381000       4.4131000       22.772000
       50.600000       0.0000000       103.90000       17.073000       9.8379000       4.3945000       22.772000
       50.617000       0.0000000       103.87000       17.073000       9.8378000       4.3758000       22.772000
       50.633000       0.0000000       103.84000       17.073000       9.8377000       4.3572000       22.771000
       50.650000       0.0000000       103.81000       17.073000       9.8375000       4.3385000       22.771000
       50.667000       0.0000000       103.79000       17.073000       9.8374000       4.3199000       22.771000
       50.683000       0.0000000       103.76000       17.073000       9.8372000       4.3012000       22.771000
       50.700000       0.0000000       103.73000       17.073000       9.8371000       4.2825000       22.771000
       50.717000       0.0000000       103.70000       17.073000       9.8369000       4.2639000       22.771000
       50.733000       0.0000000       103.67000       17.073000       9.8368000       4.2452000       22.771000
       50.750000       0.0000000       103.64000       17.073000       9.8366000       4.2266000       22.771000
       50.767000       0.0000000       103.61000       17.073000       9.8365000       4.2079000       22.771000
       50.783000       0.0000000       103.59000       17.073000       9.8363000       4.1893000       22.771000
       50.800000       0.0000000       103.56000       17.073000       9.8362000       4.1706000       22.771000
       50.817000       0.0000000       103.53000       17.073000       9.8361000       4.1520000       22.771000
       50.833000       0.0000000       103.50000       17.073000       9.8359000       4.1333000       22.771000
       50.850000       0.0000000       103.47000       17.073000       9.8358000       4.1147000       22.771000
       50.867000       0.0000000       103.44000       17.073000       9.8356000       4.0960000       22.771000
       50.883000       0.0000000       103.41000       17.073000       9.8355000       4.0773000       22.771000
       50.900000       0.0000000       103.38000       17.073000       9.8354000       4.0587000       22.771000
       50.917000       0.0000000       103.36000       17.073000       9.8352000       4.0400000       22.771000
       50.933000       0.0000000       103.33000       17.073000       9.8351000       4.0214000       22.771000
       50.950000       0.0000000       103.30000       17.073000       9.8350000       4.0027000       22.771000
       50.967000       0.0000000       103.27000       17.073000       9.8348000       3.9841000       22.771000
       50.983000       0.0000000       103.24000       17.073000       9.8347000       3.9654000       22.771000
       51.000000       0.0000000       103.21000       17.073000       9.8345000       3.9468000       22.771000
       51.017000       0.0000000       103.18000       17.073000       9.8344000       3.9281000       22.771000
       51.033000       0.0000000       103.15000       17.073000       9.8343000       3.9095000       22.771000
       51.050000       0.0000000       103.13000       17.073000       9.8342000       3.8908000       22.771000
       51.067000       0.0000000       103.10000       17.073000       9.8340000       3.8721000       22.771000
       51.083000       0.0000000       103.07000       17.073000       9.8339000       3.8535000       22.771000
       51.100000       0.0000000       103.04000       17.073000       9.8338000       3.8348000       22.771000
       51.117000       0.0000000       103.01000       17.073000       9.8336000       3.8162000       22.771000
       51.133000       0.0000000       102.98000       17.073000       9.8335000       3.7975000       22.771000
       51.150000       0.0000000       102.95000       17.073000       9.8334000       3.7789000       22.771000
       51.167000       0.0000000       102.92000       17.073000       9.8332000       3.7602000       22.771000
       51.183000       0.0000000       102.90000       17.073000       9.8331000       3.7416000       22.771000
       51.200000       0.0000000       102.87000       17.073000       9.8330000       3.7229000       22.771000
       51.217000       0.0000000       102.84000       17.073000       9.8329000       3.7043000       22.771000
       51.233000       0.0000000       102.81000       17.073000       9.8327000       3.6856000       22.771000
       51.250000       0.0000000       102.78000       17.073000       9.8326000       3.6670000       22.771000
       51.267000       0.0000000       102.75000       17.073000       9.8325000       3.6483000       22.771000
       51.283000       0.0000000       102.72000       17.073000       9.8324000       3.6297000       22.771000
       51.300000       0.0000000       102.70000       17.073000       9.8323000       3.6110000       22.771000
       51.317000       0.0000000       102.67000       17.073000       9.8321000       3.5923000       22.771000
       51.333000       0.0000000       102.64000       17.073000       9.8320000       3.5737000       22.771000
       51.350000       0.0000000       102.61000       17.073000       9.8319000       3.5550000       22.771000
       51.367000       0.0000000       102.58000       17.073000       9.8318000       3.5364000       22.771000
       51.383000       0.0000000       102.55000       17.073000       9.8317000       3.5177000       22.771000
       51.400000       0.0000000       102.52000       17.073000       9.8315000       3.4991000       22.771000
       51.417000       0.0000000       102.49000       17.073000       9.8314000       3.4804000       22.771000
       51.433000       0.0000000       102.47000       17.073000       9.8313000       3.4618000       22.771000
       51.450000       0.0000000       102.44000       17.073000       9.8312000       3.4431000       22.771000
       51.467000       0.0000000       102.41000       17.073000       9.8311000       3.4245000       22.771000
       51.483000       0.0000000       102.38000       17.073000       9.8310000       3.4058000       22.771000
       51.500000       0.0000000       102.35000       17.073000       9.8308000       3.3872000       22.771000
       51.517000       0.0000000       102.32000       17.073000       9.8307000       3.3685000       22.771000
       51.533000       0.0000000       102.29000       17.073000       9.8306000       3.3499000       22.771000
       51.550000       0.0000000       102.26000       17.073000       9.8305000       3.3312000       22.771000
       51.567000       0.0000000       102.24000       17.073000       9.8304000       3.3126000       22.771000
       51.583000       0.0000000       102.21000       17.073000       9.8303000       3.2939000       22.771000
       51.600000       0.0000000       102.18000       17.073000       9.8302000       3.2753000       22.771000
       51.617000       0.0000000       102.15000       17.073000       9.8301000       3.2566000       22.771000
       51.633000       0.0000000       102.12000       17.073000       9.8300000       3.2380000       22.771000
       51.650000       0.0000000       102.09000       17.073000       9.8298000       3.2193000       22.771000
       51.667000       0.0000000       102.06000       17.074000       9.8297000       3.2007000       22.771000
       51.683000       0.0000000       102.03000       17.074000       9.8296000       3.1820000       22.771000
       51.700000       0.0000000       102.01000       17.074000       9.8295000       3.1634000       22.771000
       51.717000       0.0000000       101.98000       17.074000       9.8294000       3.1447000       22.771000
       51.733000       0.0000000       101.95000       17.074000       9.8293000       3.1261000       22.771000
       51.750000       0.0000000       101.92000       17.074000       9.8292000       3.1074000       22.771000
       51.767000       0.0000000       101.89000       17.074000       9.8291000       3.0888000       22.771000
       51.783000       0.0000000       101.86000       17.074000       9.8290000       3.0701000       22.771000
       51.800000       0.0000000       101.83000       17.074000       9.8289000       3.0515000       22.771000
       51.817000       0.0000000       101.81000       17.074000       9.8288000       3.0328000       22.771000
       51.833000       0.0000000       101.78000       17.074000       9.8287000       3.0142000       22.771000
       51.850000       0.0000000       101.75000       17.074000       9.8286000       2.9955000       22.771000
       51.867000       0.0000000       101.72000       17.074000       9.8285000       2.9769000       22.771000
       51.883000       0.0000000       101.69000       17.074000       9.8284000       2.9582000       22.771000
       51.900000       0.0000000       101.66000       17.074000       9.8283000       2.9396000       22.771000
       51.917000       0.0000000       101.63000       17.074000       9.8282000       2.9209000       22.771000
       51.933000       0.0000000       101.60000       17.074000       9.8281000       2.9023000       22.771000
       51.950000       0.0000000       101.58000       17.074000       9.8280000       2.8836000       22.771000
       51.967000       0.0000000       101.55000       17.074000       9.8279000       2.8650000       22.771000
       51.983000       0.0000000       101.52000       17.074000       9.8278000       2.8463000       22.771000
       52.000000       0.0000000       101.49000       17.074000       9.8277000       2.8277000       22.771000
       52.017000       0.0000000       101.46000       17.074000       9.8276000       2.8090000       22.770000
       52.033000       0.0000000       101.43000       17.074000       9.8276000       2.7904000       22.770000
       52.050000       0.0000000       101.40000       17.074000       9.8275000       2.7717000       22.770000
       52.067000       0.0000000       101.37000       17.074000       9.8274000       2.7531000       22.770000
       52.083000       0.0000000       101.35000       17.074000       9.8273000       2.7345000       22.770000
       52.100000       0.0000000       101.32000       17.074000       9.8272000       2.7158000       22.770000
       52.117000       0.0000000       101.29000       17.074000       9.8271000       2.6972000       22.770000
       52.133000       0.0000000       101.26000       17.074000       9.8270000       2.6785000       22.770000
       52.150000       0.0000000       101.23000       17.074000       9.8269000       2.6599000       22.770000
       52.167000       0.0000000       101.20000       17.074000       9.8268000       2.6412000       22.770000
       52.183000       0.0000000       101.17000       17.074000       9.8268000       2.6226000       22.770000
       52.200000       0.0000000       101.15000       17.074000       9.8267000       2.6039000       22.770000
       52.217000       0.0000000       101.12000       17.074000       9.8266000       2.5853000       22.770000
       52.233000       0.0000000       101.09000       17.074000       9.8265000       2.5667000       22.770000
       52.250000       0.0000000       101.06000       17.074000       9.8264000       2.5480000       22.770000
       52.267000       0.0000000       101.03000       17.074000       9.8263000       2.5294000       22.770000
       52.283000       0.0000000       101.00000       17.074000       9.8263000       2.5107000       22.770000
       52.300000       0.0000000       100.97000       17.074000       9.8262000       2.4921000       22.770000
       52.317000       0.0000000       100.94000       17.074000       9.8261000       2.4734000       22.770000
       52.333000       0.0000000       100.92000       17.074000       9.8260000       2.4548000       22.770000
       52.350000       0.0000000       100.89000       17.074000       9.8259000       2.4362000       22.770000
       52.367000       0.0000000       100.86000       17.074000       9.8258000       2.4175000       22.770000
       52.383000       0.0000000       100.83000       17.074000       9.8258000       2.3989000       22.770000
       52.400000       0.0000000       100.80000       17.074000       9.8257000       2.3802000       22.770000
       52.417000       0.0000000       100.77000       17.074000       9.8256000       2.3616000       22.770000
       52.433000       0.0000000       100.74000       17.074000       9.8255000       2.3429000       22.770000
       52.450000       0.0000000       100.71000       17.074000       9.8255000       2.3243000       22.770000
       52.467000       0.0000000       100.69000       17.074000       9.8254000       2.3057000       22.770000
       52.483000       0.0000000       100.66000       17.074000       9.8253000       2.2870000       22.770000
       52.500000       0.0000000       100.63000       17.074000       9.8252000       2.2684000       22.770000
       52.517000       0.0000000       100.60000       17.074000       9.8252000       2.2498000       22.770000
       52.533000       0.0000000       100.57000       17.074000       9.8251000       2.2311000       22.770000
       52.550000       0.0000000       100.54000       17.074000       9.8250000       2.2125000       22.770000
       52.567000       0.0000000       100.51000       17.074000       9.8250000       2.1938000       22.770000
       52.583000       0.0000000       100.49000       17.074000       9.8249000       2.1752000       22.770000
       52.600000       0.0000000       100.46000       17.074000       9.8248000       2.1566000       22.770000
       52.617000       0.0000000       100.43000       17.074000       9.8247000       2.1379000       22.770000
       52.633000       0.0000000       100.40000       17.074000       9.8247000       2.1193000       22.770000
       52.650000       0.0000000       100.37000       17.074000       9.8246000       2.1007000       22.770000
       52.667000       0.0000000       100.34000       17.074000       9.8245000       2.0820000       22.770000
       52.683000       0.0000000       100.31000       17.074000       9.8245000       2.0634000       22.770000
       52.700000       0.0000000       100.28000       17.074000       9.8244000       2.0448000       22.770000
       52.717000       0.0000000       100.26000       17.074000       9.8243000       2.0261000       22.770000
       52.733000       0.0000000       100.23000       17.074000       9.8243000       2.0075000       22.770000
       52.750000       0.0000000       100.20000       17.074000       9.8242000       1.9889000       22.770000
       52.767000       0.0000000       100.17000       17.074000       9.8242000       1.9702000       22.770000
       52.783000       0.0000000       100.14000       17.074000       9.8241000       1.9516000       22.770000
       52.800000       0.0000000       100.11000       17.074000       9.8240000       1.9330000       22.770000
       52.817000       0.0000000       100.08000       17.074000       9.8240000       1.9144000       22.770000
       52.833000       0.0000000       100.05000       17.074000       9.8239000       1.8957000       22.770000
       52.850000       0.0000000       100.03000       17.074000       9.8239000       1.8771000       22.770000
       52.867000       0.0000000       99.997000       17.074000       9.8238000       1.8585000       22.770000
       52.883000       0.0000000       99.968000       17.074000       9.8237000       1.8398000       22.770000
       52.900000       0.0000000       99.940000       17.074000       9.8237000       1.8212000       22.770000
       52.917000       0.0000000       99.911000       17.074000       9.8236000       1.8026000       22.770000
       52.933000       0.0000000       99.882000       17.074000       9.8236000       1.7840000       22.770000
       52.950000       0.0000000       99.854000       17.074000       9.8235000       1.7654000       22.770000
       52.967000       0.0000000       99.825000       17.074000       9.8235000       1.7467000       22.770000
       52.983000       0.0000000       99.796000       17.074000       9.8234000       1.7281000       22.770000
       53.000000       0.0000000       99.768000       17.074000       9.8233000       1.7095000       22.770000
       53.017000       0.0000000       99.739000       17.074000       9.8233000       1.6909000       22.770000
       53.033000       0.0000000       99.710000       17.074000       9.8232000       1.6723000       22.770000
       53.050000       0.0000000       99.681000       17.074000       9.8232000       1.6536000       22.770000
       53.067000       0.0000000       99.653000       17.074000       9.8231000       1.6350000       22.770000
       53.083000       0.0000000       99.624000       17.074000       9.8231000       1.6164000       22.770000
       53.100000       0.0000000       99.595000       17.074000       9.8230000       1.5978000       22.770000
       53.117000       0.0000000       99.567000       17.074000       9.8230000       1.5792000       22.770000
       53.133000       0.0000000       99.538000       17.074000       9.8229000       1.5606000       22.770000
       53.150000       0.0000000       99.509000       17.074000       9.8229000       1.5420000       22.770000
       53.167000       0.0000000       99.481000       17.074000       9.8229000       1.5234000       22.770000
       53.183000       0.0000000       99.452000       17.074000       9.8228000       1.5048000       22.770000
       53.200000       0.0000000       99.423000       17.074000       9.8228000       1.4861000       22.770000
       53.217000       0.0000000       99.394000       17.074000       9.8227000       1.4675000       22.770000
       53.233000       0.0000000       99.366000       17.074000       9.8227000       1.4489000       22.770000
       53.250000       0.0000000       99.337000       17.074000       9.8226000       1.4303000       22.770000
       53.267000       0.0000000       99.308000       17.074000       9.8226000       1.4117000       22.770000
       53.283000       0.0000000       99.280000       17.074000       9.8225000       1.3931000       22.770000
       53.300000       0.0000000       99.251000       17.074000       9.8225000       1.3746000       22.770000
       53.317000       0.0000000       99.222000       17.074000       9.8225000       1.3560000       22.770000
       53.333000       0.0000000       99.194000       17.074000       9.8224000       1.3374000       22.770000
       53.350000       0.0000000       99.165000       17.074000       9.8224000       1.3188000       22.770000
       53.367000       0.0000000       99.136000       17.074000       9.8223000       1.3002000       22.770000
       53.383000       0.0000000       99.107000       17.074000       9.8223000       1.2816000       22.770000
       53.400000       0.0000000       99.079000       17.074000       9.8223000       1.2630000       22.770000
       53.417000       0.0000000       99.050000       17.074000       9.8222000       1.2444000       22.770000
       53.433000       0.0000000       99.021000       17.074000       9.8222000       1.2259000       22.770000
       53.450000       0.0000000       98.993000       17.074000       9.8222000       1.2073000       22.770000
       53.467000       0.0000000       98.964000       17.074000       9.8221000       1.1887000       22.770000
       53.483000       0.0000000       98.935000       17.074000       9.8221000       1.1702000       22.769000
       53.500000       0.0000000       98.907000       17.074000       9.8221000       1.1516000       22.769000
       53.517000       0.0000000       98.878000       17.075000       9.8220000       1.1330000       22.769000
       53.533000       0.0000000       98.849000       17.075000       9.8220000       1.1145000       22.769000
       53.550000       0.0000000       98.820000       17.075000       9.8220000       1.0959000       22.769000
       53.567000       0.0000000       98.792000       17.075000       9.8219000       1.0774000       22.769000
       53.583000       0.0000000       98.763000       17.075000       9.8219000       1.0588000       22.769000
       53.600000       0.0000000       98.734000       17.075000       9.8219000       1.0403000       22.769000
       53.617000       0.0000000       98.706000       17.075000       9.8218000       1.0217000       22.769000
       53.633000       0.0000000       98.677000       17.075000       9.8218000       1.0032000       22.769000
       53.650000       0.0000000       98.648000       17.075000       9.8218000      0.98468000       22.769000
       53.667000       0.0000000       98.620000       17.075000       9.8218000      0.96615000       22.769000
       53.683000       0.0000000       98.591000       17.075000       9.8217000      0.94763000       22.769000
       53.700000       0.0000000       98.562000       17.075000       9.8217000      0.92912000       22.769000
       53.717000       0.0000000       98.533000       17.075000       9.8217000      0.91062000       22.769000
       53.733000       0.0000000       98.505000       17.075000       9.8217000      0.89212000       22.769000
       53.750000       0.0000000       98.476000       17.075000       9.8216000      0.87362000       22.769000
       53.767000       0.0000000       98.447000       17.075000       9.8216000      0.85514000       22.769000
       53.783000       0.0000000       98.419000       17.075000       9.8216000      0.83666000       22.769000
       53.800000       0.0000000       98.390000       17.075000       9.8216000      0.81820000       22.769000
       53.817000       0.0000000       98.361000       17.075000       9.8216000      0.79974000       22.769000
       53.833000       0.0000000       98.333000       17.075000       9.8215000      0.78129000       22.769000
       53.850000       0.0000000       98.304000       17.075000       9.8215000      0.76285000       22.769000
       53.867000       0.0000000       98.275000       17.075000       9.8215000      0.74442000       22.769000
       53.883000       0.0000000       98.246000       17.075000       9.8215000      0.72601000       22.769000
       53.900000       0.0000000       98.218000       17.075000       9.8215000      0.70761000       22.769000
       53.917000       0.0000000       98.189000       17.075000       9.8214000      0.68922000       22.769000
       53.933000       0.0000000       98.160000       17.075000       9.8214000      0.67085000       22.769000
       53.950000       0.0000000       98.132000       17.075000       9.8214000      0.65249000       22.769000
       53.967000       0.0000000       98.103000       17.075000       9.8214000      0.63415000       22.769000
       53.983000       0.0000000       98.074000       17.075000       9.8214000      0.61584000       22.769000
       54.000000       0.0000000       98.046000       17.075000       9.8214000      0.59754000       22.769000
       54.017000       0.0000000       98.017000       17.075000       9.8214000      0.57927000       22.769000
       54.033000       0.0000000       97.988000       17.075000       9.8214000      0.56102000       22.769000
       54.050000       0.0000000       97.959000       17.075000       9.8213000      0.54280000       22.769000
       54.067000       0.0000000       97.931000       17.075000       9.8213000      0.52462000       22.769000
       54.083000       0.0000000       97.902000       17.075000       9.8213000      0.50646000       22.769000
       54.100000       0.0000000       97.873000       17.075000       9.8213000      0.48835000       22.769000
       54.117000       0.0000000       97.845000       17.075000       9.8213000      0.47028000       22.769000
       54.133000       0.0000000       97.816000       17.075000       9.8213000      0.45226000       22.769000
       54.150000       0.0000000       97.787000       17.075000       9.8213000      0.43429000       22.769000
       54.167000       0.0000000       97.759000       17.075000       9.8213000      0.41639000       22.769000
       54.183000       0.0000000       97.730000       17.075000       9.8213000      0.39855000       22.769000
       54.200000       0.0000000       97.701000       17.075000       9.8213000      0.38080000       22.769000
       54.217000       0.0000000       97.672000       17.075000       9.8213000      0.36313000       22.769000
       54.233000       0.0000000       97.644000       17.075000       9.8213000      0.34557000       22.769000
       54.250000       0.0000000       97.615000       17.075000       9.8213000      0.32814000       22.769000
       54.267000       0.0000000       97.586000       17.075000       9.8213000      0.31084000       22.769000
       54.283000       0.0000000       97.558000       17.075000       9.8213000      0.29372000       22.769000
       54.300000       0.0000000       97.529000       17.075000       9.8213000      0.27679000       22.769000
       54.317000       0.0000000       97.500000       17.075000       9.8213000      0.26010000       22.769000
       54.333000       0.0000000       97.472000       17.075000       9.8213000      0.24370000       22.769000
       54.350000       0.0000000       97.443000       17.075000       9.8213000      0.22765000       22.769000
       54.367000       0.0000000       97.414000       17.075000       9.8213000      0.21202000       22.769000
       54.383000       0.0000000       97.385000       17.075000       9.8213000      0.19693000       22.769000
       54.400000       0.0000000       97.357000       17.075000       9.8213000      0.18250000       22.769000
       54.417000       0.0000000       97.328000       17.075000       9.8213000      0.16890000       22.769000
       54.433000       0.0000000       97.299000       17.075000       9.8213000      0.15635000       22.769000
       54.450000       0.0000000       97.271000       17.075000       9.8213000      0.14512000       22.769000
       54.467000       0.0000000       97.242000       17.075000       9.8213000      0.13554000       22.769000
       54.483000       0.0000000       97.213000       17.075000       9.8213000      0.12799000       22.769000
       54.500000       0.0000000       97.185000       17.075000       9.8213000      0.12283000       22.769000
       54.517000       0.0000000       97.156000       17.075000       9.8213000      0.12037000       22.769000
       54.533000       0.0000000       97.127000       17.075000       9.8213000      0.12078000       22.769000
       54.550000       0.0000000       97.098000       17.075000       9.8213000      0.12403000       22.769000
       54.567000       0.0000000       97.070000       17.075000       9.8213000      0.12991000       22.769000
       54.583000       0.0000000       97.041000       17.075000       9.8213000      0.13809000       22.769000
       54.600000       0.0000000       97.012000       17.075000       9.8214000      0.14817000       22.769000
       54.617000       0.0000000       96.984000       17.075000       9.8214000      0.15981000       22.769000
       54.633000       0.0000000       96.955000       17.075000       9.8214000      0.17268000       22.769000
       54.650000       0.0000000       96.926000       17.075000       9.8214000      0.18654000       22.769000
       54.667000       0.0000000       96.898000       17.075000       9.8214000      0.20118000       22.769000
       54.683000       0.0000000       96.869000       17.075000       9.8214000      0.21643000       22.769000
       54.700000       0.0000000       96.840000       17.075000       9.8214000      0.23219000       22.769000
       54.717000       0.0000000       96.812000       17.075000       9.8215000      0.24835000       22.769000
       54.733000       0.0000000       96.783000       17.075000       9.8215000      0.26484000       22.769000
       54.750000       0.0000000       96.754000       17.075000       9.8215000      0.28160000       22.769000
       54.767000       0.0000000       96.725000       17.075000       9.8215000      0.29859000       22.769000
       54.783000       0.0000000       96.697000       17.075000       9.8215000      0.31577000       22.769000
       54.800000       0.0000000       96.668000       17.075000       9.8215000      0.33310000       22.769000
       54.817000       0.0000000       96.639000       17.075000       9.8216000      0.35058000       22.769000
       54.833000       0.0000000       96.611000       17.075000       9.8216000      0.36817000       22.769000
       54.850000       0.0000000       96.582000       17.075000       9.8216000      0.38586000       22.769000
       54.867000       0.0000000       96.553000       17.075000       9.8216000      0.40364000       22.769000
       54.883000       0.0000000       96.525000       17.075000       9.8216000      0.42150000       22.769000
       54.900000       0.0000000       96.496000       17.075000       9.8217000      0.43942000       22.769000
       54.917000       0.0000000       96.467000       17.075000       9.8217000      0.45741000       22.769000
       54.933000       0.0000000       96.438000       17.075000       9.8217000      0.47544000       22.769000
       54.950000       0.0000000       96.410000       17.075000       9.8217000      0.49353000       22.769000
       54.967000       0.0000000       96.381000       17.075000       9.8218000      0.51165000       22.769000
       54.983000       0.0000000       96.352000       17.075000       9.8218000      0.52981000       22.769000
       55.000000       0.0000000       96.324000       17.075000       9.8218000      0.54801000       22.769000
       55.017000       0.0000000       96.295000       17.075000       9.8219000      0.56624000       22.768000
       55.033000       0.0000000       96.266000       17.075000       9.8219000      0.58449000       22.768000
       55.050000       0.0000000       96.238000       17.075000       9.8219000      0.60278000       22.768000
       55.067000       0.0000000       96.209000       17.075000       9.8219000      0.62108000       22.768000
       55.083000       0.0000000       96.180000       17.075000       9.8220000      0.63940000       22.768000
       55.100000       0.0000000       96.151000       17.075000       9.8220000      0.65775000       22.768000
       55.117000       0.0000000       96.123000       17.075000       9.8220000      0.67611000       22.768000
       55.133000       0.0000000       96.094000       17.075000       9.8221000      0.69449000       22.768000
       55.150000       0.0000000       96.065000       17.075000       9.8221000      0.71288000       22.768000
       55.167000       0.0000000       96.037000       17.075000       9.8221000      0.73129000       22.768000
       55.183000       0.0000000       96.008000       17.075000       9.8222000      0.74971000       22.768000
       55.200000       0.0000000       95.979000       17.075000       9.8222000      0.76814000       22.768000
       55.217000       0.0000000       95.951000       17.075000       9.8222000      0.78658000       22.768000
       55.233000       0.0000000       95.922000       17.075000       9.8223000      0.80503000       22.768000
       55.250000       0.0000000       95.893000       17.075000       9.8223000      0.82350000       22.768000
       55.267000       0.0000000       95.865000       17.075000       9.8223000      0.84197000       22.768000
       55.283000       0.0000000       95.836000       17.075000       9.8224000      0.86045000       22.768000
       55.300000       0.0000000       95.807000       17.075000       9.8224000      0.87894000       22.768000
       55.317000       0.0000000       95.778000       17.075000       9.8225000      0.89743000       22.768000
       55.333000       0.0000000       95.750000       17.075000       9.8225000      0.91594000       22.768000
       55.350000       0.0000000       95.721000       17.075000       9.8225000      0.93445000       22.768000
       55.367000       0.0000000       95.692000       17.075000       9.8226000      0.95296000       22.768000
       55.383000       0.0000000       95.664000       17.075000       9.8226000      0.97148000       22.768000
       55.400000       0.0000000       95.635000       17.076000       9.8227000      0.99001000       22.768000
       55.417000       0.0000000       95.606000       17.076000       9.8227000       1.0085000       22.768000
       55.433000       0.0000000       95.578000       17.076000       9.8228000       1.0271000       22.768000
       55.450000       0.0000000       95.549000       17.076000       9.8228000       1.0456000       22.768000
       55.467000       0.0000000       95.520000       17.076000       9.8229000       1.0642000       22.768000
       55.483000       0.0000000       95.491000       17.076000       9.8229000       1.0827000       22.768000
       55.500000       0.0000000       95.463000       17.076000       9.8230000       1.1013000       22.768000
       55.517000       0.0000000       95.434000       17.076000       9.8230000       1.1198000       22.768000
       55.533000       0.0000000       95.405000       17.076000       9.8230000       1.1384000       22.768000
       55.550000       0.0000000       95.377000       17.076000       9.8231000       1.1570000       22.768000
       55.567000       0.0000000       95.348000       17.076000       9.8231000       1.1755000       22.768000
       55.583000       0.0000000       95.319000       17.076000       9.8232000       1.1941000       22.768000
       55.600000       0.0000000       95.291000       17.076000       9.8233000       1.2127000       22.768000
       55.617000       0.0000000       95.262000       17.076000       9.8233000       1.2312000       22.768000
       55.633000       0.0000000       95.233000       17.076000       9.8234000       1.2498000       22.768000
       55.650000       0.0000000       95.204000       17.076000       9.8234000       1.2684000       22.768000
       55.667000       0.0000000       95.176000       17.076000       9.8235000       1.2870000       22.768000
       55.683000       0.0000000       95.147000       17.076000       9.8235000       1.3056000       22.768000
       55.700000       0.0000000       95.118000       17.076000       9.8236000       1.3242000       22.768000
       55.717000       0.0000000       95.090000       17.076000       9.8236000       1.3428000       22.768000
       55.733000       0.0000000       95.061000       17.076000       9.8237000       1.3614000       22.768000
       55.750000       0.0000000       95.032000       17.076000       9.8237000       1.3800000       22.768000
       55.767000       0.0000000       95.004000       17.076000       9.8238000       1.3986000       22.768000
       55.783000       0.0000000       94.975000       17.076000       9.8239000       1.4172000       22.768000
       55.800000       0.0000000       94.946000       17.076000       9.8239000       1.4358000       22.768000
       55.817000       0.0000000       94.918000       17.076000       9.8240000       1.4544000       22.768000
       55.833000       0.0000000       94.889000       17.076000       9.8240000       1.4730000       22.768000
       55.850000       0.0000000       94.860000       17.076000       9.8241000       1.4916000       22.768000
       55.867000       0.0000000       94.831000       17.076000       9.8242000       1.5102000       22.768000
       55.883000       0.0000000       94.803000       17.076000       9.8242000       1.5288000       22.768000
       55.900000       0.0000000       94.774000       17.076000       9.8243000       1.5474000       22.768000
       55.917000       0.0000000       94.745000       17.076000       9.8244000       1.5660000       22.768000
       55.933000       0.0000000       94.717000       17.076000       9.8244000       1.5846000       22.768000
       55.950000       0.0000000       94.688000       17.076000       9.8245000       1.6032000       22.768000
       55.967000       0.0000000       94.659000       17.076000       9.8246000       1.6219000       22.768000
       55.983000       0.0000000       94.631000       17.076000       9.8246000       1.6405000       22.768000
       56.000000       0.0000000       94.602000       17.076000       9.8247000       1.6591000       22.768000
       56.017000       0.0000000       94.573000       17.076000       9.8248000       1.6777000       22.768000
       56.033000       0.0000000       94.544000       17.076000       9.8248000       1.6963000       22.768000
       56.050000       0.0000000       94.516000       17.076000       9.8249000       1.7150000       22.768000
       56.067000       0.0000000       94.487000       17.076000       9.8250000       1.7336000       22.768000
       56.083000       0.0000000       94.458000       17.076000       9.8250000       1.7522000       22.768000
       56.100000       0.0000000       94.430000       17.076000       9.8251000       1.7708000       22.768000
       56.117000       0.0000000       94.401000       17.076000       9.8252000       1.7894000       22.768000
       56.133000       0.0000000       94.372000       17.076000       9.8253000       1.8081000       22.768000
       56.150000       0.0000000       94.344000       17.076000       9.8253000       1.8267000       22.768000
       56.167000       0.0000000       94.315000       17.076000       9.8254000       1.8453000       22.768000
       56.183000       0.0000000       94.286000       17.076000       9.8255000       1.8640000       22.768000
       56.200000       0.0000000       94.258000       17.076000       9.8256000       1.8826000       22.768000
       56.217000       0.0000000       94.229000       17.076000       9.8256000       1.9012000       22.768000
       56.233000       0.0000000       94.200000       17.076000       9.8257000       1.9199000       22.768000
       56.250000       0.0000000       94.171000       17.076000       9.8258000       1.9385000       22.768000
       56.267000       0.0000000       94.143000       17.076000       9.8259000       1.9571000       22.768000
       56.283000       0.0000000       94.114000       17.076000       9.8259000       1.9758000       22.768000
       56.300000       0.0000000       94.085000       17.076000       9.8260000       1.9944000       22.768000
       56.317000       0.0000000       94.057000       17.076000       9.8261000       2.0130000       22.768000
       56.333000       0.0000000       94.028000       17.076000       9.8262000       2.0317000       22.768000
       56.350000       0.0000000       93.999000       17.076000       9.8263000       2.0503000       22.768000
       56.367000       0.0000000       93.971000       17.076000       9.8263000       2.0689000       22.768000
       56.383000       0.0000000       93.942000       17.076000       9.8264000       2.0876000       22.768000
       56.400000       0.0000000       93.913000       17.076000       9.8265000       2.1062000       22.768000
       56.417000       0.0000000       93.885000       17.076000       9.8266000       2.1248000       22.768000
       56.433000       0.0000000       93.856000       17.076000       9.8267000       2.1435000       22.768000
       56.450000       0.0000000       93.827000       17.076000       9.8268000       2.1621000       22.768000
       56.467000       0.0000000       93.798000       17.076000       9.8269000       2.1808000       22.768000
       56.483000       0.0000000       93.770000       17.076000       9.8269000       2.1994000       22.768000
       56.500000       0.0000000       93.741000       17.076000       9.8270000       2.2180000       22.768000
       56.517000       0.0000000       93.712000       17.076000       9.8271000       2.2367000       22.768000
       56.533000       0.0000000       93.684000       17.076000       9.8272000       2.2553000       22.768000
       56.550000       0.0000000       93.655000       17.076000       9.8273000       2.2740000       22.768000
       56.567000       0.0000000       93.626000       17.076000       9.8274000       2.2926000       22.768000
       56.583000       0.0000000       93.598000       17.076000       9.8275000       2.3113000       22.768000
       56.600000       0.0000000       93.569000       17.076000       9.8276000       2.3299000       22.768000
       56.617000       0.0000000       93.540000       17.076000       9.8277000       2.3485000       22.768000
       56.633000       0.0000000       93.511000       17.076000       9.8278000       2.3672000       22.768000
       56.650000       0.0000000       93.483000       17.076000       9.8278000       2.3858000       22.767000
       56.667000       0.0000000       93.454000       17.076000       9.8279000       2.4045000       22.767000
       56.683000       0.0000000       93.425000       17.076000       9.8280000       2.4231000       22.767000
       56.700000       0.0000000       93.397000       17.076000       9.8281000       2.4418000       22.767000
       56.717000       0.0000000       93.368000       17.076000       9.8282000       2.4604000       22.767000
       56.733000       0.0000000       93.339000       17.076000       9.8283000       2.4791000       22.767000
       56.750000       0.0000000       93.311000       17.076000       9.8284000       2.4977000       22.767000
       56.767000       0.0000000       93.282000       17.076000       9.8285000       2.5164000       22.767000
       56.783000       0.0000000       93.253000       17.076000       9.8286000       2.5350000       22.767000
       56.800000       0.0000000       93.225000       17.076000       9.8287000       2.5537000       22.767000
       56.817000       0.0000000       93.196000       17.076000       9.8288000       2.5723000       22.767000
       56.833000       0.0000000       93.167000       17.076000       9.8289000       2.5909000       22.767000
       56.850000       0.0000000       93.138000       17.076000       9.8290000       2.6096000       22.767000
       56.867000       0.0000000       93.110000       17.076000       9.8291000       2.6282000       22.767000
       56.883000       0.0000000       93.081000       17.076000       9.8292000       2.6469000       22.767000
       56.900000       0.0000000       93.052000       17.076000       9.8293000       2.6655000       22.767000
       56.917000       0.0000000       93.024000       17.076000       9.8294000       2.6842000       22.767000
       56.933000       0.0000000       92.995000       17.076000       9.8295000       2.7028000       22.767000
       56.950000       0.0000000       92.966000       17.076000       9.8296000       2.7215000       22.767000
       56.967000       0.0000000       92.938000       17.076000       9.8298000       2.7401000       22.767000
       56.983000       0.0000000       92.909000       17.076000       9.8299000       2.7588000       22.767000
       57.000000       0.0000000       92.880000       17.076000       9.8300000       2.7775000       22.767000
       57.017000       0.0000000       92.852000       17.076000       9.8301000       2.7961000       22.767000
       57.033000       0.0000000       92.823000       17.076000       9.8302000       2.8148000       22.767000
       57.050000       0.0000000       92.794000       17.076000       9.8303000       2.8334000       22.767000
       57.067000       0.0000000       92.765000       17.076000       9.8304000       2.8521000       22.767000
       57.083000       0.0000000       92.737000       17.076000       9.8305000       2.8707000       22.767000
       57.100000       0.0000000       92.708000       17.076000       9.8306000       2.8894000       22.767000
       57.117000       0.0000000       92.679000       17.076000       9.8307000       2.9080000       22.767000
       57.133000       0.0000000       92.651000       17.076000       9.8309000       2.9267000       22.767000
       57.150000       0.0000000       92.622000       17.076000       9.8310000       2.9453000       22.767000
       57.167000       0.0000000       92.593000       17.076000       9.8311000       2.9640000       22.767000
       57.183000       0.0000000       92.565000       17.076000       9.8312000       2.9826000       22.767000
       57.200000       0.0000000       92.536000       17.076000       9.8313000       3.0013000       22.767000
       57.217000       0.0000000       92.507000       17.076000       9.8314000       3.0199000       22.767000
       57.233000       0.0000000       92.479000       17.076000       9.8316000       3.0386000       22.767000
       57.250000       0.0000000       92.450000       17.076000       9.8317000       3.0573000       22.767000
       57.267000       0.0000000       92.421000       17.076000       9.8318000       3.0759000       22.767000
       57.283000       0.0000000       92.392000       17.076000       9.8319000       3.0946000       22.767000
       57.300000       0.0000000       92.364000       17.076000       9.8320000       3.1132000       22.767000
       57.317000       0.0000000       92.335000       17.077000       9.8321000       3.1319000       22.767000
       57.333000       0.0000000       92.306000       17.077000       9.8323000       3.1505000       22.767000
       57.350000       0.0000000       92.278000       17.077000       9.8324000       3.1692000       22.767000
       57.367000       0.0000000       92.249000       17.077000       9.8325000       3.1878000       22.767000
       57.383000       0.0000000       92.220000       17.077000       9.8326000       3.2065000       22.767000
       57.400000       0.0000000       92.192000       17.077000       9.8328000       3.2252000       22.767000
       57.417000       0.0000000       92.163000       17.077000       9.8329000       3.2438000       22.767000
       57.433000       0.0000000       92.134000       17.077000       9.8330000       3.2625000       22.767000
       57.450000       0.0000000       92.105000       17.077000       9.8331000       3.2811000       22.767000
       57.467000       0.0000000       92.077000       17.077000       9.8333000       3.2998000       22.767000
       57.483000       0.0000000       92.048000       17.077000       9.8334000       3.3184000       22.767000
       57.500000       0.0000000       92.019000       17.077000       9.8335000       3.3371000       22.767000
       57.517000       0.0000000       91.991000       17.077000       9.8336000       3.3558000       22.767000
       57.533000       0.0000000       91.962000       17.077000       9.8338000       3.3744000       22.767000
       57.550000       0.0000000       91.933000       17.077000       9.8339000       3.3931000       22.767000
       57.567000       0.0000000       91.905000       17.077000       9.8340000       3.4117000       22.767000
       57.583000       0.0000000       91.876000       17.077000       9.8342000       3.4304000       22.767000
       57.600000       0.0000000       91.847000       17.077000       9.8343000       3.4490000       22.767000
       57.617000       0.0000000       91.819000       17.077000       9.8344000       3.4677000       22.767000
       57.633000       0.0000000       91.790000       17.077000       9.8346000       3.4864000       22.767000
       57.650000       0.0000000       91.761000       17.077000       9.8347000       3.5050000       22.767000
       57.667000       0.0000000       91.732000       17.077000       9.8348000       3.5237000       22.767000
       57.683000       0.0000000       91.704000       17.077000       9.8350000       3.5423000       22.767000
       57.700000       0.0000000       91.675000       17.077000       9.8351000       3.5610000       22.767000
       57.717000       0.0000000       91.646000       17.077000       9.8352000       3.5797000       22.767000
       57.733000       0.0000000       91.618000       17.077000       9.8354000       3.5983000       22.767000
       57.750000       0.0000000       91.589000       17.077000       9.8355000       3.6170000       22.767000
       57.767000       0.0000000       91.560000       17.077000       9.8357000       3.6356000       22.767000
       57.783000       0.0000000       91.532000       17.077000       9.8358000       3.6543000       22.767000
       57.800000       0.0000000       91.503000       17.077000       9.8359000       3.6730000       22.767000
       57.817000       0.0000000       91.474000       17.077000       9.8361000       3.6916000       22.767000
       57.833000       0.0000000       91.446000       17.077000       9.8362000       3.7103000       22.767000
       57.850000       0.0000000       91.417000       17.077000       9.8364000       3.7289000       22.767000
       57.867000       0.0000000       91.388000       17.077000       9.8365000       3.7476000       22.767000
       57.883000       0.0000000       91.359000       17.077000       9.8366000       3.7663000       22.767000
       57.900000       0.0000000       91.331000       17.077000       9.8368000       3.7849000       22.767000
       57.917000       0.0000000       91.302000       17.077000       9.8369000       3.8036000       22.767000
       57.933000       0.0000000       91.273000       17.077000       9.8371000       3.8222000       22.767000
       57.950000       0.0000000       91.245000       17.077000       9.8372000       3.8409000       22.767000
       57.967000       0.0000000       91.216000       17.077000       9.8374000       3.8596000       22.767000
       57.983000       0.0000000       91.187000       17.077000       9.8375000       3.8782000       22.767000
       58.000000       0.0000000       91.159000       17.077000       9.8377000       3.8969000       22.767000
       58.017000       0.0000000       91.130000       17.077000       9.8378000       3.9155000       22.767000
       58.033000       0.0000000       91.101000       17.077000       9.8380000       3.9342000       22.767000
       58.050000       0.0000000       91.073000       17.077000       9.8381000       3.9529000       22.767000
       58.067000       0.0000000       91.044000       17.077000       9.8383000       3.9715000       22.767000
       58.083000       0.0000000       91.015000       17.077000       9.8384000       3.9902000       22.767000
       58.100000       0.0000000       90.986000       17.077000       9.8386000       4.0089000       22.767000
       58.117000       0.0000000       90.958000       17.077000       9.8387000       4.0275000       22.767000
       58.133000       0.0000000       90.929000       17.077000       9.8389000       4.0462000       22.767000
       58.150000       0.0000000       90.900000       17.077000       9.8390000       4.0648000       22.767000
       58.167000       0.0000000       90.872000       17.077000       9.8392000       4.0835000       22.767000
       58.183000       0.0000000       90.843000       17.077000       9.8393000       4.1022000       22.767000
       58.200000       0.0000000       90.814000       17.077000       9.8395000       4.1208000       22.767000
       58.217000       0.0000000       90.786000       17.077000       9.8397000       4.1395000       22.767000
       58.233000       0.0000000       90.757000       17.077000       9.8398000       4.1581000       22.767000
       58.250000       0.0000000       90.728000       17.077000       9.8400000       4.1768000       22.767000
       58.267000       0.0000000       90.700000       17.077000       9.8401000       4.1955000       22.767000
       58.283000       0.0000000       90.671000       17.077000       9.8403000       4.2141000       22.767000
       58.300000       0.0000000       90.642000       17.077000       9.8405000       4.2328000       22.767000
       58.317000       0.0000000       90.613000       17.077000       9.8406000       4.2515000       22.767000
       58.333000       0.0000000       90.585000       17.077000       9.8408000       4.2701000       22.767000
       58.350000       0.0000000       90.556000       17.077000       9.8409000       4.2888000       22.767000
       58.367000       0.0000000       90.527000       17.077000       9.8411000       4.3075000       22.767000
       58.383000       0.0000000       90.499000       17.077000       9.8413000       4.3261000       22.767000
       58.400000       0.0000000       90.470000       17.077000       9.8414000       4.3448000       22.766000
       58.417000       0.0000000       90.441000       17.077000       9.8416000       4.3634000       22.766000
       58.433000       0.0000000       90.413000       17.077000       9.8418000       4.3821000       22.766000
       58.450000       0.0000000       90.384000       17.077000       9.8419000       4.4008000       22.766000
       58.467000       0.0000000       90.355000       17.077000       9.8421000       4.4194000       22.766000
       58.483000       0.0000000       90.327000       17.077000       9.8423000       4.4381000       22.766000
       58.500000       0.0000000       90.298000       17.077000       9.8424000       4.4568000       22.766000
       58.517000       0.0000000       90.269000       17.077000       9.8426000       4.4754000       22.766000
       58.533000       0.0000000       90.241000       17.077000       9.8428000       4.4941000       22.766000
       58.550000       0.0000000       90.212000       17.077000       9.8429000       4.5128000       22.766000
       58.567000       0.0000000       90.183000       17.077000       9.8431000       4.5314000       22.766000
       58.583000       0.0000000       90.154000       17.077000       9.8433000       4.5501000       22.766000
       58.600000       0.0000000       90.126000       17.077000       9.8434000       4.5687000       22.766000
       58.617000       0.0000000       90.097000       17.077000       9.8436000       4.5874000       22.766000
       58.633000       0.0000000       90.068000       17.077000       9.8438000       4.6061000       22.766000
       58.650000       0.0000000       90.040000       17.077000       9.8440000       4.6247000       22.766000
       58.667000       0.0000000       90.011000       17.077000       9.8441000       4.6434000       22.766000
       58.683000       0.0000000       89.982000       17.077000       9.8443000       4.6621000       22.766000
       58.700000       0.0000000       89.954000       17.077000       9.8445000       4.6807000       22.766000
       58.717000       0.0000000       89.925000       17.077000       9.8447000       4.6994000       22.766000
       58.733000       0.0000000       89.896000       17.077000       9.8449000       4.7181000       22.766000
       58.750000       0.0000000       89.868000       17.077000       9.8450000       4.7367000       22.766000
       58.767000       0.0000000       89.839000       17.077000       9.8452000       4.7554000       22.766000
       58.783000       0.0000000       89.810000       17.077000       9.8454000       4.7741000       22.766000
       58.800000       0.0000000       89.781000       17.077000       9.8456000       4.7927000       22.766000
       58.817000       0.0000000       89.753000       17.077000       9.8458000       4.8114000       22.766000
       58.833000       0.0000000       89.724000       17.077000       9.8459000       4.8300000       22.766000
       58.850000       0.0000000       89.695000       17.077000       9.8461000       4.8487000       22.766000
       58.867000       0.0000000       89.667000       17.077000       9.8463000       4.8674000       22.766000
       58.883000       0.0000000       89.638000       17.077000       9.8465000       4.8860000       22.766000
       58.900000       0.0000000       89.609000       17.077000       9.8467000       4.9047000       22.766000
       58.917000       0.0000000       89.581000       17.077000       9.8469000       4.9234000       22.766000
[truncated: 6,380,433 more chars]
